# Supplementary material for: Seasonal Metabolic Profiling and Anti-Inflammatory Potential of Spatholobus suberectus Leaves Based on Metabolomics and Network Pharmacology
Source: Plants (Basel). 2026 May 15;15(10):1509. doi: 10.3390/plants15101509 (PMC13210576; doi:10.3390/plants15101509)
Supplement: Supplementary file 1 [file plants-15-01509-s001.zip]

Archive with 6 entries (6 files):
- plants-4226301-supplementary figures.pdf
- Table S1_All sample metabolite data.xlsx
- Table S2_ Inflammation-Linked Plant Metabolic Pathways.xlsx
- Table S3_SwissADME Evaluation of Candidate Metabolites.xlsx
- Table S4_Target Prediction Results of Active Metabolites.xlsx
- Table S5_Target Collection Results of Inflammation.xlsx
