# Supplementary material for: Seasonal Metabolic Profiling and Anti-Inflammatory Potential of Spatholobus suberectus Leaves Based on Metabolomics and Network Pharmacology
Source: Plants (Basel). 2026 May 15;15(10):1509. doi: 10.3390/plants15101509 (PMC13210576; doi:10.3390/plants15101509)
Supplement: Supplementary file 1 [file plants-15-01509-s001.zip › Table S1_All sample metabolite data.xlsx]

## Sheet: Sheet1
Index	Mode	Compounds	Class I	Class II	Formula	Q1 (Da)	Molecular weight (Da)	RT (min)	Adduct	Mass error	Level	score	LC mode	CAS	PubChem CID	HMDB	Metlin	cpd_ID	January_1	January_2	January_3	March_1	March_2	March_3	May_1	May_2	May_3	July_1	July_2	July_3	September_1	September_2	September_3	November_1	November_2	November_3
pme3504	T3_positive	Ononin	Flavonoids	Isoflavones	C22H22O9	431.134	430.126	5.0042	[M+H]+	0.5968	2	0.9725	rp	486-62-4	442813	HMDB0033987	64295	C10509	20274.8	25816.2	20602.7	8771.78	7607.14	6964.46	1867.18	1626.44	5249.17	7221.9	5080.65	1819.92	4302.15	8170.91	6255.79	2737.74	251.26	926.41
MW0115017	T3_positive	Nicotinamide riboside	Alcohol and amines	Amines	C11H15N2O5+	255.097	255.098	0.7529	[M+]+	1.94114	2	0.967	rp	1341-23-7	439924	HMDB0000855	5818	C03150	133555	127910	135297	230166	182176	191289	146827	153740	149333	65989.4	42954.8	55682.4	216544	181879	208218	51778.9	31177.3	29510.1
Zmhn002301	T3_positive	4-O-beta-D-glucosyl-4-coumaric acid	Organic acids	Organic acids	C15H18O8	344.134	326.1	3.0897	[M+NH4]+	2.86487	2	0.9584	rp	14364-05-7	9840292	HMDB0039509	-	C04415	226215	220040	224104	143796	145822	141038	655640	676888	672755	1.54036e+06	1.40064e+06	1.50133e+06	483800	472110	461008	1.38877e+06	1.46075e+06	1.3898e+06
MW0113755	T3_positive	6-Methyl-5-hepten-2-one	Others	Ketone compounds	C8H14O	109.101	126.105	4.7219	[M+H-H2O]+	0.327013	2	0.9493	rp	110-93-0	9862	HMDB0035915	-	C07287	251214	250130	243898	257314	229699	233676	289841	254737	297527	295675	268492	308840	272095	248459	289927	307841	268634	266973
MW0139382	T3_positive	Plantaginin	Heterocyclic compounds	Heterocyclic compounds	C21H20O11	449.108	448.101	3.9891	[M+H]+	1.57432	2	0.9478	rp	26046-94-6	5320623	-	-	C17056	114998	109398	103776	95122	73209.8	69858.8	25306.9	12899.7	26317	11642.5	27584.6	29033.5	7672.75	17573.6	2877.35	17711.2	16641.9	15612.9
MW0138292	T3_positive	Glycitin	Flavonoids	Isoflavones	C22H22O10	447.128	446.121	4.3038	[M+H]+	1.84226	2	0.9455	rp	40246-10-4	187808	-	64303	-	10218.5	18325.1	14601.1	17725	21360.9	20983.5	4574.27	10389.3	13327.7	5098.61	18009.9	9354.75	39021.3	37584.2	42482.3	5673.99	9342.88	3732.96
MW0139773	T3_positive	Syringetin-3-o-glucoside	Flavonoids	Flavonols	C23H24O13	509.129	508.122	4.702	[M+H]+	1.3314	2	0.94	rp	40039-49-4	5321577	-	-	-	334812	314277	294861	455858	349540	384456	250215	334436	335444	210898	197472	199700	203915	41851.7	182027	134952	134739	120008
MW0139819	T3_positive	5H-Benzocyclohepten-5-one, 1,8-bis((2R,3R)-3,5,7-trihydroxy-2H-1-benzopyran-2-yl)-3,4,6-trihydroxy-	Tannins	Proanthocyanidins	C29H24O12	565.134	564.127	5.0243	[M+H]+	1.85414	2	0.9399	rp	4670-05-7	114777	HMDB0005788	-	-	82477.3	70497.4	74463.6	46420.3	43031.7	107280	62837.6	28528.7	31615.3	27676.3	42132.8	45104.2	10875	3113.66	6509.78	7507.24	4803.52	166102
MW0139473	T3_positive	Quercetagitrin	Flavonoids	Flavonols	C21H20O13	481.098	480.09	3.6037	[M+H]+	1.77178	2	0.9395	rp	548-75-4	5320826	-	-	-	4.28749e+06	4.37192e+06	4.22378e+06	3.82651e+06	3.67794e+06	3.0706e+06	1.82358e+06	1.89322e+06	1.92534e+06	2.08962e+06	1.8631e+06	1.93756e+06	1.5769e+06	1.45586e+06	1.59454e+06	2.17624e+06	2.11049e+06	2.172e+06
MW0139619	T3_positive	(2S)-2-(2-hydroxypropan-2-yl)-9-[(2S,3R,4S,5S,6R)-3,4,5-trihydroxy-6-(hydroxymethyl)oxan-2-yl]oxy-2,3-dihydrofuro[3,2-g]chromen-7-one	Lignans and Coumarins	Coumarins	C20H24O10	447.128	424.137	4.9234	[M+Na]+	4.18801	2	0.9385	rp	20320-81-4	442149	HMDB0030884	-	C09309	56979.4	31497.8	31797.3	21342.4	34350.7	39216.1	3105.81	5895.9	4065.3	3269.66	6886.41	13433.1	3444.09	23108.9	3803.67	37993.3	5063.86	1062.44
MW0114515	T3_positive	Gentianose	Others	Saccharides	C18H32O16	543.132	504.169	1.1086	[M+K]+	1.04643	2	0.9357	rp	25954-44-3	117678	HMDB0034072	138	C08239	145104	159770	276036	30312.1	94086.6	59413.2	399815	296015	217245	432377	263650	361799	134812	155319	70587.6	202298	124511	206740
MW0049085	T3_positive	Curcumol	Terpenoids	Sesquiterpenoids	C15H24O2	237.185	236.178	6.7603	[M+H]+	1.59096	2	0.9329	rp	4871-97-0	14240392	HMDB0038122	-	-	112241	122199	144541	250344	195373	214543	137301	127053	151679	232461	204003	230991	152308	139230	158000	177366	185750	157317
MW0010749	T3_positive	(+)-7-iso-Jasmonic acid	Organic acids	Organic acids	C12H18O3	193.121	210.126	3.2428	[M+H-H2O]+	0.190135	2	0.9211	rp	62653-85-4	7251183	-	-	-	558.44	2057.35	1117	898.34	1679.74	592.16	2838.21	2017.73	1132.01	2079.83	1211.38	2244.93	3103.68	2349.94	1894.06	3576.04	4365.5	3292.32
MW0013912	T3_positive	3-Acetyl-11-keto-beta-boswellic acid	Others	Others	C32H48O5	513.356	512.35	7.0186	[M+H]+	3.27064	2	0.9108	rp	67416-61-9	11168203	-	-	-	10386.8	14087.5	9687.6	37560.2	30651.8	8009.3	24535.9	29928.8	32107.6	37572.6	30080.5	31749.1	27359.8	25684.3	28290.7	28331.1	28968.4	25522.9
MW0002352	T3_positive	2,5-Dimethylbenzaldehyde	Benzene and substituted derivatives	Benzene and substituted derivatives	C9H10O	135.08	134.073	6.5047	[M+H]+	1.86502	2	0.909	rp	5779-94-2	22015	-	265044	-	15822.8	15348.5	13508.9	21891	19567.4	12409.4	13281.7	12535.7	15387.3	14784.9	11526.8	22805.1	5969.18	15728.5	26218.4	12735.1	13282.7	15308.6
MW0110701	T3_positive	20-HETE ethanolamide	Alcohol and amines	Amines	C22H37NO3	364.284	363.277	4.8026	[M+H]+	5.34966	2	0.9084	rp	942069-11-6	35027640	HMDB0013630	-	-	136.26	3272.26	3331.75	1511.18	238.82	495.47	162.85	58.48	266.51	206.08	219.25	299.67	205.52	176.09	227.59	195.67	25.72	95.54
Lmhp002031	T3_positive	Leu-Leu	Amino acids and derivatives	Amino acids and derivatives	C12H24N2O3	245.185	244.179	3.125	[M+H]+	2.79695	2	0.9017	rp	3303-31-9	76807	-	23804	-	29263.8	30103.4	26885.8	17966.4	11756.2	15599.7	13804.5	17065.7	16228.2	21922	23507.1	24392.9	7692.84	13870.8	11116.6	37042	31660.3	30000.8
MW0012149	T3_positive	11-Oxoursolic acid acetate	Others	Lactones	C32H48O5	513.357	512.35	6.723	[M+H]+	0.469184	2	0.9003	rp	35959-01-4	234102	-	44498	-	27069.3	34723.6	28046.8	82106.3	63698.2	63240.8	55207	54066.1	53819.8	54121.8	46101.8	62622.2	51047.6	38609	48342	41266	31058.3	34013.9
MW0115314	T3_positive	Spiramycin	Alcohol and amines	Alcohols	C43H74N2O14	843.523	842.514	6.7802	[M+H]+	2.46575	2	0.8973	rp	24916-50-5 | 8025-81-8	5289394	-	2478	-	13471.1	15754.3	9392.16	35139.5	42311	37842.3	22447.5	18992.4	32341.5	30934.4	12398.5	7195.75	10159.7	12306.6	20978.6	25736.8	14546.9	14968.8
MW0000482	T3_positive	Leurocristine	Alkaloids	Alkaloids	C46H56N4O10	825.424	824.4	4.9639	[M+H]+	7.95283	2	0.8938	rp	57-22-7 | 132142-73-5	5388993	HMDB0014681	-	-	2937.51	4284.28	2667.16	17027.8	16179.6	9474.56	50599.4	36352.5	27299.1	709.31	15107.6	7260.66	54472	44814.5	33558.8	7449.8	11319.4	4279.17
MW0108984	T3_positive	Oleoyl Ethyl Amide	Alcohol and amines	Amines	C20H38NO-	327.337	308.295	6.1669	[M+NH4]+	1.55873	2	0.8932	rp	85075-82-7	53442596	-	44905	-	10810.7	9981.35	5597.38	2672.75	5598.26	4819.4	7226.86	5036.06	4502.62	29384.6	26027.2	27759.1	9598.04	3270.99	7415.17	17376	15773	13919.8
MW0000280	T3_positive	Heliotrine	Alkaloids	Pyrrole alkaloids	C16H27NO5	314.196	313.189	4.4223	[M+H]+	2.06766	2	0.8912	rp	303-33-3	906426	-	-	-	3460.1	2534.69	779.43	16394.9	16951.3	17517.9	40900.1	41921.8	44882.9	27366.8	26566.1	27665.4	29568.9	25985.7	26570.4	30945.4	30487.6	30311
MADP0517	T3_positive	Prim-O-glucosylcimifugin	Others	Chromone	C22H28O11	469.168	468.163	3.4382	[M+H]+	11.9091	2	0.8909	rp	80681-45-4	14034912	-	-	-	4545.5	7509.77	4113.7	12041	8336.51	7941.05	19787.4	27540.7	23707.2	25037	18419.1	27860.1	10585.9	19840.2	21975.9	30983.5	30547.9	27240.5
MW0007335	T3_positive	Phenylacetaldehyde	Phenolic acids	Phenolic acids	C8H8O	1206.31	120.058	2.8306	[2M+NH4]+	5.03318	2	0.8889	rp	122-78-1	998	HMDB0006236	-	C00601	22689.9	12715.3	19754.3	3341.52	25244.5	24627.8	5417.95	455.69	3512.87	3565.89	79.28	3389.4	110.3	301.95	2181.36	445.35	1950.57	1268.42
MW0012920	T3_positive	1-Octadecyl Lysophosphatidic Acid	GP	LPA	C21H45O6P	425.3	424.295	4.702	[M+H]+	2.63287	2	0.8886	rp	52977-29-4	12051354	HMDB0011144	45219	-	1002.94	1174.77	1032.33	6062.25	4979.94	5507.69	14768.3	23242.1	26744	15486.3	9478.87	15800.3	41697.2	21242.2	44156.1	18949.7	10716.4	9644.51
MEDP1830	T3_positive	Ethyl p-methoxycinnamate	Phenolic acids	Phenolic acids	C12H14O3	207.101	206.094	3.9891	[M+H]+	0.287269	2	0.8843	rp	24393-56-4	5281783	HMDB0030762	-	C10476	13224.9	12528.6	15836.6	13097.6	17176.6	17493.3	36598.1	29128.4	61879.9	19244.5	17346.2	17512.7	63271	36514.4	64622.4	8543.59	3463.37	11230.7
MW0000237	T3_positive	Canadine	Alkaloids	Isoquinoline alkaloids	C20H21NO4	340.155	339.147	2.0833	[M+H]+	1.199	2	0.8806	rp	522-97-4 | 29074-38-2	34458	-	85099	-	2659.03	687.82	623.29	6622.95	3269.43	976.47	24524.7	15215.2	26863.1	5621.88	5678.18	3030.89	16806.6	50095.8	46330.8	14206.9	9794.25	10944.9
MW0112064	T3_positive	2-Acetylpyrrole	Heterocyclic compounds	Heterocyclic compounds	C6H7NO	127.086	109.053	1.1086	[M+NH4]+	0.78603	2	0.8791	rp	1072-83-9	14079	HMDB0035882	-	-	65838.7	69109.5	59586.2	98824	106538	114550	111939	92548.7	79636.2	56643	69105.2	56390.9	105870	65682.7	86659.2	111630	111671	76577.9
MW0139360	T3_positive	Pimpinellin	Lignans and Coumarins	Coumarins	C13H10O5	247.06	246.053	3.3015	[M+H]+	0.00129692	2	0.8784	rp	131-12-4	4825	-	67575	C09285	16732.3	18896.3	16282.9	13194.5	10839.1	16349.3	1544.19	1601.26	2446.86	1341.09	3905.09	2077.9	4001.97	3922.66	1703.58	2687.48	1688.31	1398.27
MEDN1110	T3_positive	1,11-Undecanedicarboxylic acid	Lipids	Free fatty acids	C13H24O4	437.144	244.167	4.6016	[M+H]+	0.296049	2	0.8747	rp	505-52-2	10458	HMDB0002327	6622	-	152084	147199	128994	133475	118174	97828.6	134329	131806	140314	354620	338524	395699	117256	110922	109985	302242	255165	252238
MEDN1039	T3_positive	Indole-4-carboxaldehyde	Alkaloids	Plumerane	C9H7NO	146.06	145.053	3.8313	[M+H]+	1.24911	2	0.8737	rp	1074-86-8	333703	-	96392	-	4893.9	4708.74	5119.88	1867.06	6408.37	4202.94	16115.1	16753.4	15847.1	2866.59	5591.1	6885	14358.8	14075	15194.6	5472.78	4131.5	4612.55
MW0129522	T3_positive	2',4-Dihydroxy-4',6'-dimethoxychalcone	Flavonoids	Chalcones	C17H16O5	301.106	300.1	5.5275	[M+H]+	3.87983	2	0.8713	rp	37308-75-1	6293081	HMDB0030875	-	-	14019.7	6490.54	11671	3623.56	6562.39	9898.03	1833.25	1358.99	1014.62	1958.56	2905.96	1249.82	1712	1762.84	4149.1	116.37	71.84	554.58
MW0105167	T3_positive	FAPy-adenine	Heterocyclic compounds	Heterocyclic compounds	C5H7N5O	136.061	153.065	1.2278	[M+H-H2O]+	4.18864	2	0.8712	rp	5122-36-1	114926	HMDB0004816	7080	C06502	62231.3	35894.4	136821	53305.3	55309.6	74092	13648.4	11797.8	15343.2	4492.37	6778.37	7322.36	15975	4093.24	8012.35	3192	4439.75	6793.24
MW0014589	T3_positive	(+/-)5,6-EET Methyl Ester	Lipids	Free fatty acids	C21H34O3	335.258	334.251	8.7381	[M+H]+	2.40857	2	0.8705	rp	122799-12-6	13075008	-	62931	-	285856	161306	185071	262745	137178	175095	316960	298256	330482	395402	219982	197344	362593	395434	384023	423432	469596	368473
MW0016178	T3_positive	Betulin	Terpenoids	Triterpene	C30H50O2	443.387	442.381	7.5545	[M+H]+	0.441139	2	0.8677	rp	473-98-3	72326	HMDB0036838	-	C08618	10215.3	6732.07	9710.69	13810.8	14056.1	10475.9	7513	5855.69	6654.74	13452.9	11718.6	12083	8772.02	7467.38	8202.89	12858.2	11094.8	12168.2
MW0055499	T3_positive	Ophiopogonin D	Steroids	Steroidal saponins	C44H70O16	855.462	854.466	4.5214	[M+H]+	8.47619	2	0.8676	rp	945619-74-9 | 125150-67-6	46173859	-	-	C17042	84.66	669.81	250.01	7700.3	1055.79	7709.1	14251.9	10238.9	12906.6	244.92	51.13	781.89	25134.4	25643.3	27340.4	134.92	94.12	78.12
MW0169501	T3_positive	Myricitrin	Flavonoids	Flavonols	C21H20O12	487.084	464.096	4.4185	[M+Na]+	0.860788	2	0.8672	rp	17912-87-7	5281673	HMDB0034360	50852	C10108	163387	147374	149648	145640	136196	123090	89993.9	84090.3	92859.9	198826	212952	222159	97771.7	90641.4	93431.7	224435	232226	240110
MW0017137	T3_positive	Nervonic acid	Lipids	Free fatty acids	C24H46O2	331.34	366.35	6.2269	[M+H-2H2O]+	10.0549	2	0.8608	rp	506-37-6	5281120	HMDB0002368	262	C08323	52908.1	57271.9	58226.6	81361	69887	74454.8	41672.5	36558.9	42232.5	46678.4	45807.1	38115.3	46682.2	69781.8	46832.7	67171.2	43483.3	42377.3
MW0015643	T3_positive	Alloxanthin	Alcohol and amines	Alcohols	C40H52O2	565.404	564.397	7.7427	[M+H]+	6.50642	2	0.8599	rp	28380-31-6	6443740	-	-	-	8433.41	6565.61	5757.47	15118	37012.2	13111	11232.7	7437.75	13189.2	16442.2	8020.92	13728.4	8437.16	20037.4	17506.5	1816.62	3388.71	858.44
MW0137528	T3_positive	Bracteatin	Others	Ketone compounds	C15H10O7	303.05	302.043	4.4223	[M+H]+	1.53342	2	0.8598	rp	3260-50-2	5281221	-	-	C08577	8.4732e+06	8.62839e+06	8.38905e+06	6.00457e+06	5.63244e+06	5.45369e+06	2.1935e+06	2.19957e+06	2.23844e+06	3.79527e+06	3.48513e+06	3.72288e+06	2.25534e+06	2.18947e+06	2.38686e+06	3.46204e+06	3.61979e+06	3.43884e+06
MW0126314	T3_positive	Pyridine	Heterocyclic compounds	Heterocyclic compounds	C5H5N	80.049	79.0422	8.9558	[M+H]+	0.305302	2	0.8573	rp	110-86-1	1049	HMDB0000926	5877	C00747	25973.3	67457.9	37886.4	143601	53791.2	121260	275428	81647.7	237706	154275	145510	161976	100112	97736.3	84722.4	87347.9	79909	94608.3
MW0052939	T3_positive	Forskolin	Terpenoids	Ditepenoids	C22H34O7	449.196	410.231	2.4752	[M+K]+	7.1989	2	0.8555	rp	66575-29-9 | 66428-89-5	47936	-	53589	C09076	183814	196166	181833	194507	181338	193774	70772.8	65932.4	72038.1	27995.8	28114.1	31451.1	56481.2	45877.1	51860.5	33414.6	30005.3	33516
MADP0491	T3_positive	4-(Aminomethyl)pyrimidine	Alcohol and amines	Amines	C5H7N3	241.118	109.064	2.2973	[2M+Na]+	0.766523	2	0.855	rp	45588-79-2	12933348	-	-	-	1076.44	608.35	1807.23	7709.66	6888.65	7066.72	14514.4	16502.3	18883.6	11472.4	10627.2	12550.9	15747.1	14039.4	15231.4	8823.69	8366.42	8013.26
MW0115093	T3_positive	p-Coumaryl alcohol 4-O-glucoside	Phenolic acids	Phenolic acids	C15H20O7	295.117	312.121	6.5047	[M+H-H2O]+	1.88207	2	0.8526	rp	120442-73-1	5280847	-	-	C05855	14263.7	25993.5	15894.7	20385.5	20525	17325.3	17026.1	14781.8	19971.2	18580.6	16111.9	17009.5	1385.7	22839.8	17122.8	14022.9	18275.8	23333
MW0112259	T3_positive	Acetoxyacetone	Others	Ketone compounds	C5H8O3	116.052	116.047	1.7427	[M+]+	15.516	2	0.8513	rp	592-20-1	11593	HMDB0034466	-	-	2555.17	2601.35	3022.4	2495.07	2858.8	2989.58	3197.31	1635.71	2553.92	2442.33	3150.25	3790.17	1568.94	3404.26	3891.47	3481.36	1406.13	2862.34
MW0128402	T3_positive	(S,S)-(-)-Hydrobenzoin	Benzene and substituted derivatives	Benzene and substituted derivatives	C14H14O2	253.071	214.099	3.497	[M+K]+	18.4335	2	0.8493	rp	2325-10-2 | 655-48-1	853020	-	64946	-	26525.4	28824.5	19451.7	37181.6	35201.1	36988.2	36833.7	34611.2	33599	9649.33	13649.6	13419.4	56064.9	53568.2	54573.4	6178.88	3905.15	5881.06
MW0110241	T3_positive	Tyr-Asp	Amino acids and derivatives	Amino acids and derivatives	C13H16N2O6	314.143	296.101	1.802	[M+NH4]+	11.4356	2	0.8483	rp	87085-11-8	9817652	HMDB0029101	65044	-	13160.8	26216.9	19076.6	32992.1	32758.3	35649.8	10460.9	24358.7	14344.4	6837.72	6306.04	3205.57	8427.79	19103.3	27313.8	6942.92	3591.43	4421.66
MW0159351	T3_positive	Vinblastine	Alkaloids	Plumerane	C46H58N4O9	811.445	810.42	6.2671	[M+H]+	18.135	2	0.8451	rp	865-21-4	13342	HMDB0014710	-	-	265499	237916	227703	634180	565917	534657	599163	520416	650586	481429	437569	469181	678938	558216	636867	519107	389231	386484
MW0137235	T3_positive	8-O-methylretusin	Flavonoids	Isoflavones	C17H14O5	299.091	298.084	5.1251	[M+H]+	3.46928	2	0.8447	rp	37816-20-9	5319771	-	44473	-	79262.4	96047.4	307265	134847	294077	297209	8938.09	4613.37	1407.41	4558.95	1728.05	5528.15	7554.75	5902.64	1957.36	1688.48	1170.26	1613.39
MW0015536	T3_positive	acetyl Podocarpic acid anhydride	Others	Lactones	C38H46O7	637.299	614.324	8.6915	[M+Na]+	18.8802	2	0.8373	rp	344327-48-6	9830426	-	45069	-	2342.36	2113.1	3113.45	1556.22	1755.83	2172.53	2993.46	3150.64	835.78	208.01	1269.01	1925.71	5001.12	2454.76	2072.34	2520.85	2398.81	3380.25
MW0015863	T3_positive	Arachidonoyl Serinol	FA	Others	C23H39NO3	378.32	377.293	5.5672	[M+H]+	8.58378	2	0.8372	rp	183718-70-9	10595770	HMDB0013650	-	-	26.25	41.12	167.31	89.48	40.14	113.26	198.87	139.66	21.95	24.39	19.63	43.95	141.8	23.7	190.64	213.97	281.25	301.27
MW0137619	T3_positive	Catechin pentaacetate	Others	Lactones	C25H24O11	483.128	500.132	4.9234	[M+H-H2O]+	1.42775	2	0.8372	rp	16198-01-9	5315742	-	44485	-	233160	204019	230814	270629	263021	270165	85950.5	93601.6	91124.6	85324.1	82304.4	85503.8	80648.7	77880.8	73620.7	121811	121992	114633
MW0115792	T3_positive	2-(1-methyl-1H-imidazol-4-yl)acetic acid	Organic acids	Organic acids	C6H8N2O2	319.081	140.059	2.1587	[2M+K]+	4.17828	2	0.8316	rp	2625-49-2	75810	HMDB0002820	3774	C05828	223569	218986	188381	220199	242818	248299	66167.6	70662.4	64943.8	95314.6	107391	100948	71043.4	93667.6	74088.8	68363.8	86061.3	73867.3
MEDN0364	T3_positive	1-Octadecanoyl-sn-glycero-3-phosphoethanolamine	Lipids	LPE	C23H48NO7P	464.308	481.317	6.2671	[M+H-H2O]+	11.9402	2	0.8307	rp	69747-55-3	9547068	HMDB0011130	-	-	141549	140988	135380	157521	106247	104399	69495	63231.3	105603	92735.5	87353.2	106666	135696	63776.9	62514.4	53647.9	22390.2	22229.5
MW0006599	T3_positive	Omega-hydroxyemodin	Benzene and substituted derivatives	Benzene and substituted derivatives	C15H10O6	287.055	286.048	2.5147	[M+H]+	1.08528	2	0.8306	rp	481-73-2	361512	HMDB0034444	-	C17810	152518	151051	173109	96528	96138.5	84538.6	75379.5	66479.3	117123	1.12672e+06	830540	816473	38356.3	25631.8	121840	127051	114632	106490
MW0006718	T3_positive	N-(3-nitrophenyl)decanamide	Benzene and substituted derivatives	Benzene and substituted derivatives	C16H24N2O3	293.186	292.179	2.4982	[M+H]+	0.514993	2	0.8287	rp	72298-61-4	5106032	-	64925	-	16537.4	16968	14379.3	35007.1	38286.9	35286.5	2198.27	208.45	111.58	63.2	1123.41	94.26	524.67	428.06	439.49	12.14	104.72	116.3
MW0010238	T3_positive	Colchiceine	Alkaloids	Alkaloids	C21H23NO6	386.159	385.152	3.2624	[M+H]+	4.34083	2	0.8267	rp	477-27-0	234105	-	43720	-	76382.6	76923.7	71066	123406	68057.9	83059.6	28448.2	38026.5	39049.5	7272.95	5803.23	8840.22	21562.8	20640.4	21307.1	6473.03	3791.19	4242.78
MW0012354	T3_positive	(+/-)14(15)-Epetre methyl ester	Lipids	Free fatty acids	C21H34O3	335.258	334.251	6.3742	[M+H]+	1.59269	2	0.8254	rp	73804-67-8 | 70219-56-6	11002157	-	62934	-	713520	878011	642006	500424	470887	363062	567972	560470	614552	814013	620119	949360	1.47216e+06	501175	1.30551e+06	1.99504e+06	822588	919113
MW0000044	T3_positive	(S)-2-Propylpiperidine	Alkaloids	Alkaloids	C8H17N	128.143	127.136	8.9136	[M+H]+	1.64684	2	0.8219	rp	458-88-8	441072	HMDB0030285	-	C06523	61518.3	54118.6	61894.9	54252.5	53124.2	45952.6	66521.9	58545.5	56228.4	57070.7	53211.5	54928.8	48895.4	49125.7	45494.2	58209.7	56263.7	54113.1
MW0108511	T3_positive	N-[(3s)-2-Oxotetrahydrofuran-3-Yl]butanamide	Others	Lactones	C8H13NO3	218.102	171.089	1.1684	[M+HCOO+2H]+	2.72141	2	0.8178	rp	67605-85-0	10130163	-	36732	-	27449.5	18888.7	31024.5	23214.6	30025.8	28670.5	17683.4	17146.2	14828.7	24070.4	9026.83	21973.7	20378.1	39382.9	35886.4	9678.52	25355.9	23002.5
MW0004284	T3_positive	4-(3-Hydroxybutyl)phenol	Phenolic acids	Phenolic acids	C10H14O2	213.112	166.099	3.497	[M+HCOO+2H]+	1.00117	2	0.8104	rp	69617-84-1	97790	-	-	C17690	2392.32	10285.2	8666.05	12838	5411.15	10421.1	4066.38	12022.9	15464.3	7534.01	6422.17	8204.42	17571.7	18413.9	19252.9	582.33	3201.79	2299.23
MW0011652	T3_positive	4-Isopropenylcyclohexene-1-carboxylic acid	Organic acids	Organic acids	C10H14O2	213.112	166.099	4.2446	[M+HCOO+2H]+	0.658313	2	0.8104	rp	23635-14-5	2724160	-	-	C13419	66013.2	64533.1	65076.6	45067.9	47184.4	44044	54142.9	53331.1	54980.7	29299.1	23091.7	31477.5	46083.7	30750.1	38176.9	19165.7	17849.1	16913
MW0061828	T3_positive	Pinolenic Acid ethyl ester	FA	Others	C20H34O2	353.269	306.256	6.7242	[M+HCOO+2H]+	1.33739	2	0.8079	rp	493015-74-0	35027734	-	45143	-	1.98863e+06	2.14887e+06	1.89744e+06	1.06966e+06	1.18039e+06	995239	1.53052e+06	1.37112e+06	1.52959e+06	1.35352e+06	1.22216e+06	1.35541e+06	2.31891e+06	1.95651e+06	2.1272e+06	1.2708e+06	3.26112e+06	3.06946e+06
MW0112116	T3_positive	2-Deoxy-D-ribose	Others	Saccharides	C5H10O4	307.082	134.058	2.8857	[2M+K]+	7.956	2	0.8048	rp	533-67-5	5460005	-	3258	-	4.46429e+06	4.27889e+06	4.08388e+06	5.71489e+06	5770543	5.41752e+06	1.39758e+06	1.40664e+06	1.34898e+06	1.6281e+06	1.49267e+06	1.49493e+06	2.79939e+06	2.54067e+06	2.50347e+06	1.22314e+06	1.19262e+06	1.08657e+06
MW0105602	T3_positive	Amastatin	Amino acids and derivatives	Amino acids and derivatives	C21H38N4O8	475.268	474.269	5.3062	[M+H]+	17.1997	2	0.8047	rp	67655-94-1	439518	-	-	C01552	36997.4	37119.8	34989.6	124726	97775.6	106583	75391.3	76328.7	91752.7	23852.7	33529.1	2067.17	134825	97826.8	130072	4403.14	27461.3	15929.5
MW0114927	T3_positive	Metamfepramone	Benzene and substituted derivatives	Benzene and substituted derivatives	C11H15NO	178.122	177.115	2.2774	[M+H]+	3.19273	2	0.8044	rp	15351-09-4	71872	-	85077	-	3942.96	4539.5	3757.55	21128.7	18229.5	18544.8	12793.8	14323.8	14770.8	4002.18	4186.83	4506.13	20212.2	16142	17154.7	1825.06	1681.65	1787.71
MEDN1876	T3_positive	Vanylglycol	Benzene and substituted derivatives	Benzene and substituted derivatives	C9H12O4	167.07	184.074	2.3569	[M+H-H2O]+	0.552466	2	0.8029	rp	534-82-7	10805	HMDB0001490	-	C05594	60187.3	58075.3	62023.5	93222	44404	46871.2	43516.7	43388.4	45902.6	18852	18040.3	19017.1	78247.2	81691.1	86645.5	7934.4	7993.48	6973.88
MW0014995	T3_positive	6beta-Hydroxymethandrostenolone	Others	Ketone compounds	C20H28O3	299.2	316.204	6.3872	[M+H-H2O]+	2.63155	2	0.8022	rp	33526-41-9	13241205	HMDB0005832	-	-	7265.89	5566.53	11141.2	2987.53	8997.88	11404	14596.9	14402.9	19242.8	25563.9	19098.2	22697.5	29601.7	19411.9	52402	4751.86	6819.28	11232.6
MW0136963	T3_positive	7-Ethoxy-4-methylcoumarin	Benzene and substituted derivatives	Benzene and substituted derivatives	C12H12O3	431.144	204.079	2.9093	[2M+Na]+	5.46439	2	0.8009	rp	87-05-8	66595	HMDB0035095	-	-	12055.6	12720.1	13785.9	26021	23475.9	20289.6	548.99	987.88	891.92	438.32	391.56	472.44	529.71	962.13	594.05	293.01	136.05	428.61
MW0108581	T3_positive	N-3-Oxo-Dodecanoyl-L-Homoserine Lactone	Alcohol and amines	Amines	C16H27NO4	298.201	297.194	3.497	[M+H]+	0.179094	2	0.8007	rp	168982-69-2	3246941	-	36731	C21201	1882.31	1036.2	861.68	1498.95	236.82	2416.98	9737.41	4781.79	10427.3	4063.24	3153.06	2214.5	23520.7	9057.17	11352.2	12500.8	13180	17654.6
MW0140181	T3_positive	4-Hydroxydocosa-5,7,10,13,16,19-hexaenoic acid	Lipids	Free fatty acids	C22H32O3	327.228	344.235	2.6958	[M+H-H2O]+	8.61383	2	0.8002	rp	90906-40-4	53394255	-	36439	-	331154	285243	272699	1.44804e+06	951547	1.07044e+06	3.03626e+06	3.10729e+06	4.70244e+06	2.06493e+06	1.77348e+06	2.77683e+06	4.87049e+06	5.12803e+06	7.23366e+06	2.23232e+06	2.04774e+06	1.95288e+06
MW0133728	T3_positive	4-Methylumbelliferyl heptanoate	Others	Lactones	C17H20O4	357.133	288.136	5.1654	[M+Na+HCOOH]+	6.88607	2	0.8001	rp	18319-92-1	87583	-	34517	-	64455	34502.7	40689.6	40086.5	97565.3	77887.9	41946.9	24968.8	35491	133978	204085	466910	43461.3	21135.2	131578	72362.6	76265	61379.4
MW0010655	T3_positive	Secoisolariciresinol diglucoside	Lignans and Coumarins	Lignans	C32H46O16	704.301	686.279	7.3852	[M+NH4]+	17.4685	2	0.7993	rp	158932-33-3 | 148244-82-0	9917980	-	85005	-	1368.81	346.31	1788.41	2155.35	1438.16	1464.48	3431.24	1874.1	2377.81	3464.87	3250.72	4712.89	5361.79	5090.6	5480.84	10449.1	5714.41	5532.06
MW0140001	T3_positive	10-Hydroxydocosa-4,7,11,13,16,19-hexaenoic acid	Lipids	Free fatty acids	C22H32O3	327.228	344.235	2.4555	[M+H-H2O]+	9.51996	2	0.7962	rp	90780-50-0	53394258	-	36442	-	31004.2	52120.7	47706.8	136721	142395	155319	492685	485052	434629	236100	226276	165323	724149	165475	397144	219008	236680	223882
MW0001514	T3_positive	Red Violet 2RN Acid Anthraquinone	Benzene and substituted derivatives	Benzene and substituted derivatives	C21H13NO4	344.085	343.084	5.8261	[M+H]+	14.9161	2	0.7957	rp	81-79-8	222169	-	96354	-	306933	275646	175231	193121	446837	393572	438390	439812	472566	3735.23	404607	1092.6	3502.82	4078.33	3897.87	437657	408580	408239
MW0123588	T3_positive	Dhurrin	Alkaloids	Phenolamine	C14H17NO7	367.157	311.101	4.6217	[M+NH4]+	10.71	2	0.7953	rp	499-20-7	161355	HMDB0060471	-	C05143	36285.6	29071.1	32703	36527.4	31424.8	31405.9	10369.3	13189.6	8543.91	3886.52	8459.75	6824.02	8305.59	13736.7	15613.8	4895.68	5109.42	7947.1
MW0117278	T3_positive	1-Piperidinecarboxaldehyde	Heterocyclic compounds	Heterocyclic compounds	C6H11NO	114.091	113.084	3.0234	[M+H]+	1.01432	2	0.7927	rp	2591-86-8	17429	HMDB0031702	-	-	15854.5	11895.4	4218.1	8566.34	8930.77	12423.8	13683.7	11347.5	6749.53	15038.8	11591.5	1650.32	22745.3	14905.8	15873.9	9094.95	9888.86	18087.8
MW0005557	T3_positive	5-Aminoimidazole-4-carboxamide	Alcohol and amines	Amines	C4H6N4O	195.065	126.054	1.4658	[M+H]+	2.03773	2	0.7925	rp	360-97-4	9679	HMDB0003192	629	C04051	5148.76	3352.01	2169.45	3358.83	7432.46	4470.77	16286.5	20690.9	1603.94	14857.4	14465.2	12272.8	31624.5	31211.6	31137.6	11126.3	3642.39	7370.96
MW0014451	T3_positive	4-Dihydroboldenone	Others	Ketone compounds	C19H28O2	577.432	288.209	5.6071	[2M+H]+	12.2378	2	0.7919	rp	10529-96-1	12133279	HMDB0006035	-	-	213917	198531	238201	7766.63	84033	20820.7	330681	304451	336822	127555	130633	122316	444871	432352	502320	307938	316884	345289
MW0054771	T3_positive	[(2R,3R,4R,5R,6S,7S,8R,13R,14R,16S,17S,18R)-8-acetyloxy-5,7,14-trihydroxy-6,16,18-trimethoxy-13-(methoxymethyl)-11-methyl-11-azahexacyclo[7.7.2.12,5.01,10.03,8.013,17]nonadecan-4-yl] benzoate	Alkaloids	Terpenoid alkaloids	C33H45NO11	632.283	631.299	5.2157	[M+H]+	8.0544	2	0.7906	rp	2752-64-9	23641113	-	-	-	31446	109257	15940.3	21205.9	38943.1	43506.2	107779	168997	47021.9	90062.8	84067.4	68204.9	4428.53	242969	274891	108006	2004.49	3331.01
MW0010440	T3_positive	(+)-Eudesmin	Lignans and Coumarins	Lignans	C22H26O6	351.154	386.173	2.8797	[M+H-2H2O]+	15.2886	2	0.7891	rp	29106-36-3 | 526-06-7	73117	-	-	-	4263.43	3488.49	836.32	5311.26	3962.08	3669.79	17026.2	16113.8	20558.2	1261.33	3566.8	516.31	24806	14793.2	25317.2	1454.5	107.15	2869.03
MW0107840	T3_positive	Leucylproline	Amino acids and derivatives	Amino acids and derivatives	C11H20N2O3	229.154	228.147	0.8391	[M+H]+	2.89301	2	0.7883	rp	6403-35-6	80817	HMDB0011175	-	-	326998	321734	324720	723747	409756	384147	303732	355320	431565	245190	165349	143104	715112	416974	636393	166053	139144	153208
MW0137871	T3_positive	Datiscetin	Flavonoids	Flavones	C15H10O6	287.055	286.048	8.7518	[M+H]+	3.01018	2	0.7858	rp	480-15-9	5281610	-	-	C10036	50121.9	42724.7	42464.5	36248.9	40997.3	58875.7	34117.3	41915.8	53184.5	48902	47775.2	67898.3	52237	55117	59246.6	41878.2	44477.2	42380.8
MW0000440	T3_positive	Seneciphylline	Alkaloids	Pyrrole alkaloids	C18H23NO5	334.165	333.158	5.2258	[M+H]+	0.836166	2	0.7855	rp	480-81-9	5281750	-	-	C10391	5870.57	13557.9	8607.13	42396.5	41109.7	38518.3	4597.35	5355.18	3299.04	1142.53	2425.04	923.3	8340.02	13157.7	13667.5	13141.3	7465.43	14481.4
MW0012950	T3_positive	1-O-Octadecyl-2-O-methyl-sn-glycero-3-phosphocholine	GP	PC	C27H58NO6P	523.398	523.4	7.9456	[M+]+	1.77552	2	0.7847	rp	77286-66-9	6918215	-	43416	-	745.35	784.73	685.88	1001.15	936.48	2016.98	5980.25	2534.11	3740.84	4813.26	4768.62	7118.23	3900.55	3788.03	5057.03	4805.13	4112.35	3924.11
MW0015833	T3_positive	Anthranoyllycoctonine	Benzene and substituted derivatives	Benzene and substituted derivatives	C32H46N2O8	587.327	586.325	3.674	[M+H]+	8.77133	2	0.7843	rp	22413-78-1	441708	-	-	C08659	378.25	1157.4	475.37	227.96	1200.35	56.23	4107.02	2231.58	4546.04	44215.3	42533.2	46074.9	4115.35	3078.89	2206.31	22271.8	20927.5	25566.1
MW0142233	T3_positive	2-Amino-5-oxohexanoic acid	Organic acids	Organic acids	C6H11NO3	187.107	145.074	0.8122	[M+CH3CN+H]+	0.61652	2	0.7837	rp	24438-52-6	440805	-	-	C05825	98466.9	99630.6	97870.8	154448	116099	130581	108255	110640	136309	144737	126889	132988	109423	109565	135433	144519	121306	128536
MW0137551	T3_positive	Caffeyl alcohol	Phenolic acids	Phenolic acids	C9H10O3	149.059	166.063	1.9803	[M+H-H2O]+	3.18839	2	0.7834	rp	3598-26-3 | 272785-02-1	5282096	HMDB0141765	-	-	24089.2	23693.1	23956.3	19660.7	19960.4	18406.3	24674.4	24371.9	28055.6	20177.4	20831.9	24117.3	39645.1	33769.6	31910.3	17771.9	15250.9	14587.8
MEDTP02665	T3_positive	2-Aminoheptanedioic acid	Organic acids	Organic acids	C7H13NO4	222.095	175.084	1.565	[M+HCOO+2H]+	6.11938	2	0.7821	rp	3721-85-5	101122	HMDB0034252	-	-	34320.1	36303.7	33063.6	43450.6	45871.4	44538.5	41838.6	37455.9	41382.4	27324.9	26617.3	20369.2	69679.6	56311.1	56758	17444.8	20346.7	22427.5
MW0138962	T3_positive	Micromelin	Others	Lactones	C15H12O6	289.07	288.063	5.3666	[M+H]+	0.966062	2	0.782	rp	15085-71-9	73230	-	-	C09277	62739.1	62816.2	64579	27690.9	25648.4	27784.7	87365.5	81821.9	123604	140948	121601	171787	68308.3	47307.2	57219	227725	186306	166544
MW0049055	T3_positive	Crotonic acid	Organic acids	Organic acids	C4H6O2	173.081	86.0368	4.3237	[2M+H]+	0.477313	2	0.7817	rp	3724-65-0	637090	HMDB0010720	-	C01771	22581.6	21234.7	16832.4	8994.42	10047.1	8862.57	7604.81	3843.8	4623.71	19922.4	4620.74	29295.1	4691.13	2593.17	3282.93	31534.8	29899.8	31830.7
MW0052352	T3_positive	Digitoxin	Steroids	Steroid	C41H64O13	787.422	764.435	4.8026	[M+Na]+	6.90096	2	0.7817	rp	71-63-6	441207	HMDB0015468	-	C06955	586.53	5243.77	403.29	2153.1	5752.48	4370.09	24221.8	22429.7	21266.2	40535	41608.8	40633.2	12288.7	21688.8	22843	31487.2	36652.2	26630
MW0108646	T3_positive	N-Acetylproline	Amino acids and derivatives	Amino acids and derivatives	C7H11NO3	140.07	157.074	1.9803	[M+H-H2O]+	1.56348	2	0.7815	rp	68-95-1	66141	HMDB0094701	-	-	17651.7	16673.5	17038.5	37556.6	28201.8	30163.8	32878.2	32998.4	35147.7	61497.3	24965	37401.5	23442.6	25165.8	53431.2	32790.7	37816.9	31183.2
MEDN0818	T3_positive	N-Acetyl-beta-alanine	Amino acids and derivatives	Amino acids and derivatives	C5H9NO3	173.092	131.058	0.7926	[M+CH3CN+H]+	0.0535888	2	0.7812	rp	3025-95-4	76406	HMDB0061880	-	C01073	3.87231e+06	3.73129e+06	3.70328e+06	5.25667e+06	5.01766e+06	4.87035e+06	4.93841e+06	5.24055e+06	5.21371e+06	3.38723e+06	3.22075e+06	3.26797e+06	5.06547e+06	5.06369e+06	5.93063e+06	4.94221e+06	4.08086e+06	3.83594e+06
MW0127920	T3_positive	2,5-Dihydroxycinnamic acid	Organic acids	Organic acids	C9H8O4	145.028	180.042	2.7394	[M+H-2H2O]+	1.82306	2	0.7811	rp	636-01-1 | 38489-67-7	6442618	HMDB0134041	-	-	24910.3	54790.7	47801.6	44741.2	30601.5	28336.4	185374	99297.1	145295	60982.2	137567	99205.9	138440	88852.7	216733	91265.3	159035	155727
Lmhp001670	T3_positive	Val-Leu	Amino acids and derivatives	Amino acids and derivatives	C11H22N2O3	339.154	230.163	2.0795	[M+H]+	6.40715	2	0.7808	rp	3989-97-7	6993118	HMDB0029131	65222	-	9673.2	9079.76	6868.67	11607.4	19689.2	11692.4	71510.7	71921.3	79184.9	34597.2	27882.4	28076	88436.7	70823.4	81752.5	43791.1	38683.2	39631.5
MW0109388	T3_positive	Prolylhydroxyproline	Amino acids and derivatives	Amino acids and derivatives	C10H16N2O4	275.123	228.111	1.5847	[M+HCOO+2H]+	0.508873	2	0.7803	rp	18684-24-7	11902892	HMDB0006695	-	-	3484.05	3247.44	4285.67	73012.4	85923.3	72119	6544.48	5470.77	5194.72	8325.42	6594.68	7580.73	35064.4	35219.4	33812.7	116.85	192.53	4156
MW0139715	T3_positive	[(2R,3R,4S,5S,6R)-2-[(1R,2Z,3S,4R,5S)-2-(cyanomethylidene)-3-hydroxy-4,5-dimethoxycyclohexyl]oxy-4,5-dihydroxy-6-(hydroxymethyl)oxan-3-yl] (Z)-3-(4-hydroxy-3-methoxyphenyl)prop-2-enoate	Others	Lactones	C26H33NO12	552.211	551.2	5.3867	[M+H]+	1.45016	2	0.7798	rp	67411-22-7	6442644	HMDB0035475	85007	-	20423.8	4336.97	4214.06	8710.53	5167.4	12059.1	10102.9	9554.28	1576.54	1899.94	7327.12	9300.57	7443.82	7220.86	1955.61	1457.68	5476.95	3348.04
MW0008927	T3_positive	n-Benzylacetamidine	Benzene and substituted derivatives	Benzene and substituted derivatives	C9H12N2	314.232	148.1	3.635	[2M+NH4]+	0.186768	2	0.7797	rp	69981-57-3	445678	-	45561	-	379.45	2134.68	493.95	2084.52	543.34	1533.12	9384.05	6057.41	11878.8	22158.9	2848.29	25547.8	33790.6	11560.9	21256.1	29057.5	18428.5	23502.1
MW0061609	T3_positive	Phomenone	Terpenoids	Sesquiterpenoids	C15H20O4	287.127	264.136	5.4068	[M+Na]+	1.14485	2	0.7795	rp	55785-58-5	93306	-	-	C09708	4989.25	730.7	1103.64	3006.43	1152.57	3856.85	538.86	392.34	414.98	1873.29	48.05	702.08	1667.27	619.19	230.94	103.88	1841.42	1209.21
MW0007840	T3_positive	Monoethyl phthalate	Benzene and substituted derivatives	Benzene and substituted derivatives	C10H10O4	177.054	194.058	3.8019	[M+H-H2O]+	2.21683	2	0.7793	rp	2306-33-4	75318	HMDB0002120	-	-	29532.7	26354.5	24728.2	82607.3	36301.1	37847.2	59069.1	56780.2	70311.9	68469.3	39852.5	71717.4	95251.6	79683.1	98749.7	72306.5	42014.9	42247.5
MEDN1403	T3_positive	10-Hydroxy-2-decenoic acid	Lipids	Free fatty acids	C10H18O3	373.257	186.126	4.5011	[2M+H]+	1.52086	2	0.7792	rp	14113-05-4 | 765-01-5	5312738	-	-	-	22833	18057.1	11790.8	50646	23956.1	19085.8	51830.1	39766.1	43252.3	10826.2	13388.8	15849.8	33330.4	95531.7	15681.7	26881.6	25995.6	28033
MW0052411	T3_positive	Dimethyl succinate	Others	Ketone compounds	C6H10O4	315.106	146.058	2.3569	[2M+Na]+	2.44335	2	0.7792	rp	106-65-0	7820	HMDB0033837	-	-	12974.4	15674.6	11593.1	16058.8	4571.19	15285.7	1550.88	836.41	2075.98	996.65	1847.16	1140.59	2186.05	2914.22	2026.15	206.55	705.19	17128.9
MW0012592	T3_positive	17R-hydroxy-4Z,7Z,10Z,13Z,15E,19Z-docosahexaenoic acid	Lipids	Free fatty acids	C22H32O3	309.217	344.235	5.1251	[M+H-2H2O]+	9.82383	2	0.7787	rp	155976-53-7	53477502	-	44897	-	30607.3	15409.7	30451.7	93625.6	97878.1	87349.6	234640	237612	245099	155579	149585	161864	312271	262313	290103	158849	147936	140842
MW0114484	T3_positive	Furan-2,5-dicarbaldehyde	Heterocyclic compounds	Heterocyclic compounds	C6H4O3	171.028	124.016	2.9486	[M+HCOO+2H]+	1.19659	2	0.7787	rp	823-82-5 | 163857-09-8	69980	-	263632	C20899	21544.5	22460	22289.1	6522.97	13608.2	18490.3	37018.4	36520.3	19107.9	54685.6	48037.6	47207.4	22219.1	35115.3	39068.8	54593.7	49165.4	50132.1
MW0102922	T3_positive	Tributyrin	GL	TG	C15H26O6	285.17	302.173	5.9864	[M+H-H2O]+	0.739729	2	0.7787	rp	60-01-5	6050	HMDB0031094	-	C13870	1634.13	2224.8	1218.8	4494.54	4522.97	3433.38	17392.7	19703.9	21262.7	3779.48	5971.06	10565.7	20443.7	13851.8	21422.7	4585.92	5773.27	617.88
MW0112752	T3_positive	Kynuramine	Alcohol and amines	Amines	C9H12N2O	314.142	164.095	0.832	[M+]+	2.87249	2	0.7784	rp	363-36-0	9692	HMDB0012246	-	-	93021.5	126814	117776	120426	102782	117429	150125	154261	196690	112856	84713.1	101258	162016	128112	184622	140154	116880	114147
MW0061067	T3_positive	Perillaldehyde	Heterocyclic compounds	Heterocyclic compounds	C10H14O	197.117	150.105	4.8831	[M+HCOO+2H]+	0.11968	2	0.7781	rp	2111-75-3	16441	HMDB0003647	-	C02576	43954.5	25977.7	52834.1	40718.5	38410.3	43005.8	29320.8	27362.8	34958.4	28376	14065	38355.5	55170.7	30406.7	36246.9	24202.5	32346.2	38998.7
MW0000731	T3_positive	(4-Hydroxy-3-methoxyphenyl)ethanol	Phenolic acids	Phenolic acids	C9H12O3	375.114	168.079	2.6334	[2M+K]+	2.6552	2	0.7781	rp	2380-78-1	16928	HMDB0038925	-	-	15691.8	16146.2	16991.8	18801.9	18418.2	17584.5	38886.9	29491.7	41666	93292.2	51757	81296.6	43341	42180.3	43128.4	154854	62967.2	64450.1
MW0103367	T3_positive	3-Deaza-2'-deoxyadenosine	Nucleotides and derivatives	Nucleotides and derivatives	C11H14N4O3	289.07	250.107	2.8857	[M+K]+	1.89527	2	0.778	rp	78582-17-9	122636	-	96553	-	677139	658038	629303	790889	767410	746882	222424	215854	217768	251134	258815	239417	396532	382979	383885	204663	201073	188440
MW0144895	T3_positive	Allopurinol riboside	Nucleotides and derivatives	Nucleotides and derivatives	C10H12N4O5	286.113	268.081	1.1287	[M+NH4]+	2.09098	2	0.7777	rp	16220-07-8	135407110	HMDB0000481	-	-	7700.69	6481.05	9459.86	8386.63	8143.67	6271.55	2779.94	1580.86	1677.86	453.73	1374.82	1047.36	2539.24	3123.15	5282.4	475.62	2120.76	763.61
MW0001365	T3_positive	1,4-Dibenzylpiperazine	Benzene and substituted derivatives	Benzene and substituted derivatives	C18H22N2	289.164	266.178	4.3437	[M+Na]+	2.9125	2	0.7776	rp	1034-11-3	200601	-	96617	-	6419.32	6217.11	3571.85	7764.06	5026.3	7597.22	70278	70035.2	69545.7	41723	34560.9	45547.3	59795.6	55443.6	48085.9	48150.8	50369.1	51366.1
MW0006648	T3_positive	Convolamine	Benzene and substituted derivatives	Benzene and substituted derivatives	C17H23NO4	323.196	305.163	3.9498	[M+NH4]+	0.615933	2	0.7775	rp	500-56-1	420422	-	-	C10854	90.01	6896	7801.51	10518.3	13318.8	2994.11	75032.5	62618.1	74140.2	55639.2	46403.5	63751.1	111497	85571.3	108050	48778.2	52142.9	51934.1
MW0008581	T3_positive	Rodaplutin	Benzene and substituted derivatives	Benzene and substituted derivatives	C24H39N9O7	539.226	565.297	4.9841	[2M+K]+	2.57525	2	0.7774	rp	108351-49-1 | 113667-06-4	163787	-	96347	-	284559	271167	451133	572881	268912	456588	223026	274938	531998	195374	157892	393310	143935	123867	123288	77930.4	118949	92106.6
MEDTN00896	T3_positive	N-acetyl-5-aminosalicylic acid	Benzene and substituted derivatives	Benzene and substituted derivatives	C9H9NO4	196.06	195.053	1.8755	[M+H]+	1.91814	2	0.7773	rp	51-59-2	65512	HMDB0060602	-	-	3386.15	2829.43	2410.84	624.85	2085.72	2689.43	6562.12	4719.76	5113.25	4475.3	2359.83	4964.68	6661.34	3426.93	3952.15	4688.41	6458.11	5031.97
MW0048964	T3_positive	Cnicine	Others	Lactones	C20H26O7	401.159	378.168	4.8228	[M+Na]+	3.06274	2	0.7771	rp	24394-09-0	5281435	-	-	C09362	22705.1	54328	54480.1	32749.5	13293.3	31856.7	24712.2	22948.9	49398.2	18425.3	21054.5	22041.9	56432.9	42949.3	36581.6	24817.9	8475.72	26309.8
MW0136848	T3_positive	7,8,4'-Trimethoxyisoflavone	Flavonoids	Isoflavones	C18H16O5	642.227	312.1	5.5076	[2M+NH4]+	1.39936	2	0.777	rp	37816-21-0	6708732	-	44087	-	2361.78	3340.21	8387.49	648.82	758.95	2921.22	970.22	576.36	1426.17	449.32	1005.19	346.87	643.59	159.22	925.23	467.8	189.82	1833.4
MW0111020	T3_positive	Dodecylphosphocholine	Organic acids	Organic acids	C17H38NO4P	351.252	351.254	5.6702	[M+]+	1.70067	2	0.7769	rp	29557-51-5	644308	-	34530	-	83331.1	89930.8	85566.7	137146	102372	144689	213673	208055	197019	119158	170298	162652	145575	135995	197635	194639	202296	241414
MW0009430	T3_positive	Phenylpropiolic acid	Benzene and substituted derivatives	Benzene and substituted derivatives	C9H6O2	147.044	146.037	4.2446	[M+H]+	2.45259	2	0.7769	rp	637-44-5	69475	HMDB0002359	6644	-	42322.5	70187.8	65456.1	64673.7	61797.7	62138.3	101199	97682.2	80413.3	220038	122186	244339	63994	51654.1	175873	195802	71223.4	74369.1
MW0113918	T3_positive	alpha-Pyrrolidinopropiophenone	Others	Ketone compounds	C13H17NO	270.085	203.131	5.9466	[M-2H+3Na]+	0.331244	2	0.7766	rp	19134-50-0	209045	-	85090	-	2142.55	3414.25	2674.3	4028.49	670.3	1850.26	2793.71	2030.43	2854.39	3937.8	1867.9	2054.2	494.11	3174.86	325.07	14.76	2215.95	1432.44
MW0136662	T3_positive	6-Hydroxycoumarin	Lignans and Coumarins	Coumarins	C9H6O3	209.044	162.032	3.3597	[M+HCOO+2H]+	1.85191	2	0.7766	rp	6093-68-1	99477	HMDB0140948	-	-	59772.5	53297.8	51725.7	51344.2	43427.1	46771.7	46485.4	74287.2	71364.5	42585.7	14511.9	48855.8	56513.1	66699.2	71984.9	52613.6	32827.6	52585
MW0106961	T3_positive	Glu-His	Amino acids and derivatives	Amino acids and derivatives	C11H16N4O5	326.143	284.112	1.8614	[M+CH3CN+H]+	3.1277	2	0.7765	rp	21435-29-0	9921875	HMDB0028821	23863	-	18399.2	17286.5	15237.3	6473.41	16494.1	5516.06	6478.47	5402.46	3438.06	3553.28	2439.1	2768.53	9688.98	5362.54	7999.55	4798.56	1452.34	1627.36
MW0130123	T3_positive	Dihydroquercetin	Others	Ketone compounds	C15H12O7	609.123	304.058	1.9605	[2M+H]+	1.50244	2	0.7763	rp	98006-93-0 | 215257-15-1 | 5117-01-1	471	HMDB0125371	-	-	361985	420366	493698	535423	454025	504660	495612	497480	484998	143360	163609	97692.6	90597.2	57398.1	66272.8	40455.5	49012.8	58134.4
MW0000398	T3_positive	Pilocarpine	Alkaloids	Alkaloids	C11H16N2O2	434.274	208.121	4.9841	[2M+NH4]+	3.43375	2	0.7761	rp	54-71-7	5910	HMDB0015217	-	C07474	46235.8	46375.8	45436.2	24318.3	19247.8	24400.5	13550.5	14178.9	8869.72	6618.71	8507.89	12055.5	13959.5	13168.2	16257.8	1135.34	2050.52	2284.77
MW0104699	T3_positive	Spermidic acid	Organic acids	Organic acids	C7H13NO4	140.07	175.084	2.7914	[M+H-2H2O]+	2.35757	2	0.7761	rp	4386-03-2	2572	HMDB0002201	6542	-	24080.5	19789.4	19494	23849.4	16023.4	24491	14708.8	17491.9	19101.5	7246.76	1911.37	5381.56	30335.8	24986.2	20740.8	4608.99	3536.16	3905.89
MW0055118	T3_positive	Monomethyl glutaric acid	Organic acids	Organic acids	C6H10O4	146.052	146.058	0.9107	[M+]+	0.849863	2	0.776	rp	1501-27-5	73917	HMDB0000858	5821	-	3365.97	432.5	2857.53	1883.84	2195.62	3305.44	980.65	1654.91	1242.33	1324.01	844.44	150.33	763.17	1590.56	2250.01	1396.54	1130.13	2606.18
MW0124177	T3_positive	Furafylline	Heterocyclic compounds	Heterocyclic compounds	C12H12N4O3	324.107	260.091	2.8896	[M+CH3CN+Na]+	2.83147	2	0.7756	rp	80288-49-9	3433	-	24065	-	44439.7	51360	62929	51418.8	63759.9	74724.6	9426.63	6413.32	10786.4	11214.8	17091.8	8782.19	23421.5	26857.5	16191.1	12388.9	1361.65	7468.97
MEDTP02757	T3_positive	beta-Glycerophosphoric acid	GP	GP	C3H9O6P	219.03	172.014	1.9605	[M+HCOO+2H]+	7.33101	2	0.7754	rp	17181-54-3	2526	HMDB0002520	6708	C02979	1372.71	4269.95	2644.92	2639.04	4863.38	6808.89	4437.23	5033.46	1748.02	3236.55	1835.91	3353.12	2965.72	4254.9	4364.81	2814.7	4198.09	6526.49
MEDN1523	T3_positive	Bicine	Amino acids and derivatives	Amino acids and derivatives	C6H13NO4	205.12	163.084	0.8122	[M+CH3CN+H]+	0.0543357	2	0.7754	rp	150-25-4	8761	HMDB0011727	-	-	114885	98487.7	116568	199208	122460	158374	135137	49794.3	154255	268797	353638	86468.1	82157.5	125944	148288	108830	81194.2	92096.2
MW0138673	T3_positive	2''-p-Coumarylastragalin	Flavonoids	Flavones	C30H26O13	594.133	594.137	1.5452	[M+]+	3.84807	2	0.7752	rp	137018-32-7	6442291	-	-	-	28691.4	20097.7	27105.8	26887.9	77765.4	41636.5	120338	97781.4	73000.1	38004.3	61763.3	64356.6	43425.9	5631.48	49905.7	2850.58	29396.2	25512.4
MW0006323	T3_positive	Benzylamine	Alkaloids	Alkaloids	C7H9N	154.085	107.073	2.4949	[M+HCOO+2H]+	4.57509	2	0.7751	rp	100-46-9	7504	HMDB0033871	-	C15562	4796.03	4386.75	4433.81	4939.97	5837.66	4547.06	1185.27	4238.29	4754.97	2366.14	985.36	713.64	1656.33	2349.85	1892.74	1869.41	1201.87	1425.85
MW0108879	T3_positive	N-omega-Hydroxy-L-arginine	Amino acids and derivatives	Amino acids and derivatives	C6H14N4O3	190.107	190.107	2.0397	[M+]+	1.28145	2	0.775	rp	53054-07-2	123895	HMDB0004224	-	C05933	3039.9	3953.82	4947.63	10059.7	9229.88	6045.69	1150.33	3608.79	2401.9	642.74	2754.94	1838.96	2860.78	4291	3045.19	3275.22	3485.37	1800.66
MW0015214	T3_positive	8-Amino-7-oxononanoic acid	Organic acids	Organic acids	C9H17NO3	234.133	187.121	2.5147	[M+HCOO+2H]+	0.174495	2	0.775	rp	4707-58-8	173	HMDB0037790	-	C01092	96.29	78.86	1620.18	520.14	2568.41	1245.68	2427.33	316.91	767.14	17738.9	17667.8	17049.9	5839.53	7696.4	8499.45	1210.23	850.95	1351.42
MW0129933	T3_positive	1-O-trans-Cinnamoyl-beta-D-glucopyranose	Phenolic acids	Phenolic acids	C15H18O7	357.118	310.105	3.1446	[M+HCOO+2H]+	0.0895481	2	0.775	rp	40004-96-4	5280653	-	-	C04164	180885	173413	162041	197159	212365	231789	207009	211627	195692	146128	151680	145694	137663	158146	155678	60360.1	61981.8	44772.2
MW0130848	T3_positive	2'-Hydroxychalcone	Others	Ketone compounds	C15H12O2	271.096	224.084	5.4068	[M+HCOO+2H]+	0.223687	2	0.775	rp	1214-47-7 | 888-12-0	638276	HMDB0135599	-	C09321	41166.7	14449.4	12484	6304.11	5923.54	8182.7	891.27	625.87	1369.32	1481.27	1516.58	1150.98	4477.13	3464.27	1779.41	996.74	1424.23	883.08
MW0055437	T3_positive	Octadecanedioic acid	Lipids	Free fatty acids	C18H34O4	332.279	314.246	4.9505	[M+NH4]+	2.1521	2	0.7749	rp	871-70-5	70095	HMDB0000782	5748	-	60871.6	60694.8	59082	52850.1	47375.7	44247.5	8774.12	7767.06	7224.79	5089.68	3854.42	4635.15	7426.2	5182.55	3837.57	21430.4	9818.22	10262.8
MEDN1615	T3_positive	Ile-Pro-Ile	Amino acids and derivatives	Amino acids and derivatives	C17H31N3O4	342.238	341.231	2.8994	[M+H]+	1.81203	2	0.7747	rp	90614-48-5	94701	-	17467	-	234.23	146.19	31.73	1339.99	315.77	885.19	3284.13	3455.43	4306.29	1835.83	1741.16	2302.71	9048.48	5611.46	6252.33	4433.26	3858.55	4758.68
MW0006649	T3_positive	Convoline	Others	Lactones	C16H21NO5	325.176	307.142	4.1753	[M+NH4]+	1.13413	2	0.7745	rp	89783-61-9	443002	-	-	C10855	569.61	771.31	1805.12	8399.24	7745.79	7641.35	11288.8	12693.8	9271.11	4620.37	3685.86	2463.34	12931.9	11151.8	11561.7	4329.84	3748.83	3839
MW0119197	T3_positive	Tenamfetamine	Heterocyclic compounds	Heterocyclic compounds	C10H13NO2	425.195	179.095	3.3597	[2M+K]+	4.50131	2	0.7745	rp	4764-17-4	1614	HMDB0041931	-	C07577	12611.8	17744.7	7123.74	2059.8	6655.59	6263.28	3231.74	9235.77	4650.87	2562.49	527.23	961.8	463.03	3904.41	15526.3	863.98	1968.67	3519.03
MEDN1335	T3_positive	Cinnamoylglycine	Amino acids and derivatives	Amino acids and derivatives	C11H11NO3	433.134	205.074	3.2231	[2M+Na]+	5.74436	2	0.7744	rp	16534-24-0	709625	HMDB0011621	-	-	58633.6	59904.1	60318.8	36213.5	34379.6	37361	301699	292514	280983	31070.9	141744	140755	287848	252412	277568	231724	198151	189421
MW0103327	T3_positive	2-Aminoadenosine	Nucleotides and derivatives	Nucleotides and derivatives	C10H14N6O4	282.109	282.108	2.0397	[M+]+	3.83704	2	0.7744	rp	2096-10-8	72200	-	-	C00939	13076.5	11785.2	5237.4	14606	15181.3	13704.3	9881.9	8996.5	8081.45	5920.02	4082.63	5063.07	9357.99	9656.65	7596.05	3644.99	3497.6	3396.12
MW0005020	T3_positive	Hydroxymethyltolbutamide	Benzene and substituted derivatives	Benzene and substituted derivatives	C12H18N2O4S	309.087	286.099	2.8896	[M+Na]+	3.11026	2	0.7742	rp	1185112-19-9	3656	HMDB0006408	-	-	94079.5	103354	104162	137595	154596	135484	34124.2	37461.5	32948.1	38545	34827.7	36815.8	70656.2	60276.7	63668	28999.6	21640.1	16879.3
Lmhp001461	T3_positive	Pro-leu	Amino acids and derivatives	Amino acids and derivatives	C11H20N2O3	275.159	228.147	1.5056	[M+HCOO+2H]+	1.60692	2	0.7741	rp	52899-07-7	444109	-	23647	-	12200.7	11201.5	11504	8132.3	9437.25	5344.98	21917.2	21110.1	26604.2	16107.6	12310.9	12894.2	17702.5	6626.36	13717.6	17840.1	16458.5	17752.3
MW0169069	T3_positive	6H-Indolo(2,3-a)quinolizin-5-ium, 3-ethyl-7,12-dihydro-	Heterocyclic compounds	Heterocyclic compounds	C17H17N2+	516.315	249.139	5.1251	[2M+NH4]+	4.40637	2	0.774	rp	55371-52-3 | 50651-13-3	176824	-	84953	-	1482.38	1265.37	297.4	1172.84	3253.81	1510.75	5519.12	7725.75	928.16	592.14	481.73	2258.87	887.14	1411.8	2236.93	3355.34	1786.58	1814.82
MW0063496	T3_positive	Secologanin	Terpenoids	Monoterpenoids	C17H24O10	435.149	388.137	2.5541	[M+HCOO+2H]+	1.83486	2	0.7737	rp	19351-63-4	161276	-	-	C01852	11646.2	4913.41	13048.2	6814.06	41076.8	11076.3	52394.2	36955.3	41152.1	1581.93	7396.19	9389.43	45941.9	26709.2	50536.4	12956	10817.3	16525.1
MW0003179	T3_positive	2-Methoxyhydroquinone	Phenolic acids	Phenolic acids	C7H8O3	281.099	140.047	2.7322	[2M+H]+	4.77916	2	0.7737	rp	824-46-4	69988	HMDB0137138	263518	-	56273.5	62287.3	61813.6	42691.4	50428.7	58421.2	56190.4	42795.6	30106.3	42061.6	43534.5	43228.7	65502.3	61969.9	68131.1	44608.3	49560.7	49708.5
MW0118291	T3_positive	2-Aminopyrazine	Heterocyclic compounds	Heterocyclic compounds	C4H5N3	191.105	95.0483	1.0756	[2M+H]+	1.73618	2	0.7736	rp	5049-61-6	78747	-	44987	-	388864	387825	422953	348113	603444	638490	744558	63936.3	200298	174697	425170	93447.3	24027.7	604773	326986	350496	707408	660611
MW0000246	T3_positive	Ergocornine	Alkaloids	Alkaloids	C31H39N5O5	628.247	561.295	4.8831	[M-2H+3Na]+	4.50972	2	0.7736	rp	564-36-3	73453	-	-	C09162	9484.54	3927.35	51716.3	2595.43	18642.3	25101.9	4786.7	10469.3	13245.8	56345.6	47034.1	13105.6	17604.7	5871.65	26816.8	51117.2	2462.06	5081.76
MW0158235	T3_positive	Trp-Pro-Tyr	Amino acids and derivatives	Amino acids and derivatives	C25H28N4O5	465.207	464.206	1.168	[M+H]+	13.2007	2	0.7735	rp	62690-32-8	71383786	-	22583	-	71994.5	78005.9	75891.5	31986.7	26344.7	29217.1	13055.3	11648.5	1704.18	3148.57	3917.2	6577.27	7316.18	2062.37	2649.99	8356.62	2520.3	3137.6
MW0005288	T3_positive	4-Nitroso-N-phenylaniline	Benzene and substituted derivatives	Benzene and substituted derivatives	C12H10N2O	397.164	198.079	4.9639	[2M+H]+	3.21291	2	0.7735	rp	156-10-5	9074	-	-	C19479	18528	14352.9	2274.83	12747.6	25674.9	25144.7	34217.3	22557.1	11823.7	78473.6	78806.5	88731.9	61843.8	29788.9	18964.8	73076.1	56285.1	48904.5
MW0112865	T3_positive	Isovalerophenone	Others	Ketone compounds	C11H14O	163.112	162.105	4.284	[M+H]+	3.66336	2	0.7727	rp	582-62-7	68493	-	265084	-	10648.8	4225.57	11055.6	19476	8039.36	9312.55	10016.9	4574.7	7653.14	9115.97	8407.95	10787	25646.8	14434.3	7394.65	10553.5	13987.9	13877.3
MW0107297	T3_positive	His-Gln	Amino acids and derivatives	Amino acids and derivatives	C11H17N5O4	284.133	283.128	0.9304	[M+H]+	2.93011	2	0.7724	rp	224638-13-5	9900427	HMDB0028883	23820	-	19844.1	30729.1	22896.3	4980.28	27134	11668	22816.8	36798.1	35993.7	35221.6	26309.6	33450.6	21634.1	27696	28145	35396.6	34933.8	39681
MEDN0433	T3_positive	8-Hydroxy-2'-deoxyguanosine	Nucleotides and derivatives	Nucleotides and derivatives	C10H13N5O5	322.053	283.092	3.576	[M+K]+	2.08611	2	0.7721	rp	88847-89-6	135440064	HMDB0003333	-	-	16525.9	16847.9	18737.2	15552.6	11965	14266.5	4200.27	7496.12	5454.01	5341.81	6875.62	7414.95	4300.69	5325.37	2492.46	9134.29	9618.88	7846.98
MW0012822	T3_positive	Azelaoyl PAF	GP	PA	C33H66NO9P	674.432	651.447	6.701	[M+Na]+	1.85547	2	0.772	rp	354583-69-0	17757205	-	62938	-	11877.5	6370.26	9922.07	29139	54165.5	57322.6	46431.5	39915.9	40691.5	86970.3	31712.3	33592.9	81726.6	57082.1	46779.5	20929.7	32195.5	19341.2
MW0053734	T3_positive	Glycerophospho-N-Palmitoyl Ethanolamine	GP	PE	C21H44NO7P	453.284	453.286	6.1669	[M+]+	1.18534	2	0.7715	rp	100575-09-5	53393933	-	45334	-	12204.8	9546.2	12546.8	98124.6	35391.8	34636.9	36507.7	31830.2	55352.6	8089.63	4174.71	6895.7	22145.6	31966.8	74407.5	5832.66	6524.45	3581.5
MEDN0036	T3_positive	L-Alanyl-L-alanine	Amino acids and derivatives	Amino acids and derivatives	C6H12N2O3	207.097	160.085	1.1969	[M+HCOO+2H]+	1.97831	2	0.7714	rp	1948-31-8	5484352	HMDB0028680	-	-	5195.97	5557.72	3005.46	8663.31	4613.67	9987.19	23342.7	15310.8	15366.8	66872.5	56407.4	48484.7	12014.7	5594.54	8720.9	32825.8	25855.8	27385.3
MW0113098	T3_positive	4'-Methoxy-alpha-pyrrolidinopropiophenone	Others	Ketone compounds	C14H19NO2	251.175	233.142	1.5155	[M+NH4]+	0.988063	2	0.771	rp	478243-09-3	6430836	-	85056	-	912.59	3331.55	3077.08	6952.28	8271.17	7355.47	20267.6	19086.4	22082.5	21263.4	20611.8	20381.5	14071.5	14059.4	12647.4	7275.72	7062.78	8384.57
MW0054219	T3_positive	2-alpha-D-glucosyl-D-glucose	Others	Saccharides	C12H22O11	325.112	342.116	1.8812	[M+H-H2O]+	1.71082	2	0.7707	rp	2864-54-2	11954203	HMDB0011742	-	-	24622.4	39579.3	18669	41496	68058.6	47369	53121	31752.5	55411.8	11713.9	18821.5	13292.3	18497.7	30078.4	42508	62848.2	52983.1	124479
MW0114649	T3_positive	Isomaltose	Others	Saccharides	C12H22O11	707.216	342.116	2.0337	[2M+Na]+	5.54587	2	0.7702	rp	499-40-1	439193	HMDB0002923	-	C00252	17949.2	18370.7	16589.3	31575.8	21950.6	22190.3	6864.23	6954.02	3685.34	2077.48	2211.41	830.27	12083	4159.5	6499.84	510.58	544.17	1412.16
MW0014514	T3_positive	4-Isopropylbenzyl alcohol	Alcohol and amines	Alcohols	C10H14O	197.117	150.105	4.1456	[M+HCOO+2H]+	2.51818	2	0.7696	rp	536-60-7	325	HMDB0031817	-	C06576	40218.5	36193.6	34455.1	34537.7	33260.9	35804.6	36820.8	36550.2	34083.8	15416.3	15143.4	16187.1	30865.8	27353.5	26455.9	12034.3	11364.9	11862.8
MW0000244	T3_positive	Emetine	Alkaloids	Isoquinoline alkaloids	C29H40N2O4	480.303	480.299	6.1872	[M+]+	4.32782	2	0.7694	rp	483-18-1	10219	-	834	C09421	38813.3	43664.9	32619.9	54462.6	82554.6	82838.9	135613	75957.7	91284.7	34052.8	28303.5	33310.3	41576	56397.6	59085.7	19550.8	22909	32151.2
MW0055340	T3_positive	N-(9Z-octadecenoyl)-sphing-4-enine-1-phosphocholine	SL	SM	C41H81N2O6P	805.503	728.583	6.7603	[M-H+2K]+	3.45611	2	0.7692	rp	108392-10-5	6443882	HMDB0012101	-	-	13583.9	7357.2	7874.96	19154.9	28812.7	14284.5	11444.2	17904.9	38965.8	25312	38260.8	23193.7	22305	27394.4	12040.3	27382.3	44470.9	20848.7
MW0154092	T3_positive	n-(alpha-Linolenoyl) tyrosine	Amino acids and derivatives	Amino acids and derivatives	C27H39NO4	508.238	441.288	1.2278	[M-2H+3Na]+	11.8987	2	0.7692	rp	259143-19-6	35020415	-	64731	-	15503.9	12028.4	8031.18	3164.74	2592.77	3054.82	4532.35	5248.7	7221.96	1502.41	1054.89	641.89	1715.95	2486.84	2619.25	408.02	1083.59	2199.59
MW0137829	T3_positive	Cyanidin 3-arabinoside cation	Flavonoids	Anthocyanidins	C20H19O10+	466.106	419.098	2.6728	[M+HCOO+2H]+	4.22918	2	0.7691	rp	792868-19-0 | 324533-66-6	12137509	-	-	-	43161.4	57954.4	55395.7	59982.6	61510.7	61061.8	16802.2	17827.3	17869.4	8226.9	4225.46	4021.09	10985.7	10730.7	7048.78	6178.44	8606.69	7818.07
MW0054026	T3_positive	1-O-Acetylbritannilactone	Others	Lactones	C17H24O5	326.197	308.162	5.0443	[M+NH4]+	2.31078	2	0.769	rp	33627-41-7	75528891	-	-	-	14169.4	11519.7	10907.6	88387.4	81695.4	85433.1	43270.6	33044.9	43017.3	28699.5	11225.4	13908.2	47827.2	53123.7	47989.9	18323.8	23858.6	19272.2
MW0053870	T3_positive	Oenanthic ether	Others	Lactones	C9H18O2	334.295	158.131	5.3767	[2M+NH4]+	4.22002	2	0.7689	rp	106-30-9	7797	HMDB0000798	5763	-	24609.4	26432.1	17172.7	18125	15896.3	15038.7	23942.2	18416.8	23644.8	46359.1	41405.3	39414.3	22709.8	21115	20139.2	81328.7	79380.1	77119.5
MW0124096	T3_positive	Famprofazone	Others	Ketone compounds	C24H31N3O	441.264	377.247	5.4674	[M+CH3CN+Na]+	1.22728	2	0.7688	rp	22881-35-2	3326	HMDB0041891	-	-	30134.2	36485.7	25835.2	105519	97457.5	101074	40825.6	49940.4	46412.4	15160.1	19598.1	15241.5	80307.3	67554.2	73689.4	17570.5	21841.1	11287.3
MW0003138	T3_positive	2-Hydroxybenzyl alcohol	Phenolic acids	Phenolic acids	C7H8O2	249.112	124.052	4.5214	[2M+H]+	0.478287	2	0.7688	rp	90-01-7	5146	HMDB0059709	-	C02323	57983.3	57332.1	52722.2	14178.8	11602.6	22204.7	10293.7	8997.59	10843.4	2910.26	6624.41	1050.46	6225.04	9743.15	12060.4	1793.42	4928.92	1401.48
MW0108704	T3_positive	N-Benzyloxycarbonyl-L-leucine	Amino acids and derivatives	Amino acids and derivatives	C14H19NO4	531.274	265.131	7.6538	[2M+H]+	5.81809	2	0.7687	rp	2018-66-8	74840	-	-	C04335	24344.2	14638.2	16918.2	19806.2	14527.3	15549.8	19172.1	15265.9	17629.9	25350.5	20981.9	20661.6	14184.9	22249.1	18626.1	18750.2	18868.3	21225
MW0105204	T3_positive	4-Carboxyphenylglycine	Amino acids and derivatives	Amino acids and derivatives	C9H9NO4	242.066	195.053	1.2972	[M+HCOO+2H]+	4.43791	2	0.7687	rp	7292-81-1	5115	HMDB0002016	6439	-	29.23	266.02	687.08	1713.33	1576.32	238.17	1898.09	1597.66	1255.79	2034.2	1960.88	2909.39	1561.38	1698.34	1614.66	1698.32	1765.2	2374.47
MW0002404	T3_positive	2,6-Dimethoxyphenol	Phenolic acids	Phenolic acids	C8H10O3	155.07	154.063	2.3963	[M+H]+	2.09583	2	0.7686	rp	91-10-1	7041	HMDB0034158	-	C10787	4176.2	4969.6	2360.86	4672.1	4731.31	9026.66	5348.16	7432.82	6960.91	10035.4	10701.2	8099.67	4579.87	7130.38	9928.11	4984.6	5826.59	4363.87
MW0119626	T3_positive	3-Hydroxycarbofuran	Heterocyclic compounds	Heterocyclic compounds	C12H15NO4	475.216	237.1	3.0467	[2M+H]+	6.12011	2	0.7682	rp	16655-82-6	27975	HMDB0032775	-	-	10475.4	7071.63	2529.04	9811.81	8245.97	10981.8	33835.7	30936.3	36726.9	15241.4	11379.3	8798.09	10512	24026	18981.3	29028.3	27672.9	30933.8
MW0106444	T3_positive	Dihydrofolic acid	Organic acids	Organic acids	C19H21N7O6	466.141	443.155	2.3072	[M+Na]+	6.46906	2	0.7681	rp	4033-27-6	135398604	HMDB0001056	-	C00415	174183	109717	109153	103867	118722	115079	95503.2	95812.2	102948	96474.2	88143.7	8318.16	106426	97228.3	106197	95343.6	89009.1	88934.9
MW0105885	T3_positive	Aspartylalanine	Amino acids and derivatives	Amino acids and derivatives	C7H12N2O5	313.071	204.075	5.5473	[M+H]+	10.3572	2	0.7679	rp	13433-02-8	5491963	HMDB0028746	64996	-	162330	173469	165042	165221	162555	177959	590.64	325.42	202.02	1400.18	22.79	98.49	2298.6	2400.48	2263.82	16012	43.81	22.66
MW0114212	T3_positive	alpha-D-Galactose 1-phosphate	Others	Saccharides	C6H13O9P	344.984	260.03	0.5941	[M+K+HCOOH]+	7.13808	2	0.7677	rp	2255-14-3	123912	HMDB0000645	-	C00446	16264.3	15256.5	19753.9	14443.7	13404.8	2615.57	5480.45	1895.23	3577.96	721.18	961.29	1079.96	1131.58	1140.3	4225.78	1009.27	686.92	620.95
MW0107972	T3_positive	Tyr-Gly-Gly	Amino acids and derivatives	Amino acids and derivatives	C13H17N3O5	318.118	295.117	1.1782	[M+Na]+	1.26717	2	0.7676	rp	21778-69-8	123715	-	20763	-	11706.4	3307.02	3882.93	9901.74	12142.5	7833.26	23890.5	21193.6	8270.39	22976	19933.5	20753.7	15178.7	25839.8	19284.9	12453.2	12694.5	19273
MW0130752	T3_positive	Murrangatin	Others	Ketone compounds	C15H16O5	553.208	276.1	5.3666	[2M+H]+	5.14506	2	0.7671	rp	88546-96-7 | 37126-91-3	389002	HMDB0132703	-	-	27040.5	22077.1	35117.7	15893.3	22996.4	16745	46259	44212.8	33858.2	56480.3	52100.2	68924	50096.5	28514.6	40554.3	34767.6	42616.5	22634
MW0130466	T3_positive	2,5-Dimethoxycinnamic acid	Organic acids	Organic acids	C11H12O4	417.154	208.074	4.9234	[2M+H]+	0.964065	2	0.767	rp	10538-51-9 | 38489-74-6 | 161282-95-7	697594	-	6651	-	159406	146103	268018	124939	97824.9	99155.1	112774	84691.3	119558	150095	44093.1	63641.3	191872	86994.5	105509	9286.16	18817.3	3766.01
MW0114815	T3_positive	Melilotoside	Benzene and substituted derivatives	Benzene and substituted derivatives	C15H18O8	291.087	326.1	3.1839	[M+H-2H2O]+	2.9757	2	0.7666	rp	618-67-7	5280759	HMDB0033581	-	C05158	153150	145351	136509	133394	102139	124546	15237.6	20716.3	9954.15	2940.47	1591.21	24043.5	47132.3	30693.9	35958.8	29626.3	15581.7	16343.9
MW0000439	T3_positive	Senecionine N-oxide	Alkaloids	Pyrrole alkaloids	C18H25NO6	374.159	351.168	3.0919	[M+Na]+	0.679004	2	0.7661	rp	13268-67-2	5380876	-	-	-	25825.4	23029	14858	24622.9	40608.6	13872.3	8426.96	14220	6251.94	538.36	150.93	1104.29	3907.12	9681.22	7098.09	1336.83	1443.32	549.48
MW0124314	T3_positive	Himbacine	Heterocyclic compounds	Heterocyclic compounds	C22H35NO2	345.263	345.267	5.4875	[M+]+	6.69203	2	0.7661	rp	6879-74-9	6436265	-	68418	-	556.46	2271.43	264.5	248654	231219	231387	215242	2663.81	4830.48	654655	652514	632860	2635.16	6047.6	943.27	173613	163886	163282
MW0015702	T3_positive	alpha-Hederin	Terpenoids	Triterpene Saponin	C41H66O12	768.489	750.455	7.2162	[M+NH4]+	1.74019	2	0.7659	rp	27013-91-8 | 104748-88-1	73296	-	44385	C08954	5177.61	2199.27	1407.92	9753.52	4859.48	1878.62	6254.2	3768.59	4472.44	5751.24	3811.48	4264.4	13113.9	8158.17	7836.9	9181.82	5867.02	7563.85
MW0113120	T3_positive	Mephedrone	Others	Ketone compounds	C11H15NO	393.19	177.115	4.116	[2M+K]+	7.07364	2	0.7659	rp	1189805-46-6	45266826	HMDB0041923	-	-	1833.78	828.33	846.17	1399.05	964.37	490.84	511.16	772.28	617.13	420.02	178	759.91	5057.45	1144.24	1037.22	1533.85	3436.3	4083.43
MW0015937	T3_positive	Asclepin	Steroids	Cardiac glycoside	C31H42O10	643.275	574.278	7.7331	[M+Na+HCOOH]+	5.42086	2	0.7657	rp	36573-63-4	441844	-	-	C08849	30745.9	23580.1	32674.2	30424.8	23515.3	21857.8	38784.1	30524.5	30870.6	11122.9	33230.8	33099.8	59364.8	48348.9	46264.1	83781	79532.8	73643.6
MW0158312	T3_positive	Trp-Trp	Amino acids and derivatives	Amino acids and derivatives	C22H22N4O3	391.174	390.169	5.1049	[M+H]+	4.21518	2	0.7655	rp	20696-60-0	88656	HMDB0029094	65025	-	24981	26276.8	21634.6	38331.8	25668	29318.8	40706	44869.2	40693.7	23991.7	23806.5	24702.4	93878.5	51413.6	90270.7	12354	6609.86	5180.97
MW0009336	T3_positive	Paraoxon	Benzene and substituted derivatives	Benzene and substituted derivatives	C10H14NO6P	339.071	275.056	2.9093	[M+CH3CN+Na]+	4.93297	2	0.7654	rp	311-45-5	9395	HMDB0013035	-	C06606	18226.6	13155.4	16966.8	3137.69	10072.2	19840	49977.6	50238	57085.4	93264.4	62292.2	67432.4	54929.5	61152	78011.7	91900.2	59023.9	85397.1
MW0054155	T3_positive	Isovaleric acid	Lipids	Free fatty acids	C5H10O2	171.065	102.068	2.0595	[M+Na+HCOOH]+	5.47544	2	0.7651	rp	503-74-2	10430	HMDB0000718	109	C08262	14671.3	14645.8	3460.13	12158.2	17012.2	16858.2	25937	23344.6	22738.5	9566.93	11284.9	3294.13	29650.1	16874.5	30650.7	1729.33	2208.82	6380.37
MW0009147	T3_positive	Norcocaine	Benzene and substituted derivatives	Benzene and substituted derivatives	C16H19NO4	307.168	289.131	2.2739	[M+NH4]+	3.70577	2	0.765	rp	18717-72-1	644007	-	-	-	113740	117754	115622	103810	102336	111789	157324	159161	151333	96952.2	96396.6	92031.9	134397	126115	132484	110636	103011	103738
MW0109179	T3_positive	Phenylalanylleucine	Amino acids and derivatives	Amino acids and derivatives	C15H22N2O3	595.297	278.163	4.8026	[2M+K]+	5.57711	2	0.7645	rp	3303-55-7	76808	-	23831	-	1614.16	1095.58	1738.93	2412.47	2246.1	1595.56	1221.62	2691.47	587.88	317.75	1674.33	2092.89	1794.82	2768.74	552.42	13020	5877.96	10906.6
MW0104181	T3_positive	3-Oxoglutaric acid	Organic acids	Organic acids	C5H6O5	129.018	146.022	1.168	[M+H-H2O]+	0.803563	2	0.7644	rp	542-05-2	68328	HMDB0013701	-	-	9321.12	8441.26	12607.5	14112.3	12411.5	14300.2	5966.31	6605.86	7019.74	2874.41	4482.81	4245.18	5425.91	8316.33	5404.84	2590.01	2995.44	3499.1
MW0118875	T3_positive	Pyridine-2-carbothioamide	Alcohol and amines	Amines	C6H6N2S	139.039	138.025	3.1839	[M+H]+	15.6594	2	0.7642	rp	5346-38-3	1549499	-	-	-	102256	83203.6	117340	98324.4	95720	102902	31913.8	26213.4	27412.8	39496.5	26707.4	43671	19760.9	29410.5	36614.2	16602.2	15577.2	17378
MW0115736	T3_positive	(-)-Salsoline	Heterocyclic compounds	Heterocyclic compounds	C11H15NO2	194.117	193.11	0.4933	[M+H]+	1.98892	2	0.7642	rp	89-31-6	442356	HMDB0012469	-	C09640	8479.76	8753.22	11472.2	9195.83	11296.8	9952.68	11495.4	9803.37	7255.69	8356.51	10883.2	6196.04	8152.46	10796.7	5999.46	1679.89	9305.74	9527.43
MW0137985	T3_positive	Dihydrosamidin	Lignans and Coumarins	Coumarins	C21H24O7	435.165	388.152	4.9942	[M+HCOO+2H]+	0.433972	2	0.7641	rp	6005-18-1 | 4992-73-8	442128	-	-	C09260	13710.7	13001.7	14935.8	23973.2	16851.8	17148	30531.6	56238.3	66615.7	48238.2	40003.6	19345.4	12881.2	10961.8	17894.2	696.97	508.37	148
MW0137432	T3_positive	kaempferol 3-O-beta-D-galactopyranosyl-7-O-alpha-L-rhamnopyranoside	Flavonoids	Flavonols	C27H30O15	595.166	594.159	3.4382	[M+H]+	3.93846	2	0.7638	rp	38784-79-1	57390614	HMDB0037426	-	-	1.7902e+06	1.86702e+06	1.48763e+06	1.64002e+06	1.94751e+06	1.61422e+06	2.39725e+06	2.17701e+06	2.20265e+06	2.65413e+06	2.65841e+06	2.66483e+06	2.04012e+06	2.01095e+06	2.12336e+06	2.03214e+06	1.91831e+06	1.73218e+06
MW0128216	T3_positive	(E)-1,7-bis(4-hydroxyphenyl)hept-4-en-3-one	Others	Ketone compounds	C19H20O3	343.154	296.141	3.9885	[M+HCOO+2H]+	3.29048	2	0.7637	rp	56973-65-0	23786382	HMDB0138206	-	-	33886.8	12112.4	25912	36978.8	22839	30490.2	61621.3	64738.9	28535.3	13839.2	27796.2	6846.88	64877.5	63922.6	64083.4	9335	3844.29	13235
MW0112119	T3_positive	2-Dodecenal	Others	Aldehyde compounds	C12H22O	229.18	182.167	4.1357	[M+HCOO+2H]+	1.80363	2	0.7637	rp	4826-62-4	5283361	HMDB0031020	-	-	84652.7	96248.8	91133	105508	63839.6	111854	235941	102080	165325	90860.6	48488.8	61418.5	134148	68897.8	144825	85570	40911	38588.7
MW0128355	T3_positive	Propanedioic acid, [(4-hydroxyphenyl)methyl]-	Organic acids	Organic acids	C10H10O5	443.097	210.053	2.139	[2M+Na]+	5.37468	2	0.7635	rp	90844-16-9	17840182	HMDB0142178	-	-	811095	690616	635092	779008	802798	758188	153611	136145	135340	147161	127737	133671	204417	212024	195820	95772.7	24628.8	79049.5
MW0052336	T3_positive	Diethyl fumarate	Others	Lactones	C8H12O4	195.065	172.074	2.6926	[M+Na]+	2.46967	2	0.7635	rp	623-91-6 | 26298-06-6	638144	-	-	-	22274.4	13093.6	12831.5	12432.7	10101.6	35621.8	24672.1	43611.5	17202.1	31031.3	36316.5	35219.8	30297.9	41122.8	32397.2	3744.47	38236.9	29803.7
MW0105414	T3_positive	Acetoacetic acid	Organic acids	Organic acids	C4H6O3	149.044	102.032	4.843	[M+HCOO+2H]+	0.176422	2	0.7628	rp	541-50-4	96	HMDB0000060	-	C00164	160700	142892	165130	133300	123149	137002	176601	176455	157255	172683	192826	180812	151092	137769	130912	216046	176398	175455
MW0127946	T3_positive	(2E)-3-(4-hydroxyphenyl)-1-(4-methoxyphenyl)prop-2-en-1-one	Others	Ketone compounds	C16H14O3	547.159	254.094	4.1417	[2M+K]+	3.68684	2	0.7627	rp	69704-15-0 | 160210-32-2	5927890	HMDB0135609	-	-	1370.83	423.63	69.67	349.38	385.6	637.09	460.42	634.87	147.36	466.42	398.95	224.09	435.9	326.98	379.49	259.41	723.21	518.93
MW0169534	T3_positive	N-benzyl-1-methyl-1H-pyrazolo[3,4-d]pyrimidin-4-amine	Benzene and substituted derivatives	Benzene and substituted derivatives	C13H13N5	222.115	239.117	2.7519	[M+H-H2O]+	7.39041	2	0.7622	rp	105903-56-8	219778	-	96288	-	41679.4	40267.3	910.75	637.28	5603.03	5106.69	2885.27	714.82	3516.66	924.64	3496.29	2673.99	2640.81	1682.9	800.73	405.22	414.53	281.58
MW0105659	T3_positive	Arginylhistidine	Amino acids and derivatives	Amino acids and derivatives	C12H21N7O3	312.181	311.171	3.6642	[M+H]+	2.77072	2	0.7621	rp	155114-05-9	69256407	HMDB0028711	-	-	2720.72	3030.2	2202.25	16603.5	17702.3	17826.9	10854.3	11107.8	18829.7	3495.8	4598.2	7763.63	9889.13	8608.11	16058.6	442.21	785.76	977.16
MW0103869	T3_positive	Canaline	Organic acids	Organic acids	C4H10N2O3	269.149	134.069	1.4857	[2M+H]+	4.37894	2	0.7618	rp	496-93-5	441443	HMDB0012251	-	C08270	899.35	742.89	1249.26	6999.26	8031.43	9092.26	2436.98	1808.64	2129.16	22.74	107.99	38.24	1337	2220.48	1998.92	114.21	113.12	47.07
MW0118718	T3_positive	2-Methyl-3-N,N-dimethylaminomethylindole	Alkaloids	Plumerane	C12H16N2	394.295	188.131	5.5473	[2M+NH4]+	2.54815	2	0.7617	rp	37125-92-1	181513	-	44003	-	10823.3	11107.8	11211.7	39843.6	40141.3	51220.8	52013.6	53214.5	55670.7	17106.2	16484.8	19610.9	69514	53458.1	58402.9	22358.4	17813.7	26924.8
MW0122519	T3_positive	7-Methyladenine	Heterocyclic compounds	Heterocyclic compounds	C6H7N5	316.176	149.07	4.8026	[2M+NH4]+	4.77391	2	0.7614	rp	935-69-3	71593	HMDB0011614	-	C02241	18637.7	21378	22456.9	32522.2	34201.3	33159.6	35320.1	41825.7	33207.2	13173.5	11857.1	11763	35755.1	35755.1	36844.1	10204.3	10659.9	9632.65
MW0109883	T3_positive	Threonyl-lysyl-glutamic acid	Amino acids and derivatives	Amino acids and derivatives	C15H28N4O7	376.196	376.196	3.7515	[M+]+	5.69255	2	0.7612	rp	122605-96-3	129753	-	19499	-	9210.23	10477	10004.7	8370.44	6034.9	7885.94	5897.72	6141.46	4864.88	2158.67	2098.03	1247.22	6596.04	7015.99	4812.77	525.84	749.69	1467.77
MW0110317	T3_positive	Tyrosyl-Valine	Amino acids and derivatives	Amino acids and derivatives	C14H20N2O4	403.158	280.142	2.7322	[M+H]+	17.9843	2	0.7612	rp	17355-09-8	7009560	-	-	-	117536	121781	112696	218814	200017	192239	76478.9	76972.2	77594.5	25801.1	23822.5	21049.8	63957.9	62139.9	60538.5	13735.4	15230.3	12557.6
MW0103318	T3_positive	Cytidine, cyclic 2',3'-(hydrogen phosphate), monosodium salt	Benzene and substituted derivatives	Benzene and substituted derivatives	C9H11N3NaO7P	323.075	327.023	2.8896	[M+NH4]+	3.30866	2	0.7608	rp	15718-51-1	23679069	-	62429	-	113445	66416.3	66162.9	226597	97668.6	93162.4	69153.6	37407.1	78664.9	182992	183865	191370	58072.5	55338.6	71264.4	172968	169175	192251
MW0107365	T3_positive	His-Val	Amino acids and derivatives	Amino acids and derivatives	C11H18N4O3	318.154	254.138	3.0272	[M+CH3CN+Na]+	3.62965	2	0.7608	rp	76019-15-3	7021870	HMDB0028898	-	-	67120.1	77302	66238.9	38241.2	87106	66289.8	67855.9	83291	75816.9	42679.2	31462.9	24785.5	71270.2	91863.1	72101.2	32669.4	21248.3	31634.9
MW0105581	T3_positive	Alitame	Organic acids	Organic acids	C14H25N3O4S	331.153	331.157	4.6217	[M+]+	7.83207	2	0.7602	rp	80863-62-3	64763	-	-	-	56422.4	59466.9	34680.3	69720.6	17360.3	57785	72997.6	101439	168619	263294	227246	131455	95277.9	109441	93745	73266.4	51976.8	62154.4
MW0000198	T3_positive	Corynoline	Alkaloids	Isoquinoline alkaloids	C21H21NO5	757.273	367.142	4.9136	[2M+Na]+	3.62054	2	0.7597	rp	18797-79-0 | 68035-45-0	177014	-	73576	-	28217.3	48254.5	41829.7	20243.4	11178.5	14824.2	22800.2	22387	28431.8	18789.5	9243.42	7412.41	16424.7	10338.3	25445.7	11822.5	13216.6	13137.8
MW0112859	T3_positive	3-Methyl-1-(2,4,6-trihydroxyphenyl)-1-butanone	Others	Ketone compounds	C11H14O4	421.184	210.089	5.0042	[2M+H]+	2.95244	2	0.7591	rp	26103-97-9	441269	HMDB0033798	-	C07350	5907.7	37090.6	43817.1	27127	33292.4	19877.5	33007.7	17954.2	26220.7	10070.1	12227.5	11969.3	34546.1	25872.6	21768.6	8858.4	4663.54	3101.06
MW0157896	T3_positive	L-Lysine, L-threonyl-	Amino acids and derivatives	Amino acids and derivatives	C10H21N3O4	369.151	247.153	4.383	[M+]+	2.17906	2	0.7591	rp	23161-31-1	10332210	HMDB0029066	-	-	8156.65	4737.38	1729.98	1901.34	5946.05	2560.3	15340.7	17220.8	8412.45	15121.6	17516.1	16382.3	11038.3	5538.72	2632.38	18619.1	11486.7	11909
MW0146360	T3_positive	Asp-Lys	Amino acids and derivatives	Amino acids and derivatives	C10H19N3O5	369.119	261.132	5.1452	[M+]+	2.26889	2	0.7589	rp	5891-51-0	6427003	HMDB0004987	23832	-	303193	306238	289117	930100	422902	388024	101888	147094	93489.9	19255.7	31097.7	22573.3	329669	161724	319221	132822	713.29	118684
MW0151670	T3_positive	Ile-His	Amino acids and derivatives	Amino acids and derivatives	C12H20N4O3	376.128	268.154	2.3569	[M+]+	2.06392	2	0.7586	rp	97284-12-3	-	-	-	-	35933.3	35739.4	34724	34664.9	31635.9	30593.9	34191.3	31871.2	37953.3	10593.6	13538.4	12906.9	38357.6	46462.1	43679.9	11869.6	12614.7	15964.7
MW0002223	T3_positive	2,4-Toluenediamine	Benzene and substituted derivatives	Benzene and substituted derivatives	C7H10N2	267.159	122.084	4.9841	[2M+Na]+	0.731113	2	0.7585	rp	95-80-7	7261	HMDB0041799	-	C14401	6991.81	9329.44	5547.79	33732	25999.6	27689.5	54247.3	51162.2	51039	43712.4	37527.7	17815.3	40533.7	28343.5	29407.9	59445.5	58890.9	53085.3
MW0053722	T3_positive	Glycerol trihexanoate	GL	TG	C21H38O6	409.258	386.267	6.3872	[M+Na]+	8.74113	2	0.7582	rp	621-70-5	12131	HMDB0031125	-	-	17737.8	13046.6	22106.1	117680	79435.3	83027.3	112174	144872	128270	75506.6	68436.8	71404.5	261473	128089	224449	49970	39740.7	42010.4
MW0110567	T3_positive	Creatinol sulfate	Others	Others	C8H24N6O6S	117.09	332.148	2.4161	[M+]+	1.91771	2	0.758	rp	50648-53-8	45381533	-	84951	-	6038.03	4980.91	5139.21	6028.57	5134.78	5993.19	8307.92	9323.9	8982.82	8005.03	8315.92	9531.29	7666.55	8075.38	8220.93	8418.57	9100.42	8762.8
MEDN1569	T3_positive	Piperlongumine	Alkaloids	Pyridine alkaloids	C17H19NO5	475.217	317.126	4.702	[M+NH4]+	6.14715	2	0.7578	rp	20069-09-4	637858	HMDB0030341	-	C10166	86782.4	60579.6	100427	73485.6	84137.9	68785.5	117357	141267	252362	149473	58656.7	99583.3	96313.6	86972.8	158761	117614	101134	100294
MW0105598	T3_positive	alpha-Guanidinoglutaric acid	Organic acids	Organic acids	C6H11N3O4	231.107	189.075	0.5743	[M+CH3CN+H]+	5.55217	2	0.7578	rp	73477-53-9	135313	-	-	C03140	14433.6	11229.6	8799.57	10129.8	10890.2	8484.78	9497.1	12682.3	7439.3	6011.84	4423.82	2667.25	8872.99	5345.92	20955.5	9127.13	7389.3	20126.8
MW0123029	T3_positive	Bendiocarb	Benzene and substituted derivatives	Benzene and substituted derivatives	C11H13NO4	447.184	223.084	3.4382	[2M+H]+	7.27071	2	0.7575	rp	22781-23-3	2314	-	44456	-	4780.05	7328.25	5012.64	4473.92	3079	2884.35	6615.55	7723.05	5026.13	4888.5	2061.95	4987.04	7407.07	11792.5	2956.03	1477.61	1776.61	4232.35
MW0107303	T3_positive	Histidylglycine	Amino acids and derivatives	Amino acids and derivatives	C8H12N4O3	379.064	212.091	2.4171	[M-H+2Na]+	2.50867	2	0.7573	rp	2578-58-7	101179	HMDB0028885	-	-	32845.5	16011.6	48192.7	28594.1	35589.2	28425.2	46896.5	48439	57500.2	82276.3	93242.7	88563.4	54840.2	64246.5	66998.9	171098	141953	114812
MW0006047	T3_positive	Anethole	Phenolic acids	Phenolic acids	C10H12O	319.165	148.089	4.9234	[2M+Na]+	8.97829	2	0.7571	rp	4180-23-8 | 104-46-1 | 26795-32-4	637563	HMDB0030837	43903	-	2335.42	1495.35	5490.64	20413.2	15514.9	18575.8	29445.3	29279.4	44243.9	21182.8	20283.6	21931.7	74065.6	44957.1	67241.6	13910.5	10851.3	9786.06
MW0115025	T3_positive	Oxoamide	Alcohol and amines	Amines	C10H12N2O2	423.142	192.09	1.901	[2M+K]+	0.175357	2	0.757	rp	713-05-3	436	HMDB0001004	5934	-	136159	142715	123727	163960	124303	125356	57755.3	58677.5	59500.3	51933.9	32392.5	31178.6	70933.2	47850.3	65327.7	28676.8	29589.3	27835.3
MW0125855	T3_positive	N-Methylphthalimide	Alcohol and amines	Amines	C9H7NO2	345.087	161.048	1.7427	[2M+Na]+	0.087662	2	0.7569	rp	550-44-7	11074	HMDB0004284	-	-	30455.4	22861.8	24509.9	18729.7	24068.4	17980.3	54608.8	65582.4	79096.2	48237.2	57657.8	61199.5	66472	73418.7	81667.6	82559.8	71544.8	66785.4
MW0013024	T3_positive	2-(14,15-Epoxyeicosatrienoyl) Glycerol	GL	MG	C23H38O5	412.305	394.272	5.2661	[M+NH4]+	3.42353	2	0.7567	rp	848667-56-1	53481916	HMDB0013651	-	-	649.97	958.96	511.55	3578.88	1245.73	2968.63	9757	10464	11647.1	5225.01	5316.41	5729.99	23534.5	14792.5	15716.9	17397.2	18269.1	22896.7
MW0014489	T3_positive	4-Hydroxybutyric acid	Organic acids	Organic acids	C4H8O3	247.06	104.047	0.6538	[2M+K]+	4.54579	2	0.7566	rp	591-81-1	10413	HMDB0000710	5678	C01991	8898.46	8473.56	8562.82	7748.87	7247.29	6318.38	9898.37	9188.34	4474.92	3208.27	5111.84	2011.42	20406.3	15963.4	15656.8	880.2	984.86	829.29
Lmhp001732	T3_positive	Pro-Phe	Amino acids and derivatives	Amino acids and derivatives	C14H18N2O3	245.123	262.132	0.5743	[M+H-H2O]+	12.6515	2	0.7564	rp	13589-02-1	6351946	HMDB0011179	23690	-	120818	136233	192937	112759	95712.9	103803	176436	162990	162770	110738	107572	98426.1	128784	129506	115540	92297.5	122665	118586
MW0113885	T3_positive	Aloesin	Others	Chromone	C19H22O9	412.16	394.126	1.2686	[M+NH4]+	1.48241	2	0.7562	rp	30861-27-9	160190	-	-	C08994 | C15539	15201.5	139663	24652.2	159006	148783	148619	8716.43	8475.36	10668.4	844.26	2122.36	140842	149024	6646.92	157030	137746	5808.28	128610
MEDP0362	T3_positive	D-(+)-Neopterin	Alkaloids	Alkaloids	C9H11N5O4	529.153	253.081	2.8306	[2M+Na]+	6.23093	2	0.756	rp	2009-64-5	135398721	HMDB00845	-	C05926	144192	139554	143234	192693	146030	147922	181094	183838	214390	396375	358056	464693	186626	160820	210474	205570	189400	214307
MW0146348	T3_positive	Asp-His	Amino acids and derivatives	Amino acids and derivatives	C10H14N4O5	579.15	270.096	4.3237	[2M+K]+	1.45417	2	0.756	rp	22677-56-1	-	-	-	-	47314.6	39333.9	48976.8	23115.8	33220	13492.2	11925.4	3005.29	3696.03	8909.09	629.06	12905.9	14976.4	7534.36	8587.91	15111.1	5969.55	2658.16
MW0115141	T3_positive	Physostigmine	Heterocyclic compounds	Heterocyclic compounds	C15H21N3O2	360.129	275.163	3.93	[M+K+HCOOH]+	8.89136	2	0.7559	rp	57-47-6	5983	HMDB0015116	-	C06535	16617.6	18087.7	21442.6	13337.5	12226.2	15748.9	3601.39	3879.08	4261.09	2604.78	2799.25	3299.91	5691.86	4658.13	1132.77	7063.87	13897.5	13963.6
MW0107035	T3_positive	Glutethimide	Alcohol and amines	Amines	C13H15NO2	264.123	217.11	2.0595	[M+HCOO+2H]+	0.436407	2	0.7555	rp	77-21-4	3487	HMDB0015505	-	C07489	9123.62	9767.4	10085.9	73.12	290.21	138.6	24091.1	23091.7	21600.9	12248.3	101.14	9655.76	14251.4	102.16	11836.5	22195	25889.7	23035.1
MW0138262	T3_positive	Glabranin	Flavonoids	Flavanones	C20H20O4	388.147	324.136	5.4271	[M+CH3CN+Na]+	6.34052	2	0.7553	rp	41983-91-9	124049	HMDB0032104	-	C09752	59334.2	51927.8	45018.1	104056	68585.9	86114.5	39779.1	50101.6	51864.7	91483.6	109745	107092	57657	53180.8	40012.3	36165.9	34394.3	45493.4
MW0111217	T3_positive	N-Methyldioctylamine	Alcohol and amines	Amines	C17H37N	319.303	255.293	5.5332	[M+CH3CN+Na]+	7.19853	2	0.7552	rp	4455-26-9	78202	-	103466	-	104151	112020	121659	127448	122057	120758	111114	108786	160127	120287	116901	129805	175788	131208	139178	254643	154318	141296
MW0157439	T3_positive	Tetrahydrofolic acid	Organic acids	Organic acids	C19H23N7O6	445.181	445.171	3.1544	[M+]+	2.61106	2	0.7552	rp	135-16-0	135444742	HMDB0001846	-	-	5357.06	3390.92	2902.08	2684.37	3913.04	1398.22	7022.44	14408.9	1703.83	1653.98	13710.2	12627.2	18712.7	7363.63	15570.9	4073.12	10726.3	2364.61
MW0130408	T3_positive	Maesopsin	Benzene and substituted derivatives	Benzene and substituted derivatives	C15H12O6	577.133	288.063	8.7535	[2M+H]+	3.11766	2	0.755	rp	5989-16-2	160803	HMDB0133540	-	-	7191.34	6140.93	2965.99	10867.1	2812.26	4088.63	3313.23	2694.26	2351.95	3339.18	1293.66	3211.67	6955.37	4127.51	2710.61	6073.12	2991.64	531.11
MW0108601	T3_positive	2-Amino-6-ureidohexanoic acid	Amino acids and derivatives	Amino acids and derivatives	C7H15N3O3	253.128	189.111	1.7822	[M+CH3CN+Na]+	7.19585	2	0.7549	rp	197236-50-3	231356	-	85017	-	33132.7	43889.8	44788.1	56990.4	53663.7	50055.1	41365.8	39796.3	47805.6	28453.5	30380.6	52246.3	40144.9	48453	46707.2	42273.9	38062.8	41888.6
MW0138770	T3_positive	Licochalcone a	Flavonoids	Chalcones	C21H22O4	407.148	338.152	5.9466	[M+Na+HCOOH]+	5.58124	2	0.7548	rp	58749-22-7	5318998	-	52227	-	370.69	742.37	739.11	676.46	457.23	104.57	912.01	752.02	1036.9	1392.61	1605.41	820.78	24.46	1264.04	2834.98	1092.02	1097.62	900.47
MEDP1337	T3_positive	LysoPC 18:0	Lipids	LPC	C26H54NO7P	546.348	523.364	6.3571	[M+Na]+	1.50371	2	0.7547	rp	19420-57-6	497299	HMDB0010384	-	C04230	771.75	1270.98	735.73	14558.7	8142.26	2970.08	8006.62	5107.45	13550.3	7817.88	1029.62	6426.98	7292.15	10491.1	11281.1	3753.78	3002.96	3826.06
MW0106852	T3_positive	Gln-His	Amino acids and derivatives	Amino acids and derivatives	C11H17N5O4	284.133	283.128	1.4264	[M+H]+	6.8298	2	0.7546	rp	104018-08-8	9814348	HMDB0028799	23752	-	144056	94188.9	81223	100302	93656.1	94911.6	103228	90609.9	140436	98082.4	91798.9	88896.9	94371.9	90590.6	83164.4	139004	125815	145485
MW0112870	T3_positive	3-Methyl-2-butenal	Others	Aldehyde compounds	C5H8O	191.113	84.0575	0.6738	[2M+Na]+	0.815545	2	0.7543	rp	107-86-8	61020	HMDB0012157	-	C15604	22610.6	14236.5	27873.2	30192.8	53453.6	37366.9	247763	306002	337653	328046	274962	328129	262298	148360	258999	356665	376715	342470
MW0143974	T3_positive	7-Hydroxycoumarinyl-gamma-linolenate	Lipids	Free fatty acids	C27H34O4	464.275	422.246	3.2624	[M+CH3CN+H]+	1.3812	2	0.7542	rp	161180-12-7	91746434	-	64760	-	1348.39	1284.04	118.66	8395.18	8331.21	4358.82	5272.96	5690.67	863.21	3074.55	4208.54	2133.86	13547.2	7168.11	13868.8	11026.7	8733.73	8611.37
MW0014506	T3_positive	4-Hydroxyretinoic acid	Organic acids	Organic acids	C20H28O3	633.412	316.204	6.9191	[2M+H]+	0.968277	2	0.7541	rp	66592-72-1	6438629	HMDB0006254	-	C16677	30256.2	85941.4	33239.8	33366.2	27574	29601.3	57955.6	66898.9	56250.7	40084	23889.1	41175.3	106639	73055.9	99887.4	25478.8	26522.9	31769.7
MW0149468	T3_positive	Ganoderic acid H	Lipids	Free fatty acids	C32H44O9	641.296	572.298	6.8795	[M+Na+HCOOH]+	6.01839	2	0.7538	rp	98665-19-1	73657194	HMDB0035987	-	-	158207	154309	148844	111617	114024	124343	208023	179515	174550	256737	242822	253175	151408	174043	197282	427993	363333	342596
MW0007023	T3_positive	Ethyl 2,4-dihydroxy-6-methylbenzoate	Phenolic acids	Phenolic acids	C10H12O4	281.046	196.074	5.8664	[M+K+HCOOH]+	10.2946	2	0.7537	rp	2524-37-0	75653	-	43800	-	8087.12	8767.97	9198.54	6660.33	3572.01	1260.53	4017.34	3707.55	1171.89	2567.18	2154.22	1896.06	2819.49	2017.84	2385.44	1635.2	1943.36	1439.9
MW0119667	T3_positive	3-Ketocarbofuran	Heterocyclic compounds	Heterocyclic compounds	C12H13NO4	471.179	235.084	5.1049	[2M+H]+	2.72693	2	0.7535	rp	16709-30-1	27999	HMDB0032776	-	-	5618.38	1595.76	836.75	5704.59	12618.6	6998.48	43031.1	47662.1	38840.2	9357.64	6894.23	15554.6	22561.7	20343.2	19904.1	35586.7	5473.01	28816.2
MW0106579	T3_positive	Edetic acid	Organic acids	Organic acids	C10H16N2O8	585.207	292.091	2.1587	[2M+H]+	5.98126	2	0.7531	rp	62-33-9	6049	HMDB0015109	-	C00284	1109.3	141.64	1137.99	1185.23	827.22	641.52	4038.93	6187.32	3767.65	9931.29	11154.9	8338.75	1399.31	3661.76	3630.28	8616.66	9971.09	9009.09
MW0134025	T3_positive	5,7,8-Trimethoxy-3-(4-methoxyphenyl)chromen-4-one	Benzene and substituted derivatives	Benzene and substituted derivatives	C19H18O6	360.144	342.11	3.1607	[M+NH4]+	0.325492	2	0.7531	rp	13539-23-6	3279840	-	43931	-	1.52605e+06	1.65914e+06	1.49173e+06	1.54632e+06	1.44598e+06	1.62016e+06	323971	278029	295492	7198.76	114181	122389	307548	268241	287510	93200.3	91973.2	84445.6
MW0013571	T3_positive	Ethylmethylacetic acid	Organic acids	Organic acids	C5H10O2	227.125	102.068	6.0364	[2M+Na]+	0.613939	2	0.7529	rp	116-53-0	8314	HMDB0002176	6528	C18319	15378.4	13729.7	9473.8	19121.9	16641.3	18117.9	21982.4	21554.8	20216.1	16794.5	16185.9	19171.5	15569	16693.3	19910.9	20329.1	21170.3	21794.3
MW0109110	T3_positive	2-[[2-[[2-[(2-Amino-3-phenylpropanoyl)amino]acetyl]amino]-3-phenylpropanoyl]amino]acetic acid	Amino acids and derivatives	Amino acids and derivatives	C22H26N4O5	444.228	426.19	4.5816	[M+NH4]+	3.12807	2	0.7528	rp	59005-83-3	335053	-	65366	-	362.53	589.17	114.35	434.68	445.14	712.29	4295.86	4745.74	5234.37	2869.64	3176.76	3243.17	5003.47	2676.38	6398.73	3001.41	3616.18	3077.78
MW0124675	T3_positive	Limonene-1,2-epoxide	Others	Ketone compounds	C10H16O	153.127	152.12	3.497	[M+H]+	2.79076	2	0.7525	rp	203719-54-4	441245	HMDB0035158	41092	C07271	13251.9	14078.8	15794.4	3946.61	10135.9	10146.3	8149.11	8829.13	5715.7	3901.18	4036.43	3575.42	9122.33	8099.08	15889	3976.48	4788.94	7284.16
MW0122604	T3_positive	8-Deoxylactucin	Terpenoids	Sesquiterpenoids	C15H16O4	538.247	260.105	1.2487	[2M+NH4]+	1.92063	2	0.7522	rp	65725-10-2	442196	-	-	C09392	16876.3	16138	15820.1	2095.99	2760.11	880.64	3498.11	3379.83	866.54	151.19	3474.85	3869.16	5117.05	11404.3	1538.44	140.72	511.47	3178.46
MW0126471	T3_positive	8-Demethyl-8-(dimethylamino)riboflavin	Heterocyclic compounds	Heterocyclic compounds	C18H23N5O6	469.181	405.165	4.0087	[M+CH3CN+Na]+	2.66398	2	0.752	rp	51093-55-1	49867612	-	-	C21647	7199.89	1216.84	8287.9	1610.3	4218.22	17616.7	68523.1	79523.6	68589.9	8857.04	14340.6	24410.3	45976.7	52098.5	22372.1	18572.2	13984.6	16192.4
MW0011871	T3_positive	1,2-Dihexanoyl-sn-glycerol	GL	DG	C15H28O5	271.19	288.194	4.9941	[M+H-H2O]+	3.23991	2	0.7519	rp	30403-47-5	10469389	-	45140	-	17177.2	18018.7	2063.36	15934.3	12500.6	24480.8	27537.8	17315.7	19574.1	20633.2	18849.9	15191.6	27047.7	21296.6	23335.5	49514.6	48899	46934
MW0117390	T3_positive	2-(1-methyl-1H-imidazol-5-yl)acetic acid	Organic acids	Organic acids	C6H8N2O2	303.121	140.059	0.8302	[2M+Na]+	9.01078	2	0.7516	rp	4200-48-0	6451814	HMDB0004988	7239	-	989.99	769.03	1588.1	2436.46	2348.97	3245.68	1582.55	4003.71	2981.28	965.04	385.55	2919.69	4135.66	5820.02	3622.12	856.49	1262.28	1346.32
MW0122652	T3_positive	1,3,7,8-Tetramethylxanthine	Heterocyclic compounds	Heterocyclic compounds	C9H12N4O2	417.202	208.096	5.5872	[2M+H]+	2.35475	2	0.7513	rp	832-66-6	64115	-	84980	-	44193.7	53105.3	47700.7	45427.1	44745.8	36681.3	55013.3	57911.4	68361.4	48492.3	47392.7	37817.5	36252.9	22169.3	38168.9	54544.1	55337.4	56603.8
MW0107733	T3_positive	Leu-Leu-Ala	Amino acids and derivatives	Amino acids and derivatives	C15H29N3O4	392.134	315.216	2.7125	[M-H+2K]+	0.136131	2	0.7508	rp	20274-80-0	7020110	-	16218	-	48035.6	46286.2	25675.2	76773.1	46802.2	82694.8	14307	17447.5	17652.3	13363.7	4469.19	13086.3	23902.3	17264.9	13529.8	8371.39	9830.65	13990.1
MW0052879	T3_positive	Farnesol	Alcohol and amines	Alcohols	C15H26O	205.195	222.198	8.9952	[M+H-H2O]+	0.183646	2	0.7507	rp	4602-84-0	445070	HMDB0004305	7048	C06081	7599.22	10563.7	7546.23	19521.2	4068.11	8181.71	8034.15	8080.35	11976.7	10425.8	25471.3	12881.5	9516.91	10677.3	10723.2	16874.3	9757.75	8614.28
MW0003023	T3_positive	2-Ethylidene-1,5-dimethyl-3,3-diphenylpyrrolidine	Benzene and substituted derivatives	Benzene and substituted derivatives	C20H23N	324.199	277.183	3.6305	[M+HCOO+2H]+	5.70674	2	0.7506	rp	30223-73-5	115159	HMDB0041803	-	C16659	929.35	2978.47	38.08	5501.89	4533.07	2416.82	29195.2	28815.2	29332.5	35306.7	21157.1	22396.9	44894.4	39578	43131.7	24445.4	23857.5	24917.1
MW0122605	T3_positive	8-Desoxygartanin	Heterocyclic compounds	Heterocyclic compounds	C23H24O5	457.075	380.162	8.758	[M-H+2K]+	10.5746	2	0.7505	rp	33390-41-9	392450	HMDB0030701	-	-	31051.8	31341.6	33819.9	30279.6	21913.3	35036.8	26453.3	21974.9	31353.3	29467.7	33434.7	46533.7	31866.4	32766.5	28942	30422.4	23724	15326.5
MW0056747	T3_positive	Palmitoyl Serinol	Lipids	Free fatty acids	C19H39NO3	329.295	329.293	5.786	[M+]+	6.11269	2	0.7505	rp	126127-31-9	9862307	HMDB0013654	-	-	7999.05	7459.24	4669.26	89270.6	105798	108006	48195.7	57794.3	65937.1	22105.8	21797.1	20804	74982.2	103550	102222	16218.2	6613.69	5715.84
pme2617	T3_positive	L-methionine sulfoxide	Amino acids and derivatives	Amino acids and derivatives	C5H11NO3S	348.128	165.046	1.7229	[2M+NH4]+	7.60272	2	0.7502	rp	3226-65-1	158980	HMDB0002005	6428	C02989	81834.2	84677.5	93968.7	131484	76382.2	78620.8	165170	141610	165672	111589	98832.9	104342	136290	117865	123735	109815	96883.4	112688
MW0013145	T3_positive	2,4-Dodecadienamide, N-(2-methylpropyl)-, (2E,4E)-	FA	Others	C16H29NO	296.196	251.225	1.5155	[M-H+2Na]+	6.34786	2	0.7502	rp	24738-51-0	6443006	-	-	-	6049.89	5129.12	3793.61	2446.9	2771.98	3999.01	4762.75	5782.06	5035.56	4251.13	4345.3	4801.58	11151.4	23373.2	17486.4	2036.92	1577.85	1296.14
MW0154369	T3_positive	Neolinustatin	Alkaloids	Alkaloids	C17H29NO11	446.165	423.174	4.1654	[M+Na]+	9.56764	2	0.75	rp	72229-42-6	119533	HMDB0038482	66915	C08336	15107.1	15956.9	8066.57	7768.06	21979.3	9387.22	3996.64	8312.94	4988.08	7412	9747.52	5733.73	13296.7	16080.4	439.54	4243.27	2062.75	1554.79
MW0104489	T3_positive	2-amino-3-(1H-pyrazol-1-yl)propanoic acid	Organic acids	Organic acids	C6H9N3O2	200.052	155.07	0.8713	[M-H+2Na]+	4.93836	2	0.7497	rp	2734-48-7	119630	HMDB0034267	-	-	2094.99	3735.91	6852.69	3669.1	5186.24	3498.19	3340.89	4541.17	4807.74	1772.03	343.32	2097.43	11065.8	3193.04	1950.5	1591.72	1021.95	5497.37
MW0055248	T3_positive	N-Arachidonoyl Taurine	Lipids	Free fatty acids	C22H37NO4S	823.489	411.244	6.3271	[2M+H]+	7.70486	2	0.7496	rp	119959-65-8	42607331	-	44906	-	378164	283399	265265	1.2539e+06	1.26903e+06	1.12561e+06	1.02676e+06	1.02843e+06	941838	402953	376865	387069	1.46255e+06	1.27036e+06	1.25416e+06	401090	494488	331998
MW0108503	T3_positive	N,N-Dimethyl-L-histidine	Amino acids and derivatives	Amino acids and derivatives	C8H13N3O2	222.06	183.101	1.9208	[M+K]+	3.81042	2	0.7496	rp	24940-57-6	440274	-	-	C04259	3779.55	2331.4	2019.11	2781.66	1562.55	2424.19	2138.72	1202.91	3352.89	1387.6	1353.72	1752.79	1052.09	3448.73	3961.47	1517.41	1388.6	4681.97
MW0153224	T3_positive	Lysylhistidine	Amino acids and derivatives	Amino acids and derivatives	C12H21N5O3	391.151	283.164	4.3038	[M+]+	5.52493	2	0.7495	rp	35170-01-5	9857010	HMDB0028953	-	-	2136.01	555.93	710.34	218.85	601.16	1023.95	4649.92	1536.25	2672.87	11432.6	7663.62	9876.11	166.27	1815.16	1845.25	3244.54	2421.84	399.75
MW0005061	T3_positive	4-Hydroxy-3-methoxyphenylacetone	Phenolic acids	Phenolic acids	C10H12O3	163.075	180.079	7.0384	[M+H-H2O]+	1.8761	2	0.7494	rp	2503-46-0	17262	-	263623	-	13980.6	13200.1	10832	10912	10010	5916.94	10372.6	10117.4	10852.6	12677	10837.5	11759.8	11511.2	10628.4	9495.3	10591.9	10848.7	7928.6
MEDN0273	T3_positive	1,3-Dimethyluric acid	Amino acids and derivatives	Amino acids and derivatives	C7H8N4O3	219.05	196.06	2.4161	[M+Na]+	1.02053	2	0.749	rp	944-73-0	70346	HMDB0001857	2822	-	340485	340893	197368	422112	404401	417823	221819	223231	210360	342314	360200	355277	196949	184305	188373	319311	322020	315013
MW0116509	T3_positive	1-(Hydroxymethyl)-5,5-dimethyl-2,4-imidazolidinedione	Others	Ketone compounds	C6H10N2O3	355.102	158.069	1.9547	[2M+K]+	1.25969	2	0.749	rp	116-25-6	67000	HMDB0031670	-	-	41912.3	32209.2	25776.1	76380.3	15827.9	56375.2	29153.7	50294.6	49186	28977.2	27670.9	7963.19	12003.6	26979.6	17543.5	9878.61	2774.3	3296.33
MW0127757	T3_positive	Aegeline	Alkaloids	Phenolamine	C18H19NO3	361.148	297.137	2.7322	[M+CH3CN+Na]+	6.1355	2	0.7486	rp	37791-13-2	15558419	HMDB0033435	-	-	40310.9	28470.7	20191.4	20441.6	10255.9	33904.5	47374.8	47785.4	49356.5	18491.5	25486.9	22133.8	24752.7	46858.9	44504	10335.4	18780.6	17289.1
MW0123155	T3_positive	Brazilin	Flavonoids	Other Flavonoids	C16H14O5	590.229	286.084	3.2691	[2M+NH4]+	5.94848	2	0.7485	rp	474-07-7	73384	-	-	C09920	7344.3	8798.04	8311.98	11710.4	11781.4	11298.6	989.01	524.06	124.14	98.53	211.77	236.7	1962.15	1852.98	1720.46	116.58	112.98	247.38
MW0110554	T3_positive	1-Phenylethylamine	Alcohol and amines	Amines	C8H11N	188.047	121.089	5.766	[M-2H+3Na]+	10.2207	2	0.7484	rp	98-84-0	7408	HMDB0002017	3246	C02455	1677.35	292.73	1853.67	8342.72	10257.8	8314.65	670.41	1632.02	3065.33	91.31	719.15	1291.82	568.01	3492.68	2167.72	1112.07	797.99	330.75
MEDP2294	T3_positive	Steviol	Terpenoids	Ditepenoids	C20H30O3	365.232	318.219	5.8903	[M+HCOO+2H]+	2.41505	2	0.7482	rp	471-80-7	452967	HMDB0036706	-	C20212	65775.9	62657.5	53838.3	124791	199229	101896	239434	118494	140007	86840.1	64564.3	86209.8	146670	121027	129865	470305	111919	106972
MW0011930	T3_positive	1,2-Dimyristoyl-sn-glycero-3-phosphocholine	GP	PC	C36H72NO8P	762.458	677.5	6.1872	[M+K+HCOOH]+	7.04945	2	0.7479	rp	18194-24-6	5459377	HMDB0007866	-	-	6897.13	5644.05	12140.6	62569.9	43743.6	57106.8	19991.5	25405	21626.8	22907.3	8490.87	9070.4	36868.4	35519	32672.3	24010.9	26517.6	18432.2
MW0110419	T3_positive	Valylproline	Amino acids and derivatives	Amino acids and derivatives	C10H18N2O3	329.005	214.132	6.4262	[M-2H+3K]+	3.94762	2	0.7476	rp	20488-27-1	9837272	HMDB0029135	-	-	36216	34689.3	33285.2	63354.1	37760.1	41015.4	33509.8	35271.6	62443.6	47648.4	39720.8	53993.4	38399.5	33460.7	32801.7	34730.2	29773.3	28117.8
MW0016414	T3_positive	Carvyl acetate	Terpenoids	Monoterpenoids	C12H18O2	195.138	194.131	4.853	[M+H]+	2.67854	2	0.7474	rp	97-42-7	7335	HMDB0038046	-	-	15784.2	17590.4	21337	3888.89	6372.85	5182.29	10679.8	10577.3	10310.9	5880.5	11220.1	7489.02	4667.15	7773.49	11761.5	13046.7	12170.1	12320.7
MW0127881	T3_positive	3',4'-Dimethoxy-2'-hydroxychalcone	Others	Ketone compounds	C17H16O4	569.218	284.105	2.6531	[2M+H]+	2.61791	2	0.7473	rp	82964-34-9 | 7478-65-1	5385206	HMDB0133973	-	-	1545.46	2829.46	1730.1	6926.45	5579.08	5660.53	4015.44	3736.49	3588.99	1489.23	896.52	1385.02	7846.17	5901.56	6204.63	18.66	113.72	48.44
MW0140017	T3_positive	Abscisic acid	Organic acids	Organic acids	C15H20O4	287.127	264.136	6.0966	[M+Na]+	3.80974	2	0.7472	rp	14398-53-9 | 21293-29-8	643732	-	-	-	350.04	205.05	134.25	347.56	343.6	893.25	398.66	445.41	45.61	531.71	656.7	534.3	354.95	420.64	395.45	50.31	435.71	35.78
MW0114738	T3_positive	Linamarin	Alkaloids	Alkaloids	C10H17NO6	517.206	247.106	5.4674	[2M+Na]+	3.22219	2	0.7469	rp	554-35-8	11128	HMDB0033699	-	C01594	11537.6	5480.83	2235.73	1429.78	5250.43	4907.85	8307.43	4114.98	13824.7	12242.1	33298.7	35800.8	2874.78	8559.06	5863.46	3872.35	2189.38	5769.54
MW0157897	T3_positive	Thr-Met	Amino acids and derivatives	Amino acids and derivatives	C9H18N2O4S	297.116	250.099	1.7822	[M+HCOO+2H]+	9.45074	2	0.7469	rp	90729-28-5	7020165	-	-	-	140731	150802	143973	88789.6	81470.7	98591.7	42733.9	45023.1	52456.3	25524.3	26110.1	25867.7	66170.5	63179.6	80420.7	49515.2	42461	55290.7
MW0000522	T3_positive	(9bR)-2,6-diacetyl-7,9-dihydroxy-8,9b-dimethyldibenzo[b,d]furan-1,3(2H,9bH)-dione	Benzene and substituted derivatives	Benzene and substituted derivatives	C18H16O7	309.073	344.09	5.6357	[M+H-2H2O]+	2.97533	2	0.7468	rp	6159-66-6	461310	-	-	-	2227.61	1886.34	2391.75	2246.96	1492.93	1132.59	352.66	396.03	374.92	344.94	312.69	385.62	15.81	659.99	315.45	138.04	306.49	131.92
MW0124445	T3_positive	Irisxanthone	Flavonoids	Other Flavonoids	C20H20O11	401.086	436.101	5.5275	[M+H-2H2O]+	8.93931	2	0.7467	rp	51419-56-8	5281637	-	-	C10067	1193.29	2858.54	662.39	402.62	5331.73	1044.31	1255.83	5275.84	158.25	135.88	2846.54	2152.47	3841.55	2740.24	6090.16	3774.79	4420.03	849.69
MW0005148	T3_positive	4-Isopropyl-3-methylphenol	Benzene and substituted derivatives	Benzene and substituted derivatives	C10H14O	323.197	150.105	3.5955	[2M+Na]+	5.78547	2	0.7466	rp	3228-02-2	18597	-	70298	-	22490	7562.1	8870.89	51119.6	38795.5	39673.9	233147	219548	223828	151823	167589	176079	347060	312764	338459	189212	182922	193147
MW0145584	T3_positive	Arg-Glu	Amino acids and derivatives	Amino acids and derivatives	C11H21N5O5	372.144	303.154	4.1062	[M+Na+HCOOH]+	4.64459	2	0.7465	rp	15706-89-5	6995004	-	23931	-	18192.2	18110.3	20890.1	1428.12	2856.08	5961.85	7501.02	7316.19	6763.71	10030.9	6354.33	8036.09	4054.06	3345.94	6641.74	13251.4	13358.2	12392.2
MW0110265	T3_positive	Tyr-Lys	Amino acids and derivatives	Amino acids and derivatives	C15H23N3O4	431.166	309.169	2.0993	[M+]+	1.79756	2	0.7465	rp	54925-88-1	7021830	HMDB0029110	65264	-	28114.5	21004	10718.3	11219	22448.1	25499	18456.3	17635	21351.1	27070.3	14319.8	13287.3	15682.8	21343.9	7011.35	7537.57	8293.17	16163
MW0008516	T3_positive	Diphenylmethylene-Glycine benzyl ester	Benzene and substituted derivatives	Benzene and substituted derivatives	C22H19NO2	374.109	329.142	2.6334	[M-H+2Na]+	7.73348	2	0.7461	rp	81477-91-0	11782449	-	44984	-	50565.8	49980.9	768.99	618.51	353.9	36592.9	81182.9	70349.6	114116	185378	318381	177191	129625	127431	127086	267824	106123	101460
MEDP0672	T3_positive	Cyclohexylamine	Alkaloids	Alkaloids	C6H13N	114.054	99.1048	0.7926	[M+H-H2O]+	2.24051	2	0.7459	rp	108-91-8	7965	HMDB0031404	-	C00571	145157	137036	144597	196238	220651	213170	229213	232124	205271	142590	144932	141868	208093	229701	346425	186302	176389	304907
MW0148113	T3_positive	Cys-Tyr	Amino acids and derivatives	Amino acids and derivatives	C12H16N2O4S	326.116	284.083	1.901	[M+CH3CN+H]+	1.03183	2	0.7459	rp	1089-23-2	150879	HMDB0028787	23992	-	6050.41	7573	9358.82	10866.5	9899.37	7326.81	2089.51	7744.54	4183.53	4997.7	4998.03	3971.41	7616.13	2355.65	7793.01	10320.5	9435.66	4916.99
MW0107036	T3_positive	Glu-Thr	Amino acids and derivatives	Amino acids and derivatives	C9H16N2O6	249.112	248.101	5.0042	[M+H]+	7.83852	2	0.7457	rp	6875-80-5	6998031	HMDB0028829	23793	-	11241.3	11615.7	11618.6	9317.24	9140.4	7191.33	8766.67	11795.1	627.75	1722.79	1259.45	2196.64	4687.69	3563.51	4109.58	41.85	629.59	1120.86
MW0000337	T3_positive	(e)-2-[(2s,3s)-3-Ethyl-8-methoxy-1,2,3,4,6,7,12,12b-octahydroindolo[3,2-h]quinolizin-2-yl]-3-methoxyprop-2-enoic acid methyl ester	Alkaloids	Alkaloids	C23H30N2O4	421.207	398.221	2.5541	[M+Na]+	7.31022	2	0.7455	rp	4098-40-2	3032504	HMDB0041933	-	-	43354	44024.6	42128.6	49571.3	47490.6	49433.2	36211.1	27122.1	29513	17723.8	14247.2	17412.8	29397.3	27729.1	30692	13635.1	14476.3	12076.3
MW0120587	T3_positive	Isomyristicin	Benzene and substituted derivatives	Benzene and substituted derivatives	C11H12O3	407.153	192.079	2.288	[2M+Na]+	3.40443	2	0.7454	rp	487-62-7	6436484	HMDB0035275	-	-	25123.9	23072.5	23536.8	46904.1	32012.8	43357.9	40701.8	37643.8	37357.7	21931	21558.7	18508.5	43691.2	38269.2	42166.7	3767.97	5466.01	9687.43
MW0106196	T3_positive	Cyanuric acid	Organic acids	Organic acids	C3H3N3O3	171.05	129.017	0.5941	[M+CH3CN+H]+	0.0496922	2	0.7454	rp	108-80-5	7956	HMDB0041861	-	C06554	30911.9	15497.3	15641.8	2279.6	5623.39	6503.71	1609	1096.17	743.84	1470.64	2079.28	2155.68	1964.3	3328.93	348.26	16.6	1770.8	1769.66
MW0153273	T3_positive	Lys-Phe	Amino acids and derivatives	Amino acids and derivatives	C15H23N3O3	401.159	293.174	4.3634	[M+]+	2.92673	2	0.7453	rp	6235-35-4	151410	HMDB0028958	-	-	46539	103292	62641.6	48133.1	26761.8	57938.4	16441.5	13863.1	13643.8	9213.29	4784.34	3520.82	16679.2	24649.2	28070.8	3336.2	525.88	3256.36
MW0106813	T3_positive	Gln-Gly	Amino acids and derivatives	Amino acids and derivatives	C7H13N3O4	288.058	203.091	3.8117	[M+K+HCOOH]+	1.10471	2	0.7452	rp	2650-65-9	6992691	HMDB0028797	24027	-	109539	77108.8	74692.7	67127.4	46438.3	59513.2	63160.8	67055.9	56152.2	250175	117053	179240	97118.6	113953	82350.1	207379	125152	118441
MW0115161	T3_positive	Polygodial	Terpenoids	Sesquiterpenoids	C15H22O2	235.169	234.162	4.4614	[M+H]+	7.9969	2	0.7451	rp	6754-20-7 | 33118-34-2	72503	-	-	C09712	17216.2	16655.5	16416.8	3404.24	3282.74	4458.16	2227.59	2497.35	1755.88	2835.08	3513.69	3771.51	3420.78	4046.6	3632.22	1475.38	1246.85	1865.97
MW0138674	T3_positive	kaempferol 3-O-[alpha-L-rhamnopyranosyl(1->2)-beta-D-glucopyranosyl]-7-O-alpha-L-rhamnopyranoside	Flavonoids	Flavonols	C33H40O19	723.202	740.216	2.3371	[M+H-H2O]+	10.7782	2	0.745	rp	162062-89-7	10485148	-	-	-	79.38	377.47	300.54	495.58	506.47	145.84	411.83	545.65	549.56	280.52	511.3	447.75	522.36	230.55	355.65	125.07	31.9	252.57
MW0168585	T3_positive	gamma-Aminobutyric acid	Organic acids	Organic acids	C4H9NO2	495.226	103.063	3.1642	[2M+H]+	9.66429	2	0.7446	rp	56-12-2	119	HMDB0000112	-	C00334	7797.35	568.65	498.09	392.33	647.65	245.19	76.48	1349.87	1311.91	85.51	295.82	3376.28	8821.86	807.11	487.74	209.75	5185.58	4809.83
MW0109227	T3_positive	Phenylalanylserine	Amino acids and derivatives	Amino acids and derivatives	C12H16N2O4	270.141	252.111	4.702	[M+NH4]+	9.15433	2	0.7444	rp	16053-39-7	193508	HMDB0029004	-	-	63.79	153.13	1252.54	376.81	444.43	296.34	3482.8	4700.79	5181.82	10844	11011.9	10951.8	2222.27	3911.53	1352.07	19975.6	14593.9	14542.9
MW0125891	T3_positive	Normeperidine	Heterocyclic compounds	Heterocyclic compounds	C14H19NO2	251.175	233.142	2.1192	[M+NH4]+	4.40691	2	0.744	rp	77-17-8	32414	HMDB0041958	-	-	900.72	451.37	716	2452.1	1555.87	2859.13	9289.41	8973.03	7486.17	8243.99	8450.95	7559.89	5205.94	5670.92	4749.55	2291.58	450.79	1806.34
MEDL00392	T3_positive	1-(9Z-octadecenoyl)-sn-glycero-3-phosphocholine	Lipids	LPC	C26H52NO7P	504.339	521.348	6.3672	[M+H-H2O]+	9.08806	2	0.744	rp	19420-56-5	16081932	HMDB0002815	-	-	47410.3	35956.1	109996	174177	134027	191363	233071	206902	243840	134906	103170	131300	181727	133145	206556	121915	88454.8	78464.6
MW0105412	T3_positive	H-Lys-Tyr-Lys-OH Acetate salt	Benzene and substituted derivatives	Benzene and substituted derivatives	C23H39N5O7	455.299	497.285	6.1067	[M+NH4]+	3.09352	2	0.7437	rp	35193-18-1	71308588	-	43913	-	9117.79	6289.21	7917.57	20174.3	13888.4	19944.5	15750.5	20944.8	19645.4	3672	996.14	3110.46	14041.9	12484.5	19828.1	953.85	964.66	815.78
FDATN00282	T3_positive	Neohesperidin dihydrochalcone	Flavonoids	Chalcones	C28H36O15	595.194	612.205	4.9639	[M+H-H2O]+	11.2462	2	0.7436	rp	20702-77-6	30231	HMDB0030542	43746	-	24386.9	18711.5	36760.8	18259.4	12681.2	19198.7	3167.58	2258.06	4942.16	2599.15	7414.62	8160.04	6390.62	1636.52	2782.25	5227.94	9683.86	5997.94
MW0107917	T3_positive	L-Name	Others	Lactones	C7H15N5O4	251.15	233.112	2.0001	[M+NH4]+	8.8976	2	0.7436	rp	50903-99-6	39836	-	64861	C04337	7945.12	9740.01	7995.77	17969.7	17870.6	18348.5	24521.4	24439.4	25774.3	7706.9	7489.83	7842.18	47002.8	43752	47414.8	1565.18	1555.29	2780.14
MW0159299	T3_positive	Val-trp	Amino acids and derivatives	Amino acids and derivatives	C16H21N3O3	429.176	303.158	4.1062	[M+NH4]+	4.99501	2	0.7429	rp	24587-37-9	168182	HMDB0029138	-	-	15776	28218.5	16825.1	22032.2	20437.3	17765.1	43887.9	47047.8	35718.4	19289.5	17693.3	32706	28701	37808	40369.6	25276.5	39301.5	32825.5
MW0000503	T3_positive	(-)-Tylocrebrine	Benzene and substituted derivatives	Benzene and substituted derivatives	C24H27NO4	394.207	393.194	5.4271	[M+H]+	11.4436	2	0.742	rp	61302-92-9	442875	-	68435	-	4733.11	14832	6607.28	8351.4	3632.52	3101.71	30840.7	28589.9	28240.7	61382.4	60352	65658.1	21682.5	16347.6	11719.7	67353.4	66413	67563.7
MW0120535	T3_positive	4-Hydroxy-6-methyl-3-(3-methylbut-2-enyl)pyran-2-one	Others	Ketone compounds	C11H14O3	195.101	194.094	5.1452	[M+H]+	2.50367	2	0.742	rp	16266-64-1	54679299	-	44640	-	7826.16	4934.57	4435.47	4548.72	5586.2	6175.31	6815.31	6735.93	12779.6	2335.21	2303.13	3937.18	2663.06	8999.99	15903.7	2519.26	3549.44	628.65
MEDL02722	T3_positive	Polydatin	Others	Stilbene	C20H22O8	404.138	390.132	5.0747	[M+]+	8.03669	2	0.7418	rp	27208-80-6	5281718	HMDB0030564	-	C10275	14461.2	19548.2	14854	19709.9	12556.9	28569	11384.5	11041.9	12501.4	7059.01	19739	18596.2	5303.18	6307.01	1834.39	596.84	13395.5	3178.05
MW0106760	T3_positive	gamma-Glutamylalanine	Amino acids and derivatives	Amino acids and derivatives	C8H14N2O5	263.061	218.09	0.7529	[M-H+2Na]+	0.832694	2	0.7416	rp	5875-41-2	440103	HMDB0006248	-	C03740	36747.6	33567.6	33504	74480.6	44638.2	59646.3	72555.7	80368.8	109456	66065.6	59122.2	73254.2	49425.7	64524	44420.9	89522.4	82292.9	94616.8
MW0114256	T3_positive	Diethylpropion	Benzene and substituted derivatives	Benzene and substituted derivatives	C13H19NO	228.131	205.147	3.4774	[M+Na]+	12.066	2	0.741	rp	134-80-5	7029	HMDB0015072	-	C06954	96164.2	98954.8	99591.2	87324.3	84885.6	89422.6	108557	98657.7	102880	118004	110674	122588	84218	75417.2	79302.1	149100	142013	141533
MW0108765	T3_positive	Neotame	Benzene and substituted derivatives	Benzene and substituted derivatives	C20H30N2O5	378.212	378.216	5.1831	[M+]+	5.65924	2	0.741	rp	165450-17-9	9810996	-	-	-	87702.9	106320	97437	53906.1	56176.3	67650.2	85350.7	84352.3	79060	38451.8	37285.7	36214.5	63167.4	35256.7	62449.8	34838.2	31999.5	5651.49
MEDL00486	T3_positive	3-Hydroxybutyric acid	Organic acids	Organic acids	C4H8O3	247.06	104.047	2.3569	[2M+K]+	4.40848	2	0.7409	rp	625-72-9	92135	HMDB0000011	-	C01089	3379.07	2856.5	6780.99	8656.14	2419.02	10721.9	467.38	583.59	523.39	51.64	6861.26	259	881.51	1880.9	1247.63	9115.65	9904.76	793.23
MW0015928	T3_positive	Artesunate	Terpenoids	Sesquiterpenoids	C19H28O8	448.193	384.178	2.4752	[M+CH3CN+Na]+	0.875991	2	0.7408	rp	88495-63-0	6917864	HMDB0240267	-	-	799508	837473	791983	843670	788672	836485	285989	279293	286313	121351	108528	113374	240307	197508	198366	135239	137038	134656
MW0110369	T3_positive	L-Arginine, L-valyl-L-threonyl-	Amino acids and derivatives	Amino acids and derivatives	C15H30N6O5	375.223	374.228	1.2082	[M+H]+	12.6585	2	0.7407	rp	362603-27-8	10177411	-	15769	-	1676.48	840.84	2078.44	2835.35	3004.7	3095.51	729.22	1240.41	967.43	3719.59	1987.53	3576.94	2840.22	4094.57	4600.33	5143.74	2485.92	1615.63
MW0138805	T3_positive	Lobaric acid	Organic acids	Organic acids	C25H28O8	474.198	456.178	4.3437	[M+NH4]+	0.707217	2	0.7407	rp	522-53-2	73157	-	43732	-	235.06	2380.09	7078.98	2170.6	2746.87	2185.73	3338.19	2910.33	2577.95	2036.49	1775.7	1669.69	2527.59	2919.88	3622.13	1575	1096.98	2056.31
MADN0548	T3_positive	Fmoc-L-leucine	Amino acids and derivatives	Amino acids and derivatives	C21H23NO4	745.293	353.163	4.116	[2M+K]+	7.73538	2	0.7405	rp	35661-60-0	1549133	-	44299	-	51980.5	51921	43675.8	70669.7	73881.8	65751.5	18129.9	15483.4	31127.8	8375.08	6833.01	5383.48	13468.5	11609.3	11643.7	6141.35	3635.28	4312.16
MW0000153	T3_positive	Bicuculline	Alkaloids	Isoquinoline alkaloids	C20H17NO6	368.109	367.106	0.832	[M+H]+	5.7587	2	0.7405	rp	485-49-4	10237	-	44019	C09364	86163.7	89963.8	165354	153948	66343.9	68953.2	66138.5	87686.3	100740	50911	37206.4	62220.2	114273	81055.5	87261.2	138898	79719	92349.6
MW0008524	T3_positive	Thionalide	Benzene and substituted derivatives	Benzene and substituted derivatives	C12H11NOS	302.026	217.056	1.1187	[M+K+HCOOH]+	5.3398	2	0.7404	rp	93-42-5	66733	-	96349	-	1653.94	2108.23	1797.81	4033.6	5975.03	4534.66	10130.8	7124.01	9739.58	17473	16874.8	15995.9	1976.95	11482.9	12098	14494.7	14034.5	11768.6
MW0106039	T3_positive	Betonicine	Heterocyclic compounds	Heterocyclic compounds	C7H13NO3	319.183	159.089	3.788	[2M+H]+	10.5427	2	0.7401	rp	515-25-3	164642	HMDB0029412	-	C08269	3162.25	4390.03	5960.39	2075.21	3517.46	4914.93	7815.5	3677.23	6633.19	5137.77	5226.78	7368.25	7067.47	7024.14	5071.84	5739.04	5494.22	3656.35
MW0153880	T3_positive	Met-Trp	Amino acids and derivatives	Amino acids and derivatives	C16H21N3O3S	466.106	335.13	4.4027	[M+Na]+	8.01882	2	0.74	rp	60535-02-6	3080870	HMDB0028984	23710	-	2.30115e+06	2.26547e+06	2.26397e+06	1.71274e+06	1.5772e+06	1.55329e+06	879100	792350	787525	1.33431e+06	1.26353e+06	1.29281e+06	1.09132e+06	697838	733507	1.52107e+06	1.03562e+06	1.04821e+06
MW0111080	T3_positive	2-[6-(2-Hydroxy-2-phenylethyl)-1-methyl-2-piperidyl]-1-phenylethanol	Benzene and substituted derivatives	Benzene and substituted derivatives	C22H29NO2	340.231	339.22	3.6153	[M+H]+	11.6359	2	0.7398	rp	552-72-7	96946	-	-	-	3150.61	2805.38	2731.74	10561.1	10092.6	10972.4	39742.3	38044.4	38047	18518.8	16573.3	19280	43584.4	40309.1	45562.1	13609.9	12503.3	12083.2
MW0105671	T3_positive	H-Arg-Pro-OH	Amino acids and derivatives	Amino acids and derivatives	C11H21N5O3	236.149	271.164	0.8122	[M+H-2H2O]+	5.74196	2	0.7396	rp	2325-51-1	332964	-	23679	-	97168.4	90838.9	102831	55192.3	13039.4	45814.3	62444.2	65485.6	74265.2	24854.7	20954.8	19149.1	56777.4	49350.2	58539.9	3120.61	17992.6	20111.4
MW0063581	T3_positive	Sn-glycerol-1-phosphate	GP	GP	C3H9O6P	345.144	172.014	3.7526	[2M+H]+	9.51071	2	0.7396	rp	5746-57-6 | 27082-31-1	439276	-	-	C00623	26146.4	16265.1	12153.5	23834.5	39579.7	26602.1	11425.8	22368.8	14102.8	956.42	9525.69	4399.64	17102.2	18763.5	24730.7	3985.82	2697.65	3715.55
MEDN1719	T3_positive	Tetradecylphosphonic acid	Organic acids	Organic acids	C14H31O3P	325.212	278.201	3.6544	[M+HCOO+2H]+	4.38714	2	0.7394	rp	4671-75-4	78401	-	45066	-	47280.3	48617.2	43641	181740	183909	179359	433993	406716	410730	65985.3	54158.6	59495	214255	188642	202559	48633	48358.9	49333.5
MW0105537	T3_positive	dl-Alanyl-dl-leucine	Amino acids and derivatives	Amino acids and derivatives	C9H18N2O3	220.169	202.132	4.4614	[M+NH4]+	10.3753	2	0.7394	rp	1999-42-4 | 1638-60-4	259583	-	44268	-	24753.6	26954.1	22386.7	49481.1	49513.2	111620	29120.1	26983.9	30728.5	12117.9	10443.8	7834.11	40881.2	36151.7	36583.4	10893.3	10919.3	11480.7
MW0157888	T3_positive	Thr-His	Amino acids and derivatives	Amino acids and derivatives	C10H16N4O4	551.211	256.117	5.3867	[2M+K]+	23.5021	2	0.739	rp	55831-93-1	9943049	HMDB0029063	23735	-	7457.87	14811.4	29852.5	11915	14616	23327.4	2191.13	8362.54	4213.31	13278.2	8418.55	10087.6	6464.12	2637.3	4600.17	3064.32	7199.05	9419.53
MW0002024	T3_positive	2-(Ethylsulfinylmethyl)phenyl methylcarbamate	Benzene and substituted derivatives	Benzene and substituted derivatives	C11H15NO3S	505.136	241.077	5.1955	[2M+Na]+	12.276	2	0.7389	rp	53380-22-6	3035207	HMDB0040289	-	-	316.56	625.88	587.12	190.71	752.64	1249.02	582	52.61	825.68	128.8	63.13	217.2	156.79	384.8	149.18	68.21	66.98	349.01
MW0108038	T3_positive	Lys-Asp	Amino acids and derivatives	Amino acids and derivatives	C10H19N3O5	369.115	261.132	2.3371	[M+]+	6.56581	2	0.7388	rp	20556-18-7	6426943	HMDB0028947	23693	-	4366.34	5203.56	4936.92	5824.27	6619.03	987.65	6039.89	7228.88	2785.66	3343.3	907.52	2322.1	4428.45	10609.3	4287.51	3540	1290.54	299.3
MW0152120	T3_positive	Lappaconitine	Alkaloids	Terpenoid alkaloids	C32H44N2O8	584.313	584.31	5.5672	[M+]+	3.51881	2	0.7388	rp	32854-75-4	5281279	-	-	-	6219.95	4728.1	8475.87	39610.8	17658.6	30370.2	42164.8	38373.2	44486.3	10881.5	12740.7	11170.1	54264.8	41671	42276.3	8355.1	4666.44	10722.2
MW0149960	T3_positive	Glu-Cys-Glu	Amino acids and derivatives	Amino acids and derivatives	C13H21N3O8S	426.119	379.105	2.5344	[M+HCOO+2H]+	4.80725	2	0.7387	rp	153147-66-1	10150471	-	21543	-	24145.8	26181.8	18893.4	31094.3	19530.3	33336.1	52637	51977.9	60582.3	17434.6	16377.2	10677.5	55370.6	52696.1	44280.6	19042.1	21013.9	20143.1
MW0149263	T3_positive	Levoleucovorin	Organic acids	Organic acids	C20H23N7O7	542.165	473.166	3.2231	[M+Na+HCOOH]+	9.48961	2	0.7383	rp	68538-85-2 | 58-05-9	135398559	HMDB0001562	-	C03479	84423.8	69185.5	70183.8	111926	88067.6	93682.2	99369.5	90522.8	105984	107260	89271	93229.2	170096	120148	152184	81275.6	89418.8	94726.5
MW0130967	T3_positive	Koparin	Others	Ketone compounds	C16H12O6	618.156	300.063	2.6531	[2M+NH4]+	10.073	2	0.7381	rp	65048-75-1	5318834	HMDB0134006	-	-	3303.95	3246.42	2474.08	209.41	883.07	3800.17	2601.93	3501.38	7966.09	5058.58	3589.08	2709.79	7538.47	7492.08	7849.55	1789.5	4095.57	4707
MW0005684	T3_positive	5-Hydroxydopamine	Phenolic acids	Phenolic acids	C8H11NO3	361.139	169.074	1.4065	[2M+Na]+	3.72637	2	0.7381	rp	1927-04-4	114772	HMDB0004817	7081	-	58748	126071	22228.5	160410	64157.9	136092	71816	36129.7	173189	172622	151934	166978	85933.1	113990	122977	25022.8	29603.7	54064
MW0052320	T3_positive	[(2R,7R,9R,10R,11S)-11-acetyloxy-10-hydroxy-1,5-dimethylspiro[8-oxatricyclo[7.2.1.02,7]dodec-5-ene-12,2'-oxirane]-2-yl]methyl acetate	Alcohol and amines	Alcohols	C19H26O7	366.169	366.168	1.8219	[M+]+	5.00385	2	0.7377	rp	2270-40-8	5458294	HMDB0035104	-	-	38980.2	34851.8	35772.1	37373.9	18391	10469.1	40873	34714.9	40005.5	28248.8	31614.2	32834.9	19648.5	26369.8	28095.2	25098.2	21361.6	18215.5
MW0134097	T3_positive	Farrerol	Flavonoids	Flavanones	C17H16O5	323.078	300.1	1.8417	[M+Na]+	5.269	2	0.7372	rp	24211-30-1	91144	HMDB0130571	-	-	8590	13271.5	20288.9	11396	19812.4	12248	25448.7	13723.3	21655.1	30995.3	31425.5	37660.4	67457.6	40212.2	45614.8	8579.37	10139	18118.6
MW0114761	T3_positive	L-Quebrachitol	Others	Saccharides	C7H14O6	236.112	194.079	1.337	[M+CH3CN+H]+	5.48917	2	0.7367	rp	642-38-6 | 3564-07-6	151108	HMDB0034221	-	C08257	2616.23	4363.9	3177.22	2232.47	3223.66	1903.09	993.14	2447.05	1962.07	1201.03	1313.92	759.89	1501.51	1695.45	2841.49	576.91	1270.97	1003.33
MW0000427	T3_positive	Rinderine	Alkaloids	Pyrrole alkaloids	C15H25NO5	299.17	299.173	0.5885	[M+]+	9.91321	2	0.7362	rp	6029-84-1	442758	-	-	C10378	27073	26576.9	27253.6	24012.6	27456.2	26326.7	32604.9	27825.4	29005.8	24199	22706.4	19489.6	28028.3	25258.6	23291.1	17168	23244.4	29480.6
MW0007525	T3_positive	L-ribulose	Others	Saccharides	C5H10O5	278.175	150.053	4.5688	[M+]+	7.69022	2	0.7362	rp	2042-27-5 | 488-84-6	644111	HMDB0003371	63110	-	2896.74	3101.87	3631.45	5633.15	5559.99	3656.29	11317.9	11979.6	16134.3	12233.5	9179.05	11973.4	50949.2	22935.8	29491.3	53010.1	47879.5	69925.8
MW0054770	T3_positive	Mesaconic acid	Organic acids	Organic acids	C5H6O4	153.018	130.027	3.93	[M+Na]+	3.582	2	0.7361	rp	498-24-8	638129	HMDB0000749	4130	C01732	50291.2	76360.1	51983.4	46795.6	51676.6	34803.8	59872	61000	85724.6	126424	79394.3	93815.3	89811.5	54324	50975.9	89106.3	80405.7	82179.4
MW0151171	T3_positive	Histidylserine	Amino acids and derivatives	Amino acids and derivatives	C9H14N4O4	507.184	242.101	2.1783	[2M+Na]+	12.4314	2	0.7356	rp	21438-60-8	435727	HMDB0028894	23757	-	13059.4	7304.62	14953	16199.6	14623	17593.1	43555.8	37682.1	48282.8	9597.26	16148.6	14020.5	33011.2	28287.8	34857.2	3469.78	2458.26	892.66
MW0109107	T3_positive	Phe-Gly	Amino acids and derivatives	Amino acids and derivatives	C11H14N2O3	223.11	222.1	1.901	[M+H]+	9.8538	2	0.7355	rp	721-90-4	6992304	HMDB0028995	65075	-	28043.5	33668	30212.5	51626.2	50041.6	48413.1	75154.2	80209.4	84083.1	50290.6	49659.8	52780	74144.1	75684.7	77075.6	39323.9	40592.5	40932.2
MEDN0441	T3_positive	Eudesmic acid	Phenolic acids	Phenolic acids	C10H12O5	297.039	212.069	6.2871	[M+K+HCOOH]+	4.67445	2	0.7354	rp	118-41-2	8357	HMDB0033839	-	-	126800	125470	124923	59936.7	38840.4	65967	19713.3	202.34	19310.4	13701.1	14957.4	33914.4	1550.14	1232.25	265.54	15875	13158.5	17289.3
MEDP1775	T3_positive	Lipoamide	Alcohol and amines	Amines	C8H15NOS2	223.098	205.06	1.5551	[M+NH4]+	10.8904	2	0.7353	rp	940-69-2	863	HMDB0000962	3372	C00248	1187.42	1184.34	1463.49	1142.39	1980.62	3671.39	427.71	359.93	2456.91	744.42	1015.81	803.11	2017.48	3395.99	903.38	125.88	479.78	636.74
MW0012963	T3_positive	1-Palmitoyl-sn-glycero-3-phosphoethanolamine	Lipids	LPE	C21H44NO7P	498.251	453.286	4.702	[M-H+2Na]+	8.45549	2	0.7352	rp	53862-35-4	58177710	HMDB0011503	-	-	2631.42	2687.05	2086.36	6914.7	5074.7	2038.61	5862.36	7402.61	22617.7	83.31	510.93	9805.37	17373.7	17188	10424.3	3879.06	4445.02	8588.94
MADN0514	T3_positive	3-Aminobutanoic acid	Organic acids	Organic acids	C4H9NO2	207.138	103.063	4.0082	[2M+H]+	9.04304	2	0.735	rp	541-48-0	10932	HMDB0031654	-	-	27504.2	25302.4	26115.5	39592.9	31969	35081.4	28046.6	25101	25974.7	4921.63	5541.95	10452.4	34031	70870.6	31653.4	19734.2	7647.73	3334.11
MW0123668	T3_positive	Dihydrocarvone	Others	Ketone compounds	C10H16O	194.154	152.12	2.7322	[M+CH3CN+H]+	0.103284	2	0.7349	rp	7764-50-3	24473	HMDB0036079	-	C18018	1043.4	479.98	127.78	3596.5	1892.56	4425.42	13511.8	12213.5	14284.3	8062.54	6094.99	7707.07	19681	20719.7	23367.9	7557.53	7309.6	6248.68
MW0139490	T3_positive	[6-[2-(3,4-Dihydroxyphenyl)-5,7-dihydroxy-4-oxochromen-3-yl]oxy-3,4,5-trihydroxyoxan-2-yl]methyl acetate	Flavonoids	Flavones	C23H22O13	471.089	506.106	4.6517	[M+H-2H2O]+	10.084	2	0.7345	rp	54542-51-7	15596585	HMDB0037366	-	-	15477.5	12196.6	11185.2	6700.99	3063.11	1288.51	8922.79	11039.8	17371.9	63820.1	35451	67290.8	10247	6545.41	11808.2	44712.5	42071.3	38126.3
MW0137821	T3_positive	Cyanidin 3-sambubioside 5-glucoside	Flavonoids	Anthocyanidins	C32H39O20+	708.193	743.203	2.2311	[M+H-2H2O]+	3.67738	2	0.7344	rp	73036-94-9	10197243	HMDB0037980	-	C20493	167.55	117.9	330.81	45.52	220.2	424.82	80.46	123.33	188.91	69.23	118.09	19.33	68.52	36.74	96.09	26.34	35.59	110.05
MW0112142	T3_positive	2'-Fucosyl-D-lactose	Others	Saccharides	C18H32O15	511.169	488.174	0.6738	[M+Na]+	14.2755	2	0.7338	rp	41263-94-9	170484	HMDB0002098	-	-	7134.18	8259.92	13285.8	30118.8	19534.9	832.16	32418	26449.1	37552	36515.6	35765.4	31991.9	55723.8	2206.82	15300.6	54391.1	3609.26	28222.5
MW0126135	T3_positive	Picolinamide	Alcohol and amines	Amines	C6H6N2O	191.04	122.048	0.773	[M+Na+HCOOH]+	8.23319	2	0.7335	rp	1452-77-3	15070	-	-	C01950	22684.9	20701.2	17266.1	33882.3	18440	23053.2	13792.7	5531.34	11130.5	1416.9	3012.86	6310.89	12233.2	8061.26	15723.1	2883.45	974.11	725.69
MW0118855	T3_positive	2-Propylbenzimidazole	Benzene and substituted derivatives	Benzene and substituted derivatives	C10H12N2	359.169	160.1	3.7386	[2M+K]+	13.4284	2	0.7334	rp	5465-29-2	21624	-	1282	-	40685.7	39067.2	40031.9	48683.9	34136.8	44350.4	71711.1	71437.7	64071.9	9396.33	25315.5	26645.4	87029.4	77789	78687.6	16753.6	12253.9	13792.5
MW0113887	T3_positive	alpha,beta-Trehalose	Others	Saccharides	C12H22O11	411.107	342.116	3.321	[M+Na+HCOOH]+	13.9123	2	0.7333	rp	585-91-1	10871590	HMDB0029880	-	-	16688.1	14786.6	7226.28	3823.85	7848.17	2382.35	775.52	210.28	141.72	821.16	1171.84	1636.85	1097.21	109.19	1024.25	129.05	698.17	442.77
MW0122798	T3_positive	alpha-Mangostin	Flavonoids	Other Flavonoids	C24H26O6	479.173	410.173	2.2973	[M+Na+HCOOH]+	0.340455	2	0.7333	rp	6147-11-1	5281650	HMDB0035796	44383	C10080	30429.3	13473.6	15073.9	15081.2	17281.8	17516.2	8680.63	9447.24	11802.2	3307.84	2753.19	4904.38	48546.5	6866.68	58857.4	3511.13	536.8	3017.12
MW0063351	T3_positive	Methyl ricinoleate	FA	Others	C19H36O3	313.273	312.266	6.3071	[M+H]+	0.228217	2	0.7332	rp	141-24-2 | 41989-07-5	5354133	-	45190	-	10809.8	23612.4	27426.6	1027.56	8526.76	16466.4	8422.63	25600.7	49531.1	18534.3	40168	73868.3	10922.6	24686.7	131267	38198.5	49403.4	79916.5
MW0119719	T3_positive	Dihydro-3-methyl-2(3H)-furanone	Others	Ketone compounds	C5H8O2	123.043	100.052	3.175	[M+Na]+	4.18039	2	0.7331	rp	1679-47-6	98323	HMDB0035143	-	-	6739.77	13322.4	7462.82	17500.5	15746.7	15859.1	2546.49	1788.99	1665.97	2587.87	749.75	2248.93	1541.53	9872.42	4090.51	4230.79	2975.49	2892.98
MW0139314	T3_positive	Petunidin 3-galactoside	Flavonoids	Anthocyanidins	C22H23O12+	525.118	479.119	5.806	[M+HCOO+2H]+	2.44181	2	0.7327	rp	28500-02-9	14311149	HMDB0038093	-	-	6420.34	6944.73	6151.56	3916.67	3419.85	3893.02	483.38	20.36	620.35	294.65	266	329.85	510.49	577.52	862.56	484.26	605.7	529.92
MW0149593	T3_positive	Simarubaceae	Alcohol and amines	Alcohols	C25H36O10	581.201	496.231	5.5473	[M+K+HCOOH]+	2.72625	2	0.7325	rp	1448-23-3	441794	HMDB0035626	-	C08760	6249.98	2036.93	4229.96	9487.11	8958.35	7166.78	6142.53	2193.32	3288.99	8023.46	4389.34	6076.74	708.05	1271.83	1161.94	5921.08	4471.42	4546.93
MW0010577	T3_positive	2,3-Bis(1,3-benzodioxol-5-ylmethyl)butane-1,4-diol	Lignans and Coumarins	Lignans	C20H22O6	341.138	358.142	6.0909	[M+H-H2O]+	0.564337	2	0.7323	rp	24563-03-9	4485343	HMDB0030709	-	C10558	100576	128982	95773.5	135995	205358	139610	1128.86	1052.47	1222.15	5223.47	2629.67	2679.37	31437.7	24217.6	30897.3	503.44	251.43	250.24
MW0168526	T3_positive	2-Methylcyclohexane-1,3-dione	Others	Ketone compounds	C7H10O2	173.081	126.068	8.9163	[M+HCOO+2H]+	0.624936	2	0.7319	rp	1193-55-1	70945	-	96394	-	164746	130885	125831	131792	129480	154450	122080	136216	158056	84033.3	90278.7	62233.9	99725.5	130688	127370	56664.7	120303	102543
MEDN1081	T3_positive	12,13-DiHOME	Lipids	Free fatty acids	C18H34O4	279.232	314.246	6.3872	[M+H-2H2O]+	2.89348	2	0.7313	rp	263399-35-5	10236635	-	-	-	35971.7	32664.9	36535.2	17502.2	14942.2	20746.4	24543.2	24944.5	22960.7	24437.9	18742	19273.3	27995.4	24053.8	23026.3	41838.7	36139.3	37960.5
MW0005173	T3_positive	4-Methoxybenzyl alcohol	Benzene and substituted derivatives	Benzene and substituted derivatives	C8H10O2	299.132	138.068	1.1582	[2M+Na]+	18.7979	2	0.7313	rp	105-13-5	7738	HMDB0034241	-	-	13722.9	10325.5	8785.56	21293.3	14218.7	18359.9	9866.92	13911	23910.9	2145.68	2993.57	2864.57	12644.8	12884.4	16676.4	3227.75	3080.29	3553.57
MW0107300	T3_positive	His-Glu	Amino acids and derivatives	Amino acids and derivatives	C11H16N4O5	569.237	284.112	5.1452	[2M+H]+	7.59609	2	0.7312	rp	53634-28-9	7010583	HMDB0028884	-	-	46077.5	53141.7	6159.38	100596	47284.6	115705	64697.9	113758	41463.8	118522	93932.2	112213	76754.4	51830.6	59013.2	112945	59620.3	83382.1
MW0011680	T3_positive	cis-4-Decen-1-ol	Alcohol and amines	Alcohols	C10H20O	225.148	156.151	3.6133	[M+Na+HCOOH]+	4.25974	2	0.7311	rp	57074-37-0	5362798	HMDB0032206	-	-	132917	130184	189026	188088	129265	145044	132893	125435	127532	58082.7	53325.6	38901.1	158307	172766	161868	69973.9	50013.2	49594.9
MW0132606	T3_positive	3',4'-Dimethoxyflavone	Flavonoids	Flavones	C17H14O4	582.217	282.089	5.0443	[2M+NH4]+	12.1886	2	0.7306	rp	4143-62-8	688674	HMDB0246111	44014	-	7294.36	7415.28	7173.16	5791.02	2228.8	3670.56	2496.28	2738.59	994.04	1109.36	2146.22	10447.4	1821.36	3782.41	6310.82	1711.14	8795	737.39
MW0137756	T3_positive	Tricoumaroyl spermidine	Heterocyclic compounds	Heterocyclic compounds	C34H37N3O6	622.237	583.268	4.6217	[M+K]+	5.92639	2	0.7302	rp	131086-78-7 | 364368-18-3	14777879	-	-	C18069	7726.72	7669.11	6858.99	5649.31	5162.13	6908.73	2934.47	1304.31	1398	867.16	373.5	816.54	2378.85	2362.12	1648.82	102.22	33.61	81.48
MW0169689	T3_positive	Pomiferin	Flavonoids	Other Flavonoids	C25H24O6	443.159	420.157	1.9506	[M+Na]+	3.9147	2	0.7302	rp	572-03-2	4871	-	44075	-	4566.33	3424.05	3364.97	6935.42	4160.6	3986.67	856.08	1428.73	1522.06	580.14	394.91	974.26	5052.06	1660.44	3771.88	358.03	523.94	230.55
MW0123887	T3_positive	Ethenodeoxyadenosine	Heterocyclic compounds	Heterocyclic compounds	C12H13N5O3	276.104	275.102	1.2082	[M+H]+	9.17536	2	0.7301	rp	68498-25-9	10945668	HMDB0001786	6339	-	52200.2	53566.5	57368	9140.95	8650.59	7862.77	10517	7044.2	6619.94	4550.05	2012.54	2446.72	7138.62	2165.76	3643.99	1323.15	1604.38	1235.74
MW0113991	T3_positive	beta-D-Glucosamine	Alcohol and amines	Amines	C6H13NO5	301.201	179.079	5.6665	[M+H-2H2O]+	2.50854	2	0.7301	rp	14257-69-3	441477	HMDB0030091	-	C08349	30442.4	29280.8	28643.5	41308.6	39009.7	39968.7	21337.8	20977.4	22088.4	3760.69	6182.54	4844.97	10934.4	15760.7	13840.3	2622.93	1030.34	81
MW0063332	T3_positive	Vitamin A palmitate	FA	Others	C36H60O2	524.46	524.459	5.9064	[M+]+	6.32048	2	0.7296	rp	79-81-2	5280531	HMDB0003648	-	C02588	376.89	867.88	567.89	309.86	411.08	700.75	1080.6	644.62	1126.34	273.42	371.48	892.63	1534.23	694.03	884.17	1153.79	1597.55	379.99
MW0001202	T3_positive	4-Methylphenylacetone	Benzene and substituted derivatives	Benzene and substituted derivatives	C10H12O	195.101	148.089	3.93	[M+HCOO+2H]+	2.24263	2	0.729	rp	2096-86-8	137428	-	265046	-	5336.32	7887.64	5486.16	3104.29	2949.78	2548.6	2879.76	6158.21	5190.84	2421.99	2302.03	2547.92	1748.27	7584.56	4654.34	1666.64	2555.72	1872.29
MW0005909	T3_positive	9,10-Phenanthrenequinone	Benzene and substituted derivatives	Benzene and substituted derivatives	C14H8O2	417.118	208.052	4.1951	[2M+H]+	13.3405	2	0.7283	rp	84-11-7	6763	-	-	C03243	287801	319455	291037	187290	257894	250991	289655	274063	269772	500895	235760	486957	271108	274583	227104	411243	243648	375223
MW0137389	T3_positive	Apigenin triacetate	Flavonoids	Flavones	C21H16O8	443.097	396.084	2.8699	[M+HCOO+2H]+	2.45965	2	0.7279	rp	3316-46-9	18721	-	43715	-	268448	192446	199268	286153	179707	173184	148613	126264	147474	203845	196777	212373	153053	164244	165452	149906	146136	120470
MW0007425	T3_positive	Isopropamide	Benzene and substituted derivatives	Benzene and substituted derivatives	C23H33N2O+	743.477	353.259	7.2976	[2M+K]+	12.2274	2	0.7278	rp	7492-32-2	3775	HMDB0015562	-	C07055	1416.75	239.43	988.45	1996.1	1023.13	1351.33	4014.58	1818.51	1217.63	734.84	1322.9	1262.11	4508.55	3445.51	1309.14	6977.05	5723.1	4905.82
Lmrn003000	T3_positive	DL-3-Phenyllactic acid	Organic acids	Organic acids	C9H10O3	235.071	166.063	1.5452	[M+Na+HCOOH]+	6.82721	2	0.7278	rp	828-01-3	3848	HMDB0000779	5745	C01479	138.71	45.65	193.61	127.87	119.71	124.65	96.68	78.14	140.81	51.69	66.38	94.35	620.79	411.39	16.56	54.74	19.34	142.97
MW0061827	T3_positive	Pinolenic acid	Lipids	Free fatty acids	C18H30O2	574.49	278.225	6.3071	[2M+NH4]+	10.3927	2	0.7274	rp	16833-54-8	5312495	-	35008	-	43280.2	44847.9	39646.3	28905	36407	30745.1	51286.4	41522	28486.2	40682.1	59326.6	46866.9	28787.3	45844.4	29034.5	42585.6	38157.5	38110.3
MW0000797	T3_positive	(R)-Benzyl 2-hydroxy-2-phenylacetate	Benzene and substituted derivatives	Benzene and substituted derivatives	C15H14O3	507.189	242.094	4.9639	[2M+Na]+	13.1098	2	0.7273	rp	97415-09-3	853755	-	45044	-	37462.6	78872.8	82602.4	3546.32	3894.89	3800.29	7873.73	6514.69	27498.3	53031.3	29580.3	36583.7	27952.2	21935.5	28816.1	48304.2	69277.4	54310
MW0103382	T3_positive	4'-Methylacetophenone	Others	Ketone compounds	C9H10O	228.094	134.073	1.2757	[M+H]+	8.79596	2	0.7273	rp	122-00-9	8500	HMDB0032608	-	-	17510.4	12303.8	8342.58	11396.3	7473.28	12583.3	2552.62	5665.94	5530.87	1701.96	3899.78	4544.97	3948.43	7549.25	10802	6416.2	854.87	1237.86
MADN0517	T3_positive	Thioisonicotinamide	Others	Others	C6H6N2S	202.044	138.025	2.5773	[M+CH3CN+Na]+	13.5199	2	0.7273	rp	2196-13-6	2723788	-	45441	-	223650	213157	207090	215894	220871	216376	258792	246348	243282	254636	266871	286262	248238	250801	271042	278638	256901	270171
MW0143998	T3_positive	7-Oxodehydroepiandrosterone 3-acetate	Others	Lactones	C21H28O4	727.353	344.199	5.6071	[2M+K]+	10.4668	2	0.7272	rp	1449-61-2 | 216484-91-2	9798229	-	84948	-	29340.6	8454.06	25031	109106	96192.8	89498.4	102237	105587	117093	78495.6	74744.5	70432.5	146938	138374	134000	69168.8	51475.3	61241.6
MW0054002	T3_positive	Hyperforin	Heterocyclic compounds	Heterocyclic compounds	C35H52O4	559.362	536.387	6.2671	[M+Na]+	24.3136	2	0.7261	rp	11079-53-1	441298	HMDB0030463	63085	C07608	691544	633574	611885	2.1148e+06	1.9412e+06	2.00169e+06	1.41383e+06	1.18855e+06	1.68008e+06	993269	707688	1008048	1.46525e+06	1.21095e+06	1.55191e+06	985047	642088	597424
MW0139539	T3_positive	Retusin	Flavonoids	Flavones	C19H18O7	358.107	358.105	1.4857	[M+]+	4.27912	2	0.7253	rp	1245-15-4	5352005	-	-	-	33913.4	33008.5	24633.9	30499.8	33688.3	46616.5	38966.6	33812	27701.2	19188.8	16482.8	14235.1	7003.42	15313.1	16154.3	4503.93	1095.93	1230.95
MW0057740	T3_positive	1,2-Dihexanoyl-sn-glycero-3-phosphocholine	GP	PC	C20H40NO8P	454.264	453.249	5.0042	[M+H]+	10.9076	2	0.7244	rp	34506-67-7	10072611	-	39963	-	629.06	23095	17097.8	947.29	14402.3	15919	2156.7	1325.16	2016	3378.07	6215.48	10879.7	165.24	1899.22	4546.19	2274.6	11045	831.52
MW0123384	T3_positive	Clerodin	Heterocyclic compounds	Heterocyclic compounds	C24H34O7	435.24	434.231	3.4727	[M+H]+	9.95089	2	0.7244	rp	464-71-1	442014	-	-	C09075	4098.93	3854.75	4048.82	2080.44	3567.54	2577.15	4036.24	1678.02	5042.29	5906.58	5649.56	5161.69	4212.72	2606.68	2716.49	7045.22	5363.85	3300.18
MW0055228	T3_positive	N1,N12-Diacetylspermine	Alcohol and amines	Amines	C14H30N4O2	611.437	286.237	4.7219	[2M+K]+	3.01126	2	0.7242	rp	61345-83-3	132680	HMDB0002172	6525	C03413	3910.47	2999.28	10948.8	5204.15	1367.88	345.64	1967.64	13478.4	4668.71	308.98	5394.4	78.88	6051.14	2426.16	6720.71	7991.99	11757.8	3620.78
MW0000232	T3_positive	Dihydroergotamine	Alkaloids	Alkaloids	C33H37N5O5	566.258	583.279	5.1141	[M+H-H2O]+	1.83024	2	0.7242	rp	6190-39-2	10531	HMDB0014465	-	C07798	2144.89	12732.8	2063.93	2387.69	7220.82	11125.5	6308.75	2355.02	1694.89	2075.7	291.81	251.53	22888	9761.99	17455.3	100	1366.75	475.43
MW0168654	T3_positive	7(S),17(S)-dihydroxy-8(E),10(Z),13(Z),15(E),19(Z)-Docosapentaenoic Acid	FA	Others	C22H34O4	477.116	362.246	5.9266	[M-2H+3K]+	2.42872	2	0.724	rp	887752-13-8	91886114	-	64758	-	5433.35	6292.52	6901.32	7790.11	9320.91	12074.8	1700.06	2602.63	1754.65	813.13	128.31	848.86	101.5	2825.5	56.03	623.15	962.97	708.74
MADP0495	T3_positive	3-Aminobenzamide	Benzene and substituted derivatives	Benzene and substituted derivatives	C7H8N2O	290.168	136.064	4.3437	[2M+NH4]+	10.5408	2	0.7235	rp	3544-24-9	1645	-	44363	-	3171.48	192.86	3024.34	3108.73	4090.61	171.1	11520.5	8158.56	11941.4	380.67	2908.67	3521.99	8689.54	7936.74	9815.36	8447.03	6475.64	6725.15
MW0012312	T3_positive	9s,13r-12-Oxophytodienoic Acid	Lipids	Free fatty acids	C18H28O3	607.372	292.204	6.3271	[2M+Na]+	2.6528	2	0.723	rp	71606-07-0 | 67204-66-4	14037063	-	45401	-	9339.3	350.32	6587.45	32803.6	10839.2	27079.4	7875.85	36169.6	9572.72	5695.74	956.17	4690.54	47086.1	32276.2	43141.5	12479.8	1447.76	4425
MW0011618	T3_positive	(S)-(+)-2-Hydroxy-3-methylbutyric acid	Organic acids	Organic acids	C5H10O3	254.16	118.063	1.4461	[2M+NH4]+	1.62468	2	0.723	rp	17407-55-5	853180	HMDB0000407	4129	-	123257	138749	111704	200023	190887	194257	175496	183607	189315	101087	93664.2	93019.6	251950	256040	237573	79910.9	73914.6	80039.1
MEDN0062	T3_positive	N-Propionylglycine	Amino acids and derivatives	Amino acids and derivatives	C5H9NO3	114.054	131.058	3.8215	[M+H-H2O]+	2.59118	2	0.7218	rp	21709-90-0	98681	HMDB0000783	5749	-	381.05	98.75	245.63	1669.77	565.39	1448.24	390.43	406.48	304.09	1369.04	2205.62	2246.51	4400.76	4576.19	5464.05	802.66	1726.12	1238.29
MEDL00337	T3_positive	Arg-Leu	Amino acids and derivatives	Amino acids and derivatives	C12H25N5O3	334.212	287.196	2.5409	[M+HCOO+2H]+	1.71145	2	0.7214	rp	1188-24-5	6992563	HMDB0028713	24022	-	2897.67	3575.15	2601.24	7824.73	6706.57	7484.92	20746.8	21303.3	20931	4238.22	3325.17	2177	35334.7	32723.6	39297.8	4478.92	4125.39	3710.71
MW0148496	T3_positive	N-acetylsphinganine	SL	SPH	C20H41NO3	344.316	343.309	6.3271	[M+H]+	2.33469	2	0.7214	rp	13031-64-6	6610273	-	43402	-	2093.53	863.62	906.33	229.77	242.45	61.24	937.85	259.43	216.85	697.92	865.69	952.06	559.83	1051.06	511.65	1774.01	1475.29	466.89
MW0113800	T3_positive	7-Hydroxy-3,7-dimethyloctanal	Others	Aldehyde compounds	C10H20O2	195.137	172.146	5.3221	[M+Na]+	1.1206	2	0.7212	rp	107-75-5	7888	HMDB0031739	-	-	9543.18	13010.5	8008.39	16270	11327.9	10425.2	26241.4	20736.3	18107.6	16204.6	18170.2	14416.8	9353.94	13855.4	15913.9	21344.2	17817.9	17142
MW0014757	T3_positive	5-Geranyloxy-7-methoxycoumarin	Lignans and Coumarins	Coumarins	C20H24O4	695.291	328.168	4.5011	[2M+K]+	7.20416	2	0.7212	rp	7380-39-4	6441377	HMDB0032954	-	-	64996	57361.4	49628.3	68798.3	82055.5	89807	114175	118203	41666.8	138528	73027.8	66422.5	187939	148955	177871	40151.4	28741.7	19579.1
MW0152081	T3_positive	Lacto-N-triaose	Others	Saccharides	C20H35NO16	545.183	545.196	2.0795	[M+]+	15.1809	2	0.7205	rp	75645-27-1	53477860	HMDB0006592	-	-	2319.78	6234.06	2576.4	1121.49	448.39	1500.01	1943.33	2449.75	1339.49	1146.49	1564.64	1112.69	2480.72	495.01	1681.47	2700.59	268.34	2746.19
MW0115168	T3_positive	Primin	Others	Ketone compounds	C12H16O3	455.191	208.11	4.1456	[2M+K]+	12.0596	2	0.7201	rp	15121-94-5	84800	-	-	-	5141.47	14699.4	8864.61	42325.8	12192.9	41191.7	15400.5	6639.65	11592.2	14870.6	13912.1	13599.6	12557.4	20297.8	16500.9	16932.2	14756.4	15434.3
MW0006686	T3_positive	Cymiazole	Benzene and substituted derivatives	Benzene and substituted derivatives	C12H14N2S	265.106	218.088	5.3601	[M+HCOO+2H]+	14.4723	2	0.72	rp	61676-87-7	43714	-	263521	-	3974.79	5277.38	6391.74	2793.22	2156.94	1428.19	2628.97	1087.52	1669.45	1568.76	734.57	1806.91	1410.35	962.13	1034.89	1495.16	2090.76	872.25
MW0010461	T3_positive	[8]-Dehydrogingerdione	Phenolic acids	Phenolic acids	C19H26O4	611.184	318.183	8.8175	[M+Na]+	18.1769	2	0.7199	rp	77334-08-8	131752598	HMDB0039277	-	-	500373	456600	412545	435518	463705	424860	385806	461682	508478	546204	379505	535409	475790	543225	336203	551463	393951	521657
MW0107319	T3_positive	His-Met	Amino acids and derivatives	Amino acids and derivatives	C11H18N4O3S	355.099	286.11	2.2675	[M+Na+HCOOH]+	13.7298	2	0.7199	rp	2488-11-1	7408103	HMDB0028891	-	-	9293.81	16740.9	16814.9	47465.6	19838.4	10753.8	4608.86	3276.6	88791.1	1498.71	5586.39	4149.53	1859.19	6127.47	11944.2	7154.82	6080.65	7560.46
MW0137107	T3_positive	7-Methoxyflavanone	Others	Ketone compounds	C16H14O3	526.219	254.094	4.7823	[2M+NH4]+	11.3903	2	0.7197	rp	21785-09-1	2825024	-	52509	-	8604.2	6749.88	5220	24700.7	10105.5	6939.7	32347.5	35523.7	44668.3	25747.4	66828.6	39468.2	30493.3	90755.7	64069.6	11346	12478.4	8634.31
MW0110330	T3_positive	Val-Ala	Amino acids and derivatives	Amino acids and derivatives	C8H16N2O3	230.157	188.116	0.8463	[M+CH3CN+H]+	15.2089	2	0.7197	rp	27493-61-4	6992638	HMDB0029120	64982	-	39373.1	39912.9	38520.3	84511.9	49005.3	45013.7	35383	33457.8	42752.9	21945.9	11957.2	20491.9	80828.4	45372.7	79671.6	29200.4	15175.9	13985.2
MW0126905	T3_positive	Uncarine A	Alkaloids	Plumerane	C21H24N2O4	386.202	368.174	2.8111	[M+NH4]+	14.797	2	0.7193	rp	6899-73-6	188999	-	-	C17593	135936	139346	134852	60120.2	68588.4	68431.1	52089.8	49723.2	40885.8	14352.1	14320.1	12937.1	73328.6	68772.6	70901.2	13692.3	13458	13281.4
MW0144821	T3_positive	Z-Ala-asp-OH	Amino acids and derivatives	Amino acids and derivatives	C15H18N2O7	313.069	338.111	3.5957	[M+H]+	3.9207	2	0.7192	rp	79458-93-8	6993141	-	65041	-	1260.01	1735.76	1110.63	1534.59	167.44	359.16	266.45	262.45	497.24	483.04	57.05	225.2	1706.48	395.9	372.25	235.03	654.12	799.84
MW0015555	T3_positive	Acetylvalerenolic acid	Terpenoids	Sesquiterpenoids	C17H24O4	331.153	292.168	4.8831	[2M+K]+	14.5025	2	0.718	rp	81397-67-3	6439585	HMDB0035687	-	-	12355.8	4776.73	8308.38	7157.12	6490.28	2596.88	11939.5	17444	20713.2	22269.7	35957	20166.3	6853.4	12151.3	10068.5	14892.6	6153.51	7447.82
MW0112811	T3_positive	3-Galactosyllactose	Others	Saccharides	C18H32O16	522.207	504.169	5.0042	[M+NH4]+	11.5195	2	0.7177	rp	32694-82-9	189088	HMDB0006599	-	-	5741.36	2899.22	3079.33	4184.44	6563.88	6890.78	4473.29	2627.3	5424.61	2460.22	4985.71	3198.51	3734.45	6009.78	6006.27	1752.62	642.43	1238.95
MW0133704	T3_positive	4'-Methoxyflavanone	Flavonoids	Flavones	C16H14O3	318.118	254.094	2.7914	[M+CH3CN+Na]+	18.9553	2	0.7173	rp	3034-08-0 | 97005-76-0	102928	-	-	C19895	91178.4	109562	98108.3	70725.9	70657.4	73291.2	88600.8	78330.9	84972.1	108740	130567	125428	64338.1	62266	67643.8	87327.5	98476.5	98654.7
MW0063802	T3_positive	Tetradecanal	FA	Others	C14H28O	230.248	212.214	5.5473	[M+NH4]+	1.79363	2	0.7173	rp	124-25-4	31291	HMDB0034283	-	-	7595.76	8782.99	6817.64	9445.03	7790.9	7225.43	6459.78	7233.96	7973.67	10037.8	8473.23	10060.7	9790.75	9050.32	6239.98	14827.5	13393.5	8348.53
MW0137138	T3_positive	8,2'-Dimethoxyflavone	Flavonoids	Flavones	C17H14O4	346.107	282.089	1.2475	[M+CH3CN+Na]+	3.96475	2	0.7169	rp	115713-42-3	6708756	-	43744	-	1729.57	11359.9	11508.2	21301.9	21683.7	27061.8	44594.7	30760.3	15851.4	15299.3	11926.7	2657.88	33558.6	21119.7	25877.6	8253.97	6554.56	7768.15
MW0007240	T3_positive	Gentisyl alcohol	Phenolic acids	Phenolic acids	C7H8O3	303.09	140.047	1.7427	[2M+Na]+	16.863	2	0.7163	rp	495-08-9	188287	-	-	-	102700	108019	107030	85269.6	91954.1	81588.8	78768.1	72218.6	80249.8	38556	33508.2	40110.6	85312.7	96000.4	106711	32274.4	28086.8	34864.3
MW0120912	T3_positive	5-(Tetradecyloxy)-2-furoic acid	Organic acids	Organic acids	C19H32O4	325.237	324.23	6.4526	[M+H]+	5.5737	2	0.716	rp	54857-86-2	115175	-	34518	-	3653.05	3371.85	2618	2000.02	152.83	323.99	2709.56	3338.02	4052.77	42483.6	37432.9	41565.6	190.13	5102.93	253.12	49286.4	41959.1	41701.3
MW0049133	T3_positive	Cymarin	Steroids	Cardiac glycoside	C30H44O9	593.258	548.298	5.1654	[M-H+2Na]+	15.5149	2	0.7159	rp	508-77-0	441853	-	43835	C08859	59329.1	73177	65675.6	109769	105063	108360	19891.7	22245.5	26813.4	12601.8	11181.6	10713	43650.7	39874.7	41617.9	3106.98	5941.42	6737.16
MW0005697	T3_positive	5-Methoxy-2-methylbenzene-1,3-diol	Phenolic acids	Phenolic acids	C8H10O3	331.12	154.063	9.0938	[2M+Na]+	11.4201	2	0.7159	rp	6307-89-7	238769	HMDB0131232	44513	-	69029.3	64822.9	67405.2	21291.9	40451	25991.8	62539.2	66629	62624.4	68588.5	61156.5	64110	64761.9	42435.7	62571	63873.1	68060.6	19696.7
MW0152629	T3_positive	H-Leu-Trp-OH	Amino acids and derivatives	Amino acids and derivatives	C17H23N3O3	318.181	317.174	3.7921	[M+H]+	1.8057	2	0.7142	rp	5156-22-9	6992319	-	65031	-	45950.1	42618	42957.4	40809.2	40876.2	39108.3	50780.8	52425.8	47010	49363.5	45958.9	50394.5	51754.7	46521.1	52836.4	48164	44351.8	41391.1
MW0109127	T3_positive	Phenylalanyl-phenylalanyl-phenylalanine	Amino acids and derivatives	Amino acids and derivatives	C27H29N3O4	460.217	459.216	3.5957	[M+H]+	10.5895	2	0.7138	rp	2578-81-6	75739	-	16469	-	11389.8	14213.3	12101.4	7271.99	336.99	4320.5	19917.4	19095.9	18803.3	53739.2	62626.9	57178.9	12910.3	13831	16553.6	50130.9	47588.8	55037.5
MW0133004	T3_positive	3-Carbethoxypsoralen	Heterocyclic compounds	Heterocyclic compounds	C14H10O5	305.067	258.053	1.8516	[M+HCOO+2H]+	6.08334	2	0.7133	rp	20073-24-9	62739	-	-	C19357	15563.1	33435.2	28446.9	87833.8	67814.9	24930.7	56654.7	49462.3	62442.3	87793.4	106561	110795	81703.8	10494.6	6765.08	41161.7	12655.1	28916.6
MW0001356	T3_positive	N-[[4-[(pyridin-2-ylamino)methyl]phenyl]methyl]pyridin-2-amine	Benzene and substituted derivatives	Benzene and substituted derivatives	C18H18N4	603.299	290.153	4.7623	[2M+Na]+	3.71867	2	0.712	rp	55778-02-4	11565518	-	45578	-	17206	45391.6	43512.5	30779.3	28400.7	10188.6	61929.8	35686.4	22823.7	19369.4	19315.1	19372.8	19688.8	26366.2	27530.1	32468.7	22231.8	18484.8
MW0009857	T3_positive	Tenovin-1	Benzene and substituted derivatives	Benzene and substituted derivatives	C20H23N3O2S	392.134	369.151	4.8026	[M+Na]+	12.151	2	0.712	rp	380315-80-0	1013376	-	45455	-	10535.9	7442.62	6633.62	5282.42	6814.53	4554.25	22460.6	20189.8	19280	9575.23	8786.19	9934.3	17261.6	20512.1	17756	12248.8	11181.1	11976.3
MW0138966	T3_positive	Milldurone	Others	Ketone compounds	C19H16O7	357.099	356.09	0.6538	[M+H]+	5.43189	2	0.7113	rp	24195-15-1	6728947	-	44472	-	3197.18	2770.31	1105.31	1712.81	1529.91	916.8	5458.12	12026.7	33425.5	62527.1	63100.2	57434.1	27689.6	27780.1	41839.5	56485.1	63120.9	3602.41
MW0108085	T3_positive	Lys-Val	Amino acids and derivatives	Amino acids and derivatives	C11H23N3O3	353.155	245.174	0.8122	[M+]+	10.9905	2	0.7107	rp	20556-11-0	6992341	HMDB0028964	23853	-	138354	129775	135500	255499	177619	211189	165411	199137	200553	50707	68271.9	71080.4	310470	262634	302845	59198.2	55537	51067.5
MW0109363	T3_positive	Prolylglutamic acid	Amino acids and derivatives	Amino acids and derivatives	C10H16N2O5	289.057	244.106	2.01	[M-H+2Na]+	16.2619	2	0.7104	rp	67644-00-2	194260	-	23678	-	53205.5	54181.2	52917	680.15	1286.46	57762.5	2918.31	2102.12	2605	54278.4	1616.53	1242.92	13145.9	11741.3	13334.9	5519.51	1869.54	2543.73
MW0053831	T3_positive	Hecogenin	Steroids	Steroidal saponins	C27H42O4	413.307	430.308	5.2661	[M+H-H2O]+	21.436	2	0.7097	rp	467-55-0	91453	-	43920	C08902	6758.52	4890.36	7794.42	4021.82	5535.16	6487.3	13634.7	13042.9	19306.2	5100.9	6647.88	2197.52	28563.9	18221.1	20549.8	16464.2	13183.5	23743.7
MW0150783	T3_positive	1-O-Hexadecyl-2-acetyl-sn-glycerol	GL	DG	C21H42O4	443.277	358.308	5.4976	[M+K+HCOOH]+	1.33862	2	0.7096	rp	77133-35-8	11024766	-	43452	-	59718.7	66266.6	67486	35707.1	42980.6	31926.1	77838.7	47618.8	63087.5	87151.3	70104.8	108504	36098.4	25327	30957.8	27586	29957.8	34310.3
MW0015797	T3_positive	Anisatin	Heterocyclic compounds	Heterocyclic compounds	C15H20O8	346.15	328.116	3.3792	[M+NH4]+	8.8263	2	0.709	rp	5230-87-5	115121	-	-	-	29819.3	24140.1	17404.9	28201.3	19365.6	12356.4	3031.17	2802.74	14148.5	5100.71	3122.74	11264.8	12209.6	10432.2	13973.4	8025.16	9451.7	3293.41
MW0016351	T3_positive	Cannabidiol dimethyl ether	Benzene and substituted derivatives	Benzene and substituted derivatives	C23H34O2	702.534	342.256	7.7923	[2M+NH4]+	10.1445	2	0.7081	rp	1242-67-7	3081957	-	44843	-	2338.49	6208.36	7617.35	5307.8	4012.63	6256.86	3458.55	3903.26	2703.34	6649.91	3770.19	4336.6	5620.16	5551.54	6879.04	10518.8	12838.3	9715.18
MW0117084	T3_positive	4-Cyanoindole	Alkaloids	Plumerane	C9H6N2	323.076	142.053	2.3963	[2M+K]+	16.6397	2	0.708	rp	16136-52-0	3817602	-	96391	-	11444.1	21479.4	19989.2	15652.9	8671.47	13197.3	805.89	1901.31	1474.34	2706.07	5031.92	1251.41	665.46	2329.1	2435.41	1223.81	2615.37	1801.72
MW0168807	T3_positive	Baicalin	Flavonoids	Flavones	C21H18O11	447.094	446.085	4.9639	[M+H]+	15.2004	2	0.7079	rp	21967-41-9 | 31564-28-0	64982	HMDB0041832	49507	C10025	32549.2	23483	41901.2	16937.9	17969.7	9538.79	10000.9	11519.4	13930.5	107307	89175.3	128970	11147.4	5645.07	8530.63	42893.2	60489.4	38872.7
MW0130875	T3_positive	2-Methoxycinnamaldehyde	Phenolic acids	Phenolic acids	C10H10O2	325.139	162.068	3.5858	[2M+H]+	13.5262	2	0.7078	rp	1504-74-1	641298	HMDB0033830	-	-	50788.6	52871.9	52949.5	61943.3	58885.8	55401.5	25827.2	13186.9	19919.6	19024.3	13338.2	18650.6	17257.4	18295.1	18613.5	11836.8	12051.6	9362.69
MW0114924	T3_positive	Di-N-acetylchitobiose	Others	Saccharides	C16H28N2O11	469.139	424.169	0.9503	[M-H+2Na]+	6.74669	2	0.7076	rp	13088-78-3	160244	HMDB0062702	-	-	5273.43	6454.17	6041.68	6272.58	5855.02	12187.2	21629.7	16772.4	28381.5	36273.2	35718.2	11120.3	13595.3	13236.4	24265.8	62349.3	51059.3	52240.8
MW0016124	T3_positive	Betaine aldehyde	Others	Aldehyde compounds	C5H12NO+	102.091	102.092	9.0347	[M+]+	1.29264	2	0.7074	rp	7418-61-3	249	HMDB0001252	278	C00576	31243.2	7802.63	30654.5	21708	27432.6	13478.1	7557.75	7176.14	31158.7	35244.5	31603.9	11002.7	7192.1	19841.3	27233.2	28548	48233	23055.2
MW0133699	T3_positive	4'-Methoxychalcone	Flavonoids	Chalcones	C16H14O2	494.227	238.099	4.9438	[2M+NH4]+	16.4402	2	0.7074	rp	22966-19-4	641818	HMDB0032585	-	-	28688.1	34457.5	49580.6	40884.9	49324.3	60169.5	1626.26	10728.4	8868.48	20053.9	11492.8	11437.5	13984.8	17948.6	11340.4	8103.61	8221.45	9474.6
MW0149467	T3_positive	Ganoderic acid A	Terpenoids	Triterpene	C30H44O7	499.312	516.309	2.3963	[M+H-H2O]+	12.083	2	0.7063	rp	81907-62-2	471002	HMDB0034931	-	-	6275.52	4845.96	4369.11	24568.1	22390.6	24945.4	42095.5	37856.2	67275.6	17460.6	11669.1	14437.3	62089.8	51293.6	70921	31578.6	26876.4	21908.5
MW0006042	T3_positive	2-Hydroxy-6-pentadecylbenzoic acid	Benzene and substituted derivatives	Benzene and substituted derivatives	C22H36O3	429.209	348.266	3.1642	[M+K+HCOOH]+	5.64625	2	0.7054	rp	16611-84-0	167551	HMDB0029683	-	C10759	2627.45	129.23	2402.1	380.74	3403.13	342.16	12944.8	8916.56	12841.1	13229.3	10290.1	11498.2	7524.91	10101.9	6340.63	11780.1	13573.5	12695.4
MW0124613	T3_positive	Kadsurin A	Heterocyclic compounds	Heterocyclic compounds	C21H24O6	337.139	372.157	2.8306	[M+H-2H2O]+	8.96412	2	0.7049	rp	99340-07-5	442885	-	-	C10640	22186.6	25267.7	20473	31443.6	25512.1	22485.3	3183.71	11205.2	6535.24	3567.06	2124.07	985.59	8770.13	5972.48	5871.04	1743.43	1284.76	2100.36
MW0125248	T3_positive	Myristicin	Lignans and Coumarins	Lignans	C11H12O3	423.115	192.079	1.7032	[2M+K]+	2.14541	2	0.7048	rp	607-91-0	4276	HMDB0035873	-	C10480	29401.6	31994.2	25273.8	21975.9	24910.2	17164.9	18655.2	16534	13421.2	7626.95	4883	13214.5	16220	17120.8	20553.3	13071.1	8918.88	9383.29
MW0138806	T3_positive	Lonchocarpic acid	Organic acids	Organic acids	C26H26O6	452.219	434.173	4.3437	[M+NH4]+	13.4578	2	0.7048	rp	5490-47-1	54683839	-	44481	-	77326.9	153750	96752.9	3575.7	26028.6	8955.55	81339.3	2590.47	19576.8	8868.91	4013.67	5568.33	27376.2	4963.84	11280.7	10190.8	17935.2	20256
MW0127953	T3_positive	4-Hydroxychalcone	Flavonoids	Chalcones	C15H12O2	487.123	224.084	4.6217	[2M+K]+	16.3168	2	0.7045	rp	20426-12-4 | 38239-55-3	5282361	HMDB0135602	-	-	24818.7	25466.7	24402.7	24425.1	20862.3	28636.9	29720.3	30560.6	2261.33	13335.9	12775.6	16290	35451.7	38081.7	42754.7	11193.7	12174.3	11080.4
MW0013436	T3_positive	2-Decen-1-ol	Alcohol and amines	Alcohols	C10H20O	225.148	156.151	4.5816	[M+Na+HCOOH]+	3.73653	2	0.7031	rp	22104-80-9	5364942	HMDB0032532	-	-	87002.8	82482.2	81645.1	93744.5	83446.2	113362	105963	102140	110606	38131.6	44021.1	48811.7	144967	250493	134995	41438.6	24826	27328
MW0137109	T3_positive	7-Methoxyisoflavone	Flavonoids	Isoflavones	C16H12O3	316.089	252.079	4.974	[M+CH3CN+Na]+	16.1639	2	0.7026	rp	1621-56-3	638006	-	-	-	35914.2	14860.1	29161.8	35295.7	41760.5	31519.3	361.24	4349.84	169.77	1538.27	111.19	291.39	477.3	77.85	417.32	1839.23	1825.77	159.6
MW0110918	T3_positive	Arcaine	Alcohol and amines	Polyamines	C6H16N6	345.29	172.144	5.6865	[2M+H]+	11.0849	2	0.7024	rp	544-05-8	2227	-	-	C03047	4921.21	4534.54	6761.28	46363.6	32378.3	30557.5	23819.9	24657.7	34620.2	8405.39	8401	10407.9	80973.6	44431.5	50553.4	13171.8	2483.36	11898.9
MEDN1311	T3_positive	Hydroxyoctanoic acid	Organic acids	Organic acids	C8H16O3	343.174	160.11	3.4132	[M+K]+	16.6648	2	0.7023	rp	617-73-2	94180	HMDB0000711	5679	-	29035.5	32413.4	39167	30685.5	28865.4	31843.2	28597.3	27202.3	28449.5	11734.9	9504.23	13933.2	27071.3	28791.3	34700.8	7090.39	6540.79	2090.49
MEDL02714	T3_positive	3-Phosphoglyceric acid	Others	Saccharides	C3H7O7P	187.004	185.993	9.015	[M+H]+	4.52169	2	0.7019	rp	3443-58-1	439183	HMDB0060180	-	C00197	8518.7	8417.73	12570.9	19394.7	9000.58	9097.11	8479.8	14352.8	11462.6	18785.4	7639.55	6351.8	8542.09	7427.59	15944.9	15954.7	8976.66	11962.4
MW0063515	T3_positive	Farnesylcysteine methyl ester	Terpenoids	Sesquiterpenoids	C19H33NO2S	339.228	339.223	3.6207	[M+]+	11.5327	2	0.701	rp	125741-64-2 | 130062-64-5	6439225	-	43437	-	19107.3	17821.5	16250.2	59657.7	57746.1	56704.7	220343	220528	214664	107077	95344.2	105252	240638	216936	253104	73190.5	69790.2	65811.7
MW0108922	T3_positive	Tiglylglycine	Amino acids and derivatives	Amino acids and derivatives	C7H11NO3	233.984	157.074	2.7914	[M-H+2K]+	18.1305	2	0.7008	rp	35842-45-6	6441567	HMDB0000959	4246	-	8085.16	7353.73	5079.38	5863.13	8775.54	5116.73	3066.4	5026.78	5340.71	8062.66	9668.49	10116.2	3990.73	4759.5	5296.23	7579.32	7985.58	7967.79
MW0052703	T3_positive	Ethyl 3-phenylpropanoate	Others	Lactones	C11H14O2	223.063	178.099	6.7406	[M-H+2Na]+	17.4995	2	0.7005	rp	2021-28-5	16237	HMDB0040411	-	-	34397.7	32299.7	37928.7	13915.4	33858.2	29967.9	22816.8	32042	17938.1	41372.8	37902.7	35161.9	37314.2	36935.8	20720.2	6158.09	22004.4	24429.5
MW0137617	T3_positive	Catechol, pentaacetate, (+)-	Flavonoids	Flavones	C25H24O11	585.097	500.132	0.8517	[M+K+HCOOH]+	9.37109	2	0.7003	rp	84282-42-8 | 16198-01-9 | 20194-41-6	3363314	-	43858	-	107011	117203	88943.9	136627	138498	139459	91567.8	77302.9	139828	30772.4	24376.7	45178.3	150150	124975	91907.2	21722.7	2613.44	15034.1
MW0107090	T3_positive	Glycyl-L-prolyl-L-lysine	Amino acids and derivatives	Amino acids and derivatives	C13H24N4O4	300.172	300.18	0.5743	[M+]+	15.2969	2	0.7002	rp	52766-29-7	24944865	-	20897	-	4813.5	2884.44	3571.77	4241.58	5047.07	5353.59	5827.46	4240.95	5168.78	3920.54	4579.42	4025.15	5113.02	4266.21	3076.36	3668.78	1464.5	4301.6
MW0013649	T3_positive	Allyl cyclohexanebutyrate	Organic acids	Organic acids	C13H22O2	211.169	210.162	6.0664	[M+H]+	0.05	3	0.9988	rp	7493-65-4	61405	HMDB0038291	-	-	53053.8	51482.8	59598.8	59151.9	55631.3	68006.6	46098.5	51040.9	51535	73361.8	49555.1	60211.8	52309.2	44506.9	54705.2	53560.4	48185.7	46862.4
MW0153325	T3_positive	Mahuannin D	Tannins	Proanthocyanidins	C30H24O9	529.154	528.142	0.6469	[M+H]+	0.0615365	3	0.9985	rp	88010-42-8	442687	-	-	-	2787.38	2459	166.9	440.75	277.78	17.87	3260.82	14842.4	10752.4	14869	15181	14862.9	4979.08	16853.9	17261.8	12416.6	17602.1	16039.7
MW0116862	T3_positive	1-Allyltheobromine	Others	Ketone compounds	C10H12N4O2	243.086	220.096	1.901	[M+Na]+	0.06425	3	0.9984	rp	2530-99-6	237430	-	-	-	407.03	877.08	367.53	1592.44	255.3	889.44	2073.49	1582.1	4056.68	3850.81	2217.45	1162.59	83.38	1875.62	1484.55	640.41	361.23	630.48
MW0154016	T3_positive	Mycothiol	Others	Saccharides	C17H30N2O12S	504.184	486.152	2.2774	[M+NH4]+	0.112516	3	0.9972	rp	192126-76-4	441148	-	-	C06717	53910.7	29894.3	41123.5	38715.8	38911.1	45883.9	33549.1	31644.8	22778.9	62442.6	60951.4	49740.2	38751.1	33819.1	66457.5	95743	71982.2	70334.4
MW0052554	T3_positive	ent-6R,16bOH,17-Trihydroxy-7-oxo-6,7-seco-19,6-kauranolide 6-O-glucoside	Alcohol and amines	Alcohols	C26H40O11	567.222	528.257	5.1654	[M+K]+	0.117935	3	0.9971	rp	132242-50-3	14780961	HMDB0038546	-	-	11050.2	5212.98	5823.8	16648	22672.4	36006.9	42217.7	43574.6	20268.6	94938.3	43526.9	76781.5	33695.8	38374.7	28422.1	18059.2	27488.2	24692.3
MW0053661	T3_positive	Glucocerebrosides	SL	Cer	C40H75NO9	736.532	713.544	6.8	[M+Na]+	0.256887	3	0.9936	rp	497155-61-0	10169092	-	85015	-	1166.23	3698.11	436.94	861.44	141.98	571.69	2877.27	1141.96	4190.35	2302.52	1053.02	1571.09	1036.11	582.11	426.24	1506.6	2582.83	1417.39
MW0004341	T3_positive	4-(9H-fluoren-2-yl)-1,3-thiazol-2-amine	Benzene and substituted derivatives	Benzene and substituted derivatives	C16H12N2S	287.063	264.072	0.5941	[M+Na]+	0.29775	3	0.9926	rp	299438-56-5	736708	-	-	-	58779.7	49637.1	60925.7	57303.2	58769.5	59818.6	63126.7	56004.9	64662.9	9517.98	8423.65	16876.7	44731.7	47065.8	33095.7	25585.9	9041.02	24886.2
MEDP0526	T3_positive	6-Dimethylaminopurine	Nucleotides and derivatives	Nucleotides and derivatives	C7H9N5	164.091	163.086	0.773	[M+H]+	0.51175	3	0.9874	rp	938-55-6	3134	HMDB0000473	5460	-	861.18	791.98	713.67	2753.67	826.9	1480.2	277.41	206.45	2673.43	586.83	993.68	370.04	644.57	1000.57	402.7	3103.4	1771.15	3135.81
MEDL02347	T3_positive	L-Phenylalanine	Amino acids and derivatives	Amino acids and derivatives	C9H11NO2	166.086	165.079	1.9803	[M+H]+	1.9688	3	0.9873	rp	63-91-2	6140	HMDB0000159	28	C00079	316178	315505	305610	289404	283640	275967	478420	497676	477497	477368	468744	478592	697274	643891	628102	347572	329307	344659
MW0113937	T3_positive	Apiosylglucosyl 4-hydroxybenzoate	Others	Saccharides	C18H24O12	471.091	432.127	3.1642	[M+K]+	0.51744	3	0.9872	rp	223261-31-2	85284146	HMDB0035318	-	-	2011.91	956.28	6564.44	6615.17	2502.11	6245.75	16091.5	14580.3	16753.9	85898.3	87674.1	68488.6	25420.1	19476.6	24988.9	70147.8	82648.2	70274.5
MW0012972	T3_positive	1-Palmitoyl-2-oleoyl-sn-glycero-3-(phospho-rac-(1-glycerol))	GP	PG	C40H77O10P	771.503	748.525	6.9788	[M+Na]+	0.582479	3	0.9856	rp	185435-28-3	5283509	-	-	-	26288.6	31282.6	25436	42652.5	38405	33633.5	29269.7	26040.1	30479.8	51021.2	41384	45462	16039.7	18053.3	40107.7	36883	30712.3	28307
MEDP0022	T3_positive	L-Proline	Amino acids and derivatives	Amino acids and derivatives	C5H9NO2	116.07	115.063	0.7926	[M+H]+	2.46146	3	0.9855	rp	147-85-3	145742	HMDB0000162	29	C00148	54780.3	58490.4	57392.7	50583.4	41902.2	39968.4	44474.8	44675.4	45849.1	36725.7	33021.5	35979.3	41091.8	36295.9	43530	32984.8	31526.3	30129.5
MW0001299	T3_positive	1,2'-Di-O-galloylhamamelofuranose	Benzene and substituted derivatives	Benzene and substituted derivatives	C20H20O14	485.092	484.085	2.929	[M+H]+	0.631088	3	0.9845	rp	90275-98-2	131752619	HMDB0039367	-	-	5887.29	12930.2	1174.96	11794.6	7938.97	10196.5	20267.3	26703.2	33862.6	47417.7	40493.5	35865.2	24060.9	14527.8	9397.22	14590.2	31108.8	23690.5
MW0150562	T3_positive	Glycidyl stearate	Lipids	Free fatty acids	C21H40O3	341.304	340.298	8.7156	[M+H]+	0.63675	3	0.9843	rp	7460-84-6	62642	-	-	C19427	11156.5	11019	10087.4	27523.8	13357.8	25247.3	28876.8	16403.2	31710	13903.2	12479.2	15747.7	16692.1	25637	39838.1	7509.53	9175.12	10348.1
MW0156210	T3_positive	Pulcherriminic acid	Organic acids	Organic acids	C12H20N2O4	295.102	256.142	2.1192	[M+K]+	0.768	3	0.9812	rp	957-86-8	3083664	-	-	C20515	12708.9	1540.68	16154	9700.39	6600.57	6750.3	17148.5	8324.77	5413.01	6653.97	1761.17	4396.66	17158.4	16805.7	6600.4	817.25	2107.76	1381.87
MEDP0251	T3_positive	Trigonelline	Alkaloids	Pyridine alkaloids	C7H7NO2	138.054	137.048	0.7926	[M+H]+	1.16886	3	0.9805	rp	535-83-1	5570	HMDB0000875	273	C01004	1.61282e+06	1.58065e+06	1.63676e+06	2.3338e+06	1.87186e+06	1.96138e+06	235386	228580	266881	440800	406213	413560	135836	119983	124279	1.0985e+06	1.02473e+06	1.009e+06
MEDP0160	T3_positive	Adenosine	Nucleotides and derivatives	Nucleotides and derivatives	C10H13N5O4	268.104	267.097	1.901	[M+H]+	1.88913	3	0.9776	rp	58-61-7	60961	HMDB0000050	86	C00212	1.35284e+06	1.37695e+06	1.27461e+06	1.0813e+06	982171	1.05691e+06	969893	975401	994977	716866	703296	715619	771272	871372	848504	769805	736595	771211
MEDL02035	T3_positive	Myricetin	Flavonoids	Flavonols	C15H10O8	319.046	318.038	3.994	[M+H]+	1.85943	3	0.977	rp	529-44-2	5281672	HMDB0002755	3448	C10107	1.12544e+07	1.12105e+07	1.07092e+07	9.37962e+06	8.59135e+06	9.24554e+06	1.00336e+07	1.15556e+07	1.04904e+07	1.80948e+07	1.73106e+07	1.75891e+07	1.01616e+07	1.0354e+07	1.04787e+07	1.38015e+07	1.33118e+07	1.35908e+07
MEDL02040	T3_positive	(+)-Gallocatechin	Flavonoids	Flavanols	C15H14O7	307.081	306.074	2.3766	[M+H]+	1.34047	3	0.9758	rp	970-73-0	65084	HMDB0038365	-	C12127	429285	425340	422804	463058	415645	437143	65317.5	41889.2	71328.5	59708.9	55564.8	61451.5	121996	80887	84464.1	84600.1	76432.5	74742.4
MW0133443	T3_positive	1-(4-Hydroxyphenyl)-1,2-diphenyl-1-butene	Benzene and substituted derivatives	Benzene and substituted derivatives	C22H20O	339.108	300.151	4.272	[M+K]+	1.03825	3	0.9747	rp	68684-63-9	3033896	HMDB0142434	-	-	39208.3	37191	27963.8	45594.8	31315.9	42390.2	90856.9	90944.2	81800.8	48956.2	44923.4	45944.1	67477.6	65243.1	56413.2	53952.3	45126.4	47609.7
MW0053451	T3_positive	Ganoderiol G	Others	Ketone compounds	C31H52O5	527.373	504.382	8.7381	[M+Na]+	1.04088	3	0.9746	rp	114567-48-5	15602268	HMDB0037780	-	-	8490.75	5359.68	11101.1	7664.18	13229.8	24783.8	7914.77	12297.4	15985.3	6238.62	8042.43	4093.75	7825.56	15049	23989.7	3620.1	7390.19	8831
MEDN0431	T3_positive	N2,N2-Dimethylguanosine	Nucleotides and derivatives	Nucleotides and derivatives	C12H17N5O5	312.129	311.123	2.2973	[M+H]+	0.280634	3	0.9722	rp	2140-67-2	135501639	HMDB0004824	-	C74036	44487.1	53078.4	49232.7	18214.8	4846.61	27045.8	6415.41	21588.5	23121.9	21272.6	40317.9	44994.6	19366.4	18195.8	1537.4	60927.7	59426.2	60806.2
MEDL02392	T3_positive	L-Epicatechin	Flavonoids	Flavones	C15H14O6	291.087	290.079	3.5957	[M+H]+	1.75639	3	0.971	rp	7295-85-4 | 17334-50-8	1203	HMDB0037954	-	C17590	1.05815e+06	1.04887e+06	1.03057e+06	965389	874534	912653	144676	107622	150355	53655	55757	75563.7	331276	295594	343752	180644	177216	170102
MW0127242	T3_positive	2-[(4-Methylbenzyl)sulfanyl]aniline	Benzene and substituted derivatives	Benzene and substituted derivatives	C14H15NS	247.121	229.093	0.5743	[M+NH4]+	1.1995	3	0.9709	rp	136620-24-1	5112591	-	-	-	18684.5	23802.3	33826.1	17460.9	16896.8	21473.1	28777.9	28188.6	24834.2	17689.3	16517.2	16523	19484.9	20404.7	17842	15079.9	19692	19825.4
MW0004453	T3_positive	1,2-Benzenedicarboxylic acid, 4,4'-oxybis-	Benzene and substituted derivatives	Benzene and substituted derivatives	C16H10O9	369.019	346.033	0.5941	[M+Na]+	1.205	3	0.9708	rp	7717-76-2	82136	-	-	-	147669	153418	152419	159014	147516	135874	157149	156176	174315	68216.3	75324.6	43771.7	141644	123266	144342	104083	60660.7	89022.4
MW0112832	T3_positive	3-Hydroxy-4-butanolide	Alcohol and amines	Alcohols	C10H16O8	265.092	264.084	2.6888	[M+H]+	1.206	3	0.9707	rp	211107-44-7	72569818	HMDB0034681	-	-	6320.08	562.97	5534.8	7418.01	8068.13	721.16	6990.23	307.77	9192.18	180.51	5300.47	5169.84	657.79	1206.55	798.15	3190.88	199.47	4584.15
MEDL02036	T3_positive	Epigallocatechin gallate	Flavonoids	Flavanols	C22H18O11	459.092	458.085	3.6544	[M+H]+	3.15939	3	0.9703	rp	989-51-5	65064	HMDB0003153	3550	C09731	1.78209e+06	1.74387e+06	1.6977e+06	1.6892e+06	1.63618e+06	1.64028e+06	2.96519e+06	2.9239e+06	3.24064e+06	5.75669e+06	5.25309e+06	5.22911e+06	3.30387e+06	2.93275e+06	3.12852e+06	3.91467e+06	4.07467e+06	3.94654e+06
MW0010879	T3_positive	(1R,2R,4S,6R)-2,6-Fenchanediol 2-O-b-D-glucoside	Alcohol and amines	Alcohols	C16H28O7	333.19	332.183	4.7219	[M+H]+	1.2585	3	0.9695	rp	217960-81-1	85266294	HMDB0033220	-	-	69619.9	63805.1	68243.2	10337.7	10962.5	22303.7	4034.84	6873.95	7270.74	1427.56	6041.11	2404.6	3873.61	6744.69	7560.44	5600.08	63.72	3683.22
MW0112812	T3_positive	3-Glucosyl-2,3',4,4',6-pentahydroxybenzophenone	Benzene and substituted derivatives	Benzene and substituted derivatives	C19H20O11	425.106	424.101	2.9978	[M+H]+	1.32422	3	0.968	rp	92631-83-9	75169766	HMDB0032645	-	-	53205.5	13465.6	14361.3	11550.8	20484	11913.6	41153.6	38159.5	48597	89575.6	60121	37750.5	31554	48250	28393	48692.5	46245.9	50321.4
MW0138699	T3_positive	Kanzonol V	Heterocyclic compounds	Heterocyclic compounds	C24H24O4	415.123	376.168	3.497	[M+K]+	1.3515	3	0.9673	rp	184584-65-4	102444980	HMDB0029788	-	-	2071.62	2046.36	4458.04	3648.95	4195.5	1699.21	1796.39	1847.29	3319	2216.3	882.23	7677.33	1323.35	3485.63	1202.49	792.87	2927.98	1671.82
MEDL00586	T3_positive	Arginine	Amino acids and derivatives	Amino acids and derivatives	C6H14N4O2	175.118	174.112	0.7331	[M+H]+	3.73579	3	0.9653	rp	74-79-3	6322	HMDB0000517	5502	C00062	22183.5	20390.9	23517.9	33357.3	29355.7	5047.51	85729.4	91339.2	89957.7	93088.9	86084	82716.6	79562.3	92812.1	104108	41530.9	40576.1	43713.8
MW0008678	T3_positive	N-(3-Imidazol-1-yl-propyl)-3-nitro-benzamide	Benzene and substituted derivatives	Benzene and substituted derivatives	C13H14N4O3	313.069	274.107	5.9466	[M+K]+	1.476	3	0.9644	rp	93669-34-2	2843240	-	-	-	16204.1	30927.6	30735.7	41212.8	13309.3	10866.8	49.89	51.45	77.77	138.97	53.22	77.94	251.81	138.45	99.51	8.65	446.33	26.57
MEDL01730	T3_positive	Methotrexate	Nucleotides and derivatives	Nucleotides and derivatives	C20H22N8O5	477.164	454.171	0.8517	[M+Na]+	1.50626	3	0.9637	rp	59-05-2	126941	HMDB0014703	-	C01937	6932.16	4327.49	3113.49	13436.1	23924.5	14079.5	2235.94	473.71	4787.21	1442.91	1105.77	913.52	701.74	1941.92	16130.1	5633.67	1012.43	10997
MEDL02744	T3_positive	Bergaptol	Lignans and Coumarins	Coumarins	C11H6O4	240.987	202.027	0.614	[M+K]+	1.52175	3	0.9634	rp	486-60-2	5280371	HMDB0013679	-	C00758	1.49784e+06	1.48024e+06	1.48918e+06	1.17822e+06	1.12276e+06	1.08941e+06	514966	509727	550088	88807.9	104622	11462.8	665559	579629	595568	72372.8	19857.9	9556.69
MW0110756	T3_positive	2-phenyl-N-4-pyridinylcyclopropanecarboxamide	Alcohol and amines	Amines	C15H14N2O	277.073	238.111	9.7423	[M+K]+	1.53275	3	0.9631	rp	494842-46-5	2933570	-	-	-	5862.39	6963.28	4570.56	11672.7	6513.56	12209.2	14218.7	5460.26	5487.42	4826.33	11897.7	5758.91	4389.65	1691.58	26111.5	8049.29	4828.41	6716.81
MEDP0039	T3_positive	Betaine	Alkaloids	Alkaloids	C5H11NO2	118.085	117.079	0.7926	[M+H]+	1.54128	3	0.9606	rp	107-43-7	247	HMDB0000043	-	C00719	210068	247649	250812	252430	191976	189147	179938	190584	249913	359788	282287	333477	384884	317347	394810	395460	362075	301312
MEDP0426	T3_positive	Xanthurenic acid	Organic acids	Organic acids	C10H7NO4	206.044	205.037	2.3136	[M+H]+	0.0682323	3	0.9601	rp	59-00-7	5699	HMDB0000881	5841	C02470	126810	132824	134033	93934.9	90379.7	93463.5	165077	170024	172519	94305.1	90862.9	96705.7	126580	122236	132662	122189	117103	126813
MEDP1314	T3_positive	Monoisobutyl phthalate	Others	Lactones	C12H14O4	205.086	222.089	7.1767	[M+H-H2O]+	0.223837	3	0.9591	rp	30833-53-5	92272	HMDB0002056	-	-	96929.5	82994.9	70790.6	110919	75957	74543.1	91675.3	84611.7	109619	107604	83263.6	80732.2	108867	73260.3	17567.5	109353	96488.1	83875.4
MEDL02216	T3_positive	(-)-Epiafzelechin	Flavonoids	Flavanols	C15H14O5	275.091	274.084	4.1852	[M+H]+	0.130746	3	0.9584	rp	24808-04-6	443639	HMDB0030822	-	C12128	4462.9	2760.9	3975.34	1139.93	1301.65	635.94	295.52	406.6	2009.76	13916	420.95	86.91	2070.17	283.96	230.28	57.94	4972.62	212.34
MW0109287	T3_positive	Plantaricin BN	Organic acids	Organic acids	C24H36O10	502.264	484.231	5.3767	[M+NH4]+	1.75041	3	0.9581	rp	144377-77-5	380907	HMDB0038238	-	-	16504.7	21077	12385.3	6950.7	7109.31	2456.67	11694.5	9087.25	9559.41	23626.8	17801.9	29390.4	12420.8	7297.1	4438.52	31279	20477.4	20426.9
MEDL02212	T3_positive	(-)-Epicatechin gallate	Flavonoids	Flavanols	C22H18O10	443.097	442.09	4.4418	[M+H]+	0.676003	3	0.9581	rp	1257-08-5	107905	HMDB0037944	-	-	185788	170726	163428	119226	110654	110836	101553	100526	102616	4317.19	50579.5	49019.4	95314.9	98148	104406	103196	97793.5	92038.1
MEDP1126	T3_positive	D-(-)-alpha-Phenylglycine	Amino acids and derivatives	Amino acids and derivatives	C8H9NO2	120.081	151.063	1.9803	[M+H-H2O]+	0.768787	3	0.957	rp	875-74-1	70134	-	-	-	556113	541146	538274	515993	505407	479237	937464	953715	929925	936475	950566	978668	1.38404e+06	1.30637e+06	1.30802e+06	706716	688015	679368
MEDP0083	T3_positive	4-Hydroxyproline	Amino acids and derivatives	Amino acids and derivatives	C5H9NO3	149.091	131.058	0.6738	[M+NH4]+	2.09061	3	0.956	rp	51-35-4	5810	HMDB0000725	257	C01157	73847.2	73476.4	65268.7	82787.5	70521.2	76911.3	291872	280393	324755	611364	601700	632272	340946	340939	368991	682610	650112	601332
MEDL02509	T3_positive	Isoliquiritigenin	Flavonoids	Chalcones	C15H12O4	257.081	256.074	5.806	[M+H]+	0.22957	3	0.9555	rp	961-29-5	638278	HMDB0037316	-	C08650	20525.1	24865.2	28381.2	27311.2	17720	18106.9	97161.8	110907	132712	113.61	137481	158045	1171.14	590.92	134.21	270.46	197.7	138587
MW0125375	T3_positive	N-(3-phenylpropyl)quinazolin-4-amine	Alcohol and amines	Amines	C17H17N3	286.137	263.142	1.8219	[M+Na]+	1.881	3	0.9551	rp	153810-67-4	44288306	-	-	-	20708.8	23494.3	20956.6	15917	10047.2	13338.4	21654	19782.5	16481.6	21087.2	16002.1	5591.09	18016.6	14269.9	20364.6	23098.1	28028.2	49383.4
MEDP0085	T3_positive	Tyramine	Alkaloids	Alkaloids	C8H11NO	138.09	137.084	1.2082	[M+H]+	1.24452	3	0.9547	rp	51-67-2	5610	HMDB0000306	60	C00483	185028	172115	159514	170791	130695	157398	136133	112268	159381	107353	103611	105609	144208	139700	152164	135450	116884	150476
MW0001678	T3_positive	1-nitrosonaphthalene	Benzene and substituted derivatives	Benzene and substituted derivatives	C10H7NO	158.06	157.053	1.565	[M+H]+	1.90975	3	0.9545	rp	21711-65-9	30767	HMDB0062189	-	C14788	41622	40793.7	35557.8	48317.8	54433.1	52524.3	51604.2	47973.7	50672.9	34453.8	32346.6	34209.1	86543.1	98303	70309.2	27546	34278.9	29613.1
MEDL01942	T3_positive	Dibutyl phthalate	Phenolic acids	Phenolic acids	C16H22O4	301.141	278.152	8.7558	[M+Na]+	2.02325	3	0.9519	rp	84-74-2	3026	HMDB0033244	-	C14214	22552.4	17013.6	20445	22857.8	21605.6	25508.8	22564.9	23172.6	31444.7	29535.5	24623	25496.5	26357.7	25971.8	30938	26025.7	23648.5	22020.7
MEDP0827	T3_positive	3,5,5-Trimethyl-2-cyclohexen-1-one	Others	Ketone compounds	C9H14O	139.111	138.105	5.8261	[M+H]+	0.92857	3	0.9517	rp	78-59-1	6544	HMDB0031195	-	C14743	208891	212398	187153	206118	187727	188024	205693	203786	203538	207733	212742	258268	206318	177231	225029	229879	211824	203685
MW0001939	T3_positive	2-(4-Isopropylphenoxy)propanohydrazide	Benzene and substituted derivatives	Benzene and substituted derivatives	C12H18N2O2	261.101	222.137	0.5941	[M+K]+	2.06975	3	0.9508	rp	667412-84-2	5018791	-	-	-	66996.5	66701.9	88593.6	41548.9	37888.1	36312.4	24240.8	22955.3	22375.9	2783.81	3333.69	8156.21	25225.7	26340.9	24202.7	2084.4	765.5	1452.3
MEDP0129	T3_positive	Phenethylamine	Alkaloids	Alkaloids	C8H11N	122.096	121.089	2.198	[M+H]+	0.695167	3	0.9508	rp	64-04-0	1001	HMDB0012275	-	C05332	16200.8	16711.7	18310.2	23015	13561.9	12848.7	7748.13	2929.1	8314.66	5777.35	3281.73	3998.47	5913.68	6034.89	6506.63	7622.43	2489.65	7077.02
MW0121710	T3_positive	Ethyl 4-methyl-6-(5-methyl(2-thienyl))-2-oxo-1,3,6-trihydropyrimidine-5-carbox ylate	Organic acids	Organic acids	C13H16N2O3S	319.045	280.088	4.9438	[M+K]+	2.092	3	0.9503	rp	402514-67-4	4917282	-	-	-	42619.2	42841.3	44908.8	10461.2	9279.69	10829.2	20189.3	13624.9	10415.7	77061.1	56268.7	70243.2	6729.88	9940.24	8595.46	36846.3	25613.4	26138
MEDN1476	T3_positive	Allantoic acid	Organic acids	Organic acids	C4H8N4O4	141.039	176.055	0.5941	[M+H-2H2O]+	3.80112	3	0.9498	rp	99-16-1	203	HMDB0001209	343	C00499	249708	239197	235504	232562	225835	228283	270031	245626	281937	156305	166937	169506	249130	234572	223852	168962	184214	183468
MEDP0125	T3_positive	Choline	Alkaloids	Alkaloids	C5H14NO+	104.107	104.108	0.7486	[M+]+	1.84794	3	0.9498	rp	62-49-7	305	HMDB0000097	56	C00114	1.26805e+06	1.26514e+06	1.26292e+06	1.73946e+06	1.49496e+06	1.58387e+06	1.18677e+06	1.24833e+06	1.40712e+06	1408856	1.38054e+06	1.50543e+06	1.42337e+06	1.35991e+06	1.4728e+06	1.13195e+06	1.13116e+06	1.14425e+06
MW0112029	T3_positive	2-[4-(3-Hydroxypropyl)-2-methoxyphenoxy]-1,3-propanediol 1-glucoside	Alcohol and amines	Alcohols	C19H30O10	419.189	418.184	4.9841	[M+H]+	2.14595	3	0.9491	rp	68340-35-2	131752798	HMDB0040353	-	-	160917	159013	162959	24231.2	29049.6	37827.8	73252.1	63925.2	61215	64108.2	67642.6	40643.9	88598.6	78392.7	96434.3	22324.9	13836.2	26242.3
MEDP1001	T3_positive	delta-Hexanolactone	Others	Lactones	C6H10O2	115.075	114.068	3.8313	[M+H]+	1.77228	3	0.949	rp	823-22-3	13204	HMDB0000453	5442	-	72328.9	70850.4	65352.5	66902	74727.4	73848.1	81022.1	79178.6	76546.9	80795	75368.2	76108.3	77828.8	72260.6	80897.1	73549.1	70927.1	70122.9
MW0114590	T3_positive	Hexaethylene glycol	Alcohol and amines	Alcohols	C12H26O7	300.202	282.168	2.9448	[M+NH4]+	0.263985	3	0.9485	rp	2615-15-8	17472	HMDB0061822	-	-	4161.7	1293.19	4517.16	7736.17	3869.56	4324.26	9810.87	6458.05	7700.94	4944.64	3703.1	3021.2	6170.6	10513.9	4876.18	3330.49	2870.65	3226.26
MEDN0236	T3_positive	Raffinose	Others	Saccharides	C18H32O16	543.132	504.169	0.773	[M+K]+	1.15136	3	0.9483	rp	512-69-6	439242	HMDB0003213	-	C00492	996793	1.05424e+06	1.02524e+06	409548	542426	433176	1.74152e+06	1.96466e+06	1.99979e+06	1.66802e+06	1.97441e+06	1.9417e+06	757571	477870	504236	1.22718e+06	847363	771527
MEDP2105	T3_positive	3,6,9,12,15,18,21-Heptaoxatricosane-21,23-diol	Benzene and substituted derivatives	Benzene and substituted derivatives	C16H34O9	388.254	370.22	3.4774	[M+NH4]+	1.3224	3	0.948	rp	5117-19-1	78798	-	-	-	8342.62	77130.3	117233	76839.7	53073.1	43341.3	62776.3	78093.6	78915.2	55875.2	46969	17222.6	95187.9	239326	63141.4	121154	7257.56	67887
MEDL02742	T3_positive	Delphinidin 3-sambubioside	Flavonoids	Anthocyanidins	C26H29O16+	597.146	597.146	4.0308	[M+]+	1.34146	3	0.948	rp	53158-73-9	74977035	HMDB0038003	-	-	7.71737e+06	7.78867e+06	7.79588e+06	7.68957e+06	7.0303e+06	6.87187e+06	3.219e+06	2.99096e+06	3.19002e+06	1.6543e+06	1.61566e+06	1.73649e+06	2.09555e+06	2.12866e+06	2.18557e+06	2.12026e+06	2.02966e+06	1.90444e+06
MEDN0604	T3_positive	Tetradecanedioic acid	Lipids	Free fatty acids	C14H26O4	259.19	258.183	7.8518	[M+H]+	2.2265	3	0.9473	rp	821-38-5	13185	HMDB0000872	5833	-	7177.29	5476.04	13225.1	9248.67	9449.77	6351.33	4701.15	3894.43	1447.8	5134.1	8925.35	12393.4	5225.98	2223.97	4235.84	16891.3	1300.26	5293.58
MW0169873	T3_positive	Spirilloxanthin	Terpenoids	Tetraterpenes	C42H60O2	619.456	596.459	7.8124	[M+Na]+	2.23218	3	0.9472	rp	34255-08-8	5366506	-	-	C15881	263.19	601.14	1439.6	3632.86	2972.3	2981.83	5987.07	5762.59	4501.09	6187.89	4702.7	4547.42	4780.51	4833.1	5337.18	2531.78	2290.21	2101.96
MEDP1061	T3_positive	o-Tyrosine	Amino acids and derivatives	Amino acids and derivatives	C9H11NO3	166.086	181.074	2.2774	[M+H]+	4.47258	3	0.9471	rp	2370-61-8	91482	HMDB0006050	-	-	6172.65	5163.34	5186.44	6343.16	3387.48	6519.92	12061.6	9974.6	8465.81	12812.2	10492.5	10912.9	16284.8	15060.1	13841.1	11098.1	9291.38	10028.5
MEDN0006	T3_positive	L-Tyrosine	Amino acids and derivatives	Amino acids and derivatives	C9H11NO3	182.08	181.074	0.832	[M+H]+	3.63871	3	0.9467	rp	60-18-4	6057	HMDB0000158	34	C00082	22045.6	20942.8	22366	19915.6	18179.9	19887.5	69070.7	46161.8	77450.8	95176.4	95405	93648.6	71501.4	45237.5	58586.1	48832.6	48855.7	52679.4
MEDL02015	T3_positive	2-Phenylethanol	Phenolic acids	Phenolic acids	C8H10O	105.069	122.073	2.2179	[M+H-H2O]+	1.46086	3	0.9465	rp	60-12-8	6054	HMDB0033944	-	C05853	32320	33223.3	34614.4	27069.1	25423.3	24758.1	13750	13345.4	15948.2	9814.27	8163.1	8373.49	19206.3	14930.2	18888.3	12947.6	11940	12704.1
MEDP0456	T3_positive	Piperidine	Alkaloids	Piperidine alkaloids	C5H11N	132.101	85.0891	1.2082	[M+HCOO+2H]+	2.24133	3	0.9464	rp	110-89-4	8082	HMDB0034301	-	C01746	309724	299367	277526	156664	88019.7	58550.9	176097	276644	280858	182234	183883	182783	246542	200571	259592	192879	169960	188798
MEDP1310	T3_positive	4-Hydroxy-l-tryptophan	Amino acids and derivatives	Amino acids and derivatives	C11H12N2O3	221.09	220.085	2.0993	[M+H]+	1.04021	3	0.9457	rp	25242-90-4	85479	-	-	C21777	16812	21841.5	23484	20555.4	12197	11315.6	9596.38	34239.7	10323.3	20397	34169.2	38690	25187.8	24987.7	22532.4	14479.3	12554.1	20452.1
MEDL01799	T3_positive	Isoscutellarein	Flavonoids	Flavones	C15H10O6	287.055	286.048	4.9034	[M+H]+	2.87648	3	0.9457	rp	41440-05-5	5281665	HMDB0130166	-	-	667277	686741	724739	654713	498351	547520	703847	741378	853437	1.86979e+06	2.3544e+06	952807	755698	544359	695186	1.29041e+06	952193	959905
MEDN0455	T3_positive	Guanine	Nucleotides and derivatives	Nucleotides and derivatives	C5H5N5O	152.056	151.049	1.5452	[M+H]+	1.256	3	0.9457	rp	73-40-5	135398634	HMDB0000132	-	C00242	99690.4	99762.3	85483.8	75326.5	87842.1	78352.5	107865	103158	104486	81655.8	89297.7	78590.1	70973.4	74816.7	67004.7	100571	94443.6	104028
MEDL02261	T3_positive	Tyrosol	Phenolic acids	Phenolic acids	C8H10O2	161.059	138.068	4.3237	[M+Na]+	2.301	3	0.9457	rp	501-94-0	10393	HMDB0004284	7044	C06044	3605.86	916.9	3562.17	3842.9	2341.83	3096.5	4558.15	3069.27	3422.13	1389.42	1476.48	1672.49	3347.14	3347.04	2210.43	1758.17	690.78	720.62
MEDP1442	T3_positive	O-Butanoylcarnitine	FA	CAR	C11H21NO4	232.154	231.147	2.139	[M+]+	2.08838	3	0.9451	rp	1492-26-8	439829	HMDB0002013	-	C02862	50205.8	50043	51663.3	21710.8	21531.3	23184.4	17218.5	19491.5	16991.8	7167.03	5737.6	6267.76	45700	41263.9	42802.6	6619.97	6243.07	1398.83
MEDP1339	T3_positive	LPC(18:1/0:0)	Lipids	LPC	C26H53NO7P	522.355	522.356	6.9788	[M+H]+	2.02544	3	0.9446	rp	3542-29-8	53480465	HMDB0010385	-	-	157114	158419	165147	109880	70062.8	61294	297467	281439	313079	480666	321214	385781	234066	184476	194202	271059	254284	239700
MEDN0551	T3_positive	3-Indoleacrylic acid	Alkaloids	Plumerane	C11H9NO2	188.071	187.063	2.4949	[M+H]+	0.426205	3	0.9432	rp	29953-71-7	5375048	HMDB0000734	-	-	1.38503e+06	1.37633e+06	1.30329e+06	986856	985612	1.00147e+06	2.24961e+06	2.22609e+06	2.25863e+06	2.9158e+06	2.62133e+06	2.76116e+06	7.7299e+06	7517932	7.37855e+06	791483	795536	728166
MEDL02598	T3_positive	Miltirone	Quinones	PhenAnthraquinones	C19H22O2	305.153	282.162	1.9803	[M+Na]+	2.45	3	0.9424	rp	27210-57-7	160142	HMDB0035080	-	C13715	7133.6	2037.39	7676.17	9758.48	9674.28	8762.48	4736.68	3191.89	2610.92	413.53	543.12	681.85	3217.85	5338.68	3708.28	298.38	468.66	521.29
MW0116961	T3_positive	1H-Benzimidazol-4-amine	Benzene and substituted derivatives	Benzene and substituted derivatives	C7H7N3	172.027	133.064	0.5941	[M+K]+	2.49325	3	0.9414	rp	4331-29-7 | 69984-77-6	20329	-	-	-	38031.6	26683.8	28138.2	36329.6	18195.2	13973.5	4079.83	7588.45	11009.8	1153.26	262.73	1634.31	7820.79	5790.76	5690.35	3954.46	2315.59	672.19
MW0113144	T3_positive	4-O-Methyl-a-D-glucosyl-(1->2)-b-D-xylosyl-(1->4)-D-xylose	Others	Saccharides	C17H28O15	490.175	472.143	0.7926	[M+NH4]+	2.49839	3	0.9413	rp	10365-86-3	78382737	HMDB0039742	-	-	109965	73140.8	69303.9	218821	167896	236689	88165.4	74190	121617	8753.02	12041.4	15309.8	99155.3	91438.5	44788.3	69450.9	56286.5	25801
MW0148957	T3_positive	carbapenem MM22383	Heterocyclic compounds	Heterocyclic compounds	C13H16N2O5S	351.037	312.078	1.7822	[M+K]+	2.519	3	0.9408	rp	65322-98-7	22824517	-	-	C17398	22721.9	25334.5	26117	18959.3	18453.3	13071.4	3481.75	6059.32	5634.08	7097.3	7745.84	4635.23	9043.85	8007.25	12727.4	10946.4	10346.1	9942.63
MW0149062	T3_positive	Etorphine	Alkaloids	Isoquinoline alkaloids	C25H33NO4	434.238	411.241	3.4578	[M+Na]+	2.53209	3	0.9405	rp	14521-96-1	644209	-	-	-	19259.9	20287.5	17906.5	14279.3	15371.4	17082	18315	18001	27092.5	26230.7	18490.5	29904.8	16814.1	16429.2	13257.8	20803.6	18852.5	19248.1
MEDL02050	T3_positive	Niacinamide	Others	Vitamin	C6H6N2O	123.054	122.048	1.5452	[M+H]+	1.26166	3	0.9396	rp	98-92-0	936	HMDB0001406	1497	C00153	58798.1	62075.1	46336.5	47817.6	78857.9	79944.7	14680.3	55907.8	15869.9	35899.4	31565.6	44628.3	99673.5	53596.5	53368.2	21844.2	33499.3	32839.6
MW0002019	T3_positive	2-(Diphenylphosphino)benzaldehyde	Benzene and substituted derivatives	Benzene and substituted derivatives	C19H15OP	329.05	290.086	0.6338	[M+K]+	2.6305	3	0.9384	rp	50777-76-9	2754316	-	-	-	8615.44	9339.62	9509.02	8914.73	7508.74	7300.16	11104.3	10956	11472.2	2009.59	3003.78	3183.92	10863	12789.8	12354.5	615.58	1236.59	351.58
MW0108418	T3_positive	(3,5-Dioxo-2,3,4,5-tetrahydro-[1,2,4]triazin-6-YL-amino)-acetic acid	Amino acids and derivatives	Amino acids and derivatives	C5H6N4O4	187.047	186.039	0.6936	[M+H]+	2.73825	3	0.936	rp	21936-96-9	1268759	-	-	-	2707.25	2570.6	1708.2	4873.69	3853.98	6175.98	39072.8	38660.8	44805.2	94764.2	100046	95151.5	45661.7	52440.3	55480.7	90256.2	93878.6	93218.9
MEDN0275	T3_positive	1-Caffeoylquinic acid	Phenolic acids	Phenolic acids	C16H18O9	337.091	354.095	3.6936	[M+H-H2O]+	3.13146	3	0.9352	rp	1241-87-8 | 928005-87-2	10155076	HMDB0030652	-	-	1105.54	6032.67	2872.4	888.57	1592.73	227.29	7725.16	7342.15	3441.38	12933	13992.5	13647.3	1817.58	759.71	2615.04	16746.6	21401.4	25860.5
MEDP0646	T3_positive	2,3-Dihydrobenzofuran	Benzene and substituted derivatives	Benzene and substituted derivatives	C8H8O	121.064	120.058	1.2082	[M+H]+	0.262865	3	0.9345	rp	496-16-2	10329	HMDB0013815	-	-	796950	823365	767755	695792	632982	613866	591554	497212	556017	608343	511927	584460	738626	607967	675319	841385	673286	792601
MEDL01753	T3_positive	4-Methylesculetin	Lignans and Coumarins	Coumarins	C10H8O4	193.049	192.042	3.6795	[M+H]+	0.613786	3	0.9337	rp	529-84-0	5319502	HMDB0136755	-	-	77026.4	73564.9	73303	92839	96428.4	96982.3	87673.9	84799.5	89886.9	78618.1	74414.9	72978.3	105326	70609.3	105386	57857.5	51967.1	51005.9
MEDP1027	T3_positive	Maltol	Heterocyclic compounds	Heterocyclic compounds	C6H6O3	127.038	126.032	2.1192	[M+H]+	1.21844	3	0.9325	rp	118-71-8	8369	HMDB0030776	-	C11918	74932.4	198820	69655.5	121448	110507	107949	85114.4	78286.7	84616.8	113814	103572	107134	85379.4	73282.6	86046.5	72955.5	64828.4	57981.4
MW0010585	T3_positive	Etoposide	Lignans and Coumarins	Lignans	C29H32O13	627.156	588.184	3.7526	[M+K]+	2.90503	3	0.9324	rp	33419-42-0	36462	HMDB0014911	-	C01576	970213	941323	910058	846874	896413	706085	334287	321545	333848	285690	251352	294610	262428	217896	246854	257840	271881	234876
MEDL02179	T3_positive	Coumarin	Lignans and Coumarins	Coumarins	C9H6O2	147.043	146.037	5.3666	[M+H]+	0.754507	3	0.9311	rp	91-64-5	323	HMDB0001218	3525	C05851	26099.6	34263	33263	48108.4	47590.6	53795.7	25310.7	21176.3	21277.9	31891.3	22729.5	30636.1	26867.9	28276.1	29360.9	23225.4	24071	23573.4
MW0001060	T3_positive	1-(2,4-Dinitrophenyl)-2-phenylhydrazine	Benzene and substituted derivatives	Benzene and substituted derivatives	C12H10N4O4	313.032	274.07	1.2873	[M+K]+	3.01225	3	0.9301	rp	64264-31-9	4555933	-	-	-	129.19	3020.2	8516.15	400.83	223.21	424.15	5086.25	4689.97	2145.34	1212.71	1555.59	143	3410.3	2010.6	1312.29	4227.47	5487.08	4306.83
MEDP0161	T3_positive	Adenosine-5'-diphosphate	Nucleotides and derivatives	Nucleotides and derivatives	C10H15N5O10P2	428.036	427.029	1.1884	[M+H]+	0.783609	3	0.9298	rp	58-64-0	6022	HMDB0001341	6175	C00008	21235	18708.6	19598.1	40025.7	24525.3	32619.3	34432.4	34707.2	53068.2	33317.5	28708.8	36118.5	43902.4	36359.1	39532.9	38936.9	36891.3	38871.2
MW0116973	T3_positive	2-((4-methylbenzyl)thio)-1H-benzo[d]imidazole	Benzene and substituted derivatives	Benzene and substituted derivatives	C15H14N2S	277.077	254.088	0.773	[M+Na]+	3.077	3	0.9287	rp	352333-42-7	708037	-	-	-	95624.2	106732	105478	145479	101411	118757	113617	120088	119804	118175	172074	132724	70236.6	77416.7	73560	154418	110105	95199.2
FDATN00692	T3_positive	Piromidic acid	Organic acids	Organic acids	C14H16N4O3	327.082	288.122	1.9803	[M+K]+	3.10125	3	0.9282	rp	19562-30-2	4855	-	44296	-	9624.66	21828.5	18628	29222.3	27480.1	12644.5	22021.5	20817.2	24794	43373.5	46920.1	38278.7	44354.9	32695	38410.8	20820.9	22829.7	23034
MEDP0594	T3_positive	Dihydroactinidiolide	Others	Lactones	C11H16O2	181.122	180.115	6.1467	[M+H]+	2.84699	3	0.9271	rp	15356-74-8	27209	HMDB0035240	-	-	65881.3	62564.9	65138.5	86089.4	73637.3	81619.4	104188	101826	111639	109064	98445.6	104354	103961	81800.8	86822.8	140849	135269	130929
MW0139515	T3_positive	"""Quercetin 3-O-(6""""""""""""""""""""""""""""""""-malonyl-glucoside) 7-O-glucoside"""""""""""	Flavonoids	Flavones	C30H32O20	735.141	712.149	2.4161	[M+Na]+	3.2385	3	0.9253	rp	194093-39-5	74978238	HMDB0029270	-	-	16945.6	16065.2	17833	16421.8	12788	11740.2	35828.5	44537.5	43301	66841.4	74511.3	80058.8	36567.4	31228.6	39924.7	90553.1	112605	97597.8
MEDP1589	T3_positive	Theonylleucine	Amino acids and derivatives	Amino acids and derivatives	C10H20N2O4	250.178	232.142	6.0783	[M+NH4]+	3.268	3	0.9246	rp	50299-12-2	7021827	HMDB0029065	-	-	7219.05	13934.7	9534.81	12205.4	4142.9	5434.65	8163.98	8968.58	8926.12	19051.2	11467.9	13674.8	8623.36	9381.65	10925.6	18782.4	15731.7	12729.1
MEDP1288	T3_positive	Chrysophanol	Quinones	Anthraquinone	C15H10O4	255.065	254.058	5.2043	[M+H]+	1.22226	3	0.9244	rp	481-74-3	10208	HMDB0030670	-	C10315	730.42	1279.19	978.27	1059.93	516.52	686.95	8.43	508.57	71.6	207	208.09	328.8	209.7	16.91	125.64	48.44	37.99	14.22
MEDP0461	T3_positive	2-Methylguanosine	Nucleotides and derivatives	Nucleotides and derivatives	C11H15N5O5	298.115	297.107	1.9109	[M+H]+	7.53047	3	0.9206	rp	2140-77-4	135501934	HMDB0005862	-	-	17054	64224.7	50416.9	36358.3	43343.8	36315.6	18612.8	7611.29	2834.05	14776.6	9490.4	9063.99	19174.5	20502.6	12325	19243.8	20551.2	19776
MEDL02719	T3_positive	Methylparaben	Phenolic acids	Phenolic acids	C8H8O3	153.054	152.047	3.9498	[M+H]+	1.02375	3	0.9202	rp	99-76-3	7456	HMDB0032572	-	-	15667.7	11052.3	14249.4	10088	10361.3	10230.2	12365.3	7673.97	10876.1	3260.51	5703.65	4960.64	12385.3	13011.7	12929.4	3011.9	4922.33	4035.43
MEDP0453	T3_positive	Indole	Alkaloids	Plumerane	C8H7N	117.057	117.058	2.5147	[M+]+	0.246307	3	0.9199	rp	120-72-9	798	HMDB0000738	286	C00463	8426.63	8115.07	10954.5	10918.4	8801.61	16298	9668.26	10062.1	28157.3	31784.5	20305.4	31080.8	67372.7	58891.2	68246.9	15044.2	8822.57	5968.96
MEDL02244	T3_positive	Podofilox	Lignans and Coumarins	Lignans	C22H22O8	432.17	414.132	0.7926	[M+NH4]+	3.5443	3	0.9188	rp	477-47-4	10607	HMDB0015310	-	C10874	68140.6	65129.1	64927.7	44485.6	55595	55968	36478	42226.9	43111.7	1864.08	1999.32	1306.5	28986.2	23086.3	17415	7892.89	6576.98	5005.6
MEDL02396	T3_positive	Sucrose	Others	Saccharides	C12H22O11	365.104	342.116	0.8122	[M+Na]+	9.54441	3	0.9185	rp	57-50-1	5988	HMDB0000258	-	C00089	142245	160655	162264	186085	133232	150644	88439.8	134621	35675.2	96101.4	135521	79783.4	695029	85088.9	92147.3	567006	233050	216155
MEDP1667	T3_positive	Phe-Glu	Amino acids and derivatives	Amino acids and derivatives	C14H18N2O5	295.129	294.122	1.901	[M+H]+	0.990859	3	0.918	rp	3617-45-6	151134	HMDB0028994	23833	-	19349.8	19518.2	6786.8	18409.8	14040.4	19392	20393.8	15583.5	19126.3	15372.6	15047.9	16448	38240.4	37213.2	25277.2	14700	17991.6	18584.5
MW0126947	T3_positive	Vidarabine	Nucleotides and derivatives	Nucleotides and derivatives	C10H13N5O4	268.105	267.097	2.2504	[M+]+	6.72182	3	0.9167	rp	24356-66-9	21704	HMDB0014340	-	C07195	4358.72	5773.43	1526.45	5490.41	7015.91	5355.23	9162.29	3076.13	2675.94	1518.21	2302.86	4777.29	6253.13	1778.74	3499.78	3598.6	2201.58	2874.27
MEDL02666	T3_positive	Icaritin	Flavonoids	Flavonols	C21H20O6	369.132	368.126	5.9116	[M+H]+	2.88725	3	0.9151	rp	118525-40-9	5318980	HMDB0139407	-	-	231538	209447	271535	348677	431973	406725	5541.02	4668.62	7456.96	11845	10903.6	12837.1	19697.2	26498	32737.5	4617	5858.15	6086.93
MEDL02553	T3_positive	Piperine	Alkaloids	Piperidine alkaloids	C17H19NO3	308.134	285.137	0.773	[M+Na]+	3.766	3	0.9142	rp	94-62-2	638024	HMDB0029377	-	C03882	15794.9	12437.4	17666.1	9344.1	4477.53	10126.8	4468.23	6199.76	7539.6	1794	1605.1	1385.48	8357.18	4855.37	9473.33	4780.23	5739.88	1391.6
MEDN0031	T3_positive	Pyroglutamic acid	Amino acids and derivatives	Amino acids and derivatives	C5H7NO3	130.05	129.043	0.8122	[M+H]+	0.0412906	3	0.9134	rp	98-79-3	7405	HMDB0000267	-	C01879	117175	159813	130191	185695	242141	232271	242846	271314	261293	221362	529.44	128527	481924	161549	177565	391491	389740	382044
MW0127566	T3_positive	1,2-Diphenyl-4-(2-phenylthioethyl)pyrazolidine-3,5-dione	Others	Ketone compounds	C23H20N2O2S	411.107	388.125	2.8111	[M+Na]+	3.87175	3	0.912	rp	3736-92-3	77327	HMDB0060943	-	-	1052.82	1875.23	1259.13	5729.98	1404.67	313.09	2293.96	7766	1239.7	423.03	880.89	472.74	1194.61	1025.21	532.6	1514.79	192.84	459.29
MW0161508	T3_positive	Teasterone	Others	Ketone compounds	C28H48O4	471.346	448.355	7.0384	[M+Na]+	3.88039	3	0.9118	rp	92751-21-8	13475125	-	-	-	18380.6	10524.7	16714.8	13564.9	14419.8	13009.6	8988.74	8782.87	9714.64	6548.6	5008.71	5856.77	6131.89	8166.12	9220.05	7849.95	7132.64	8482.33
MEDP1077	T3_positive	2'-O-Methyladenosine	Nucleotides and derivatives	Nucleotides and derivatives	C11H15N5O4	348.071	281.112	1.901	[M-2H+3Na]+	6.27083	3	0.9103	rp	2140-79-6	102213	HMDB0004326	58235	-	18694.8	22733.1	20282.1	37377.9	25213.7	28227	23629.5	23033.2	24033.4	19947.3	17430.9	28102.8	15440.4	16195.3	17417.2	27232.5	24762.1	19187.8
MEDP1490	T3_positive	cis-4-Hydroxy-D-proline	Amino acids and derivatives	Amino acids and derivatives	C5H9NO3	149.091	131.058	1.8812	[M+NH4]+	1.81043	3	0.9084	rp	2584-71-6	440014	HMDB0060460	-	C03440	15167.1	31704.4	28641.7	54480.8	23546	32043.8	82226.4	88731.2	82419.2	133791	136010	112296	103315	92780.8	76653.8	175415	110523	99044.8
MEDP1029	T3_positive	Hispidol	Others	Ketone compounds	C15H10O4	255.065	254.058	3.9102	[M+H]+	3.7257	3	0.9074	rp	5786-54-9	5281254	HMDB0033153	-	C08644	574.06	8974.41	2284.77	1196.63	960.44	2351.87	3092.51	134.3	206.81	242.89	7602.53	407.01	5809.07	96.57	703.2	3508.8	2748.17	456.33
MEDP0510	T3_positive	Carnitine C2:0	FA	CAR	C9H17NO4	204.123	203.116	0.832	[M+H]+	1.33253	3	0.9071	rp	4398-79-2	18230	HMDB0000201	-	C02571	47379	47696.2	48999.5	57902.7	28741	26943.6	30597.8	28271.2	42297.7	5752.4	1426.28	3944.78	85170.2	46021.5	70316.6	3520.59	2856.6	3543.56
MEDP0513	T3_positive	Palmitic amide	Others	Others	C16H33NO	256.263	255.256	7.8518	[M+H]+	1.50642	3	0.9055	rp	629-54-9	69421	HMDB0012273	-	-	2873.19	1218.99	1624.58	14052	15964	15533.4	9464.05	8334.49	8486.63	8060.65	7928.43	7271.34	5161.35	5149.48	4971.13	2735.3	3251.9	2559.44
MEDP1271	T3_positive	Bis(2-ethylhexyl) phthalate	Phenolic acids	Phenolic acids	C24H38O4	391.284	390.277	7.7452	[M+H]+	2.40509	3	0.9053	rp	117-81-7 | 15495-94-0 | 8033-53-2 | 50885-87-5 | 82208-43-3	8343	-	263643	C03690	56508.5	51265.2	55118.2	38525.5	32334.1	35092.7	46575.2	77233.2	78800.6	87186.6	49536.9	50889.3	75628.9	53775	50806.9	49350.4	67924.8	69476.4
MEDP1685	T3_positive	Phytosphingosine	Lipids	Sphingolipids	C18H39NO3	318.3	317.293	5.8864	[M+H]+	1.12621	3	0.9049	rp	554-62-1	122121	HMDB0004610	7066	C12144	505488	520890	466952	154263	191193	190041	234026	239568	237129	500373	485804	585793	208836	207532	215617	450731	502192	482373
MEDP1231	T3_positive	Folic acid	Others	Vitamin	C19H19N7O6	474.173	441.14	2.4555	[M+H]+	0.783486	3	0.9045	rp	59-30-3	135398658	HMDB0000121	-	C00504	581259	625681	578236	744316	706840	766110	536673	549296	508955	273596	266543	245107	399211	384813	365012	348381	367117	353977
MW0010875	T3_positive	(1R,4R)-p-Menthane-1beta,2alpha,8-triol	Alcohol and amines	Alcohols	C10H20O3	211.133	188.141	6.1467	[M+Na]+	4.3885	3	0.9015	rp	145165-88-4 | 93861-31-5	11876170	-	-	-	981.59	452.97	1352.47	8068.06	7678.34	7832.96	33513.9	31155.1	41968.5	23486.3	19193.3	20400.3	36349.2	26955.7	29346.3	9293.82	9823.82	10648.1
MEDP1448	T3_positive	1-Stearoyl-sn-glycerol	GL	MG	C21H42O4	359.315	358.308	6.6441	[M+H]+	0.21509	3	0.901	rp	22610-61-3	15560610	HMDB0011131	-	-	212485	277525	526575	131270	52651	57815.7	143941	232049	113176	134008	164340	128304	158736	270468	73158.4	218630	273016	238737
MW0010023	T3_positive	Usnic acid	Phenolic acids	Phenolic acids	C18H16O7	345.097	344.09	4.9841	[M+H]+	2.65837	3	0.9008	rp	125-46-2	5646	-	-	-	378045	381793	366571	358712	330417	335076	407273	383648	376255	387566	329862	377618	262837	224436	230478	260955	240806	259944
MEDN1192	T3_positive	2',6'-Dihydroxyacetophenone	Phenolic acids	Phenolic acids	C8H8O3	153.054	152.047	5.6269	[M+H]+	0.539206	3	0.8997	rp	699-83-2	69687	HMDB0029660	-	-	77917.7	80020.2	87609.6	76111.2	64298.9	60514.6	136.62	3404.01	355.6	1977.18	1280.58	138.97	5718.46	5727.3	6686.66	1938.89	171.52	76.36
MEDN0151	T3_positive	Adenine	Nucleotides and derivatives	Nucleotides and derivatives	C5H5N5	136.061	135.054	1.901	[M+H]+	1.53315	3	0.898	rp	73-24-5	190	HMDB0000034	85	C00147	280770	329873	276193	241378	208100	213831	209152	197365	215526	177165	154234	159511	179995	188449	188240	173551	167017	160690
MEDN1793	T3_positive	protoveratrine A	Alkaloids	Steroid alkaloids	C41H63NO14	794.431	793.425	4.8228	[M+H]+	3.73383	3	0.8968	rp	143-57-7 | 1360-61-8	8931	-	43918	-	3917.79	1648.18	1389.42	9848.62	7744.09	5622.7	34744.8	64835.3	52822.8	33985.2	28640.5	28376.8	67516	54858	88883.7	4669.34	5933.77	5994.29
MEDP1315	T3_positive	Quinoline	Alkaloids	Quinoline alkaloids	C9H7N	130.064	129.058	1.565	[M+H]+	2.0877	3	0.894	rp	91-22-5	7047	HMDB0033731	-	C06413	57946.7	57677.2	49680.4	64843.6	73684.7	71993.6	68046.2	69573.6	73989.1	49226.3	53278.2	28434.7	99692.8	96576.5	91251.7	31139.9	42182.2	43431.4
MEDP1294	T3_positive	Leu-Gly	Amino acids and derivatives	Amino acids and derivatives	C8H16N2O3	189.123	188.116	1.5135	[M+H]+	3.10349	3	0.8914	rp	686-50-0	97364	HMDB0028929	24012	-	38678.3	28377.2	26324.9	20928.4	27509.2	26933.2	22224.5	18677.2	23521.7	24009.3	27433	21241.6	13327.3	25984.2	19502.4	36064.6	25497.8	32338.5
MEDP0297	T3_positive	5-Aminopentanoic acid	Organic acids	Organic acids	C5H11NO2	156.038	117.079	2.5836	[M+K]+	4.9465	3	0.8904	rp	660-88-8	138	HMDB0003355	6902	C00431	239275	233103	217709	242522	242787	246583	270096	245712	244254	261459	256942	266380	253839	258025	270489	253332	237183	252834
MEDL02426	T3_positive	Methyl benzoate	Phenolic acids	Phenolic acids	C8H8O2	137.059	136.052	2.6926	[M+H]+	0.831208	3	0.8902	rp	93-58-3	7150	HMDB0033968	-	-	51781.7	57028.3	51109.1	50887.2	36884.9	43561.7	52067.5	62131.9	75860.9	35669.6	32224.2	42947.5	65161.2	76328.3	90632.8	24738.7	17577.8	14323.2
MW0145611	T3_positive	Arg-Tyr	Amino acids and derivatives	Amino acids and derivatives	C15H23N5O4	376.139	337.175	2.2306	[M+K]+	5.01075	3	0.8892	rp	74863-12-0	7021456	HMDB0028721	23883	-	49646.5	54271.7	25019.6	44544	56236.4	71012.5	9559.95	2806.24	7841.4	2062.51	2874.67	1993.34	16220.8	13057.8	8583.46	721.01	9179.83	7199.8
MEDL02211	T3_positive	Sesamol	Lignans and Coumarins	Lignans	C7H6O3	139.039	138.032	2.3766	[M+H]+	0.290017	3	0.8886	rp	533-31-3	68289	HMDB0033812	-	C10832	124570	125172	131042	183055	125167	175265	28106.9	26094.1	7584.12	23210.8	15702.5	48995.9	57032.8	41909.1	50906.7	36128.9	33513.7	21364.1
MW0009220	T3_positive	Bis(dinitrophenyl)lysine	Benzene and substituted derivatives	Benzene and substituted derivatives	C18H18N6O10	517.063	478.108	2.2774	[M+K]+	5.10535	3	0.8874	rp	1655-49-8	96818	-	-	-	6384.7	6538.72	4992.86	6260.02	11282	7142.31	7751.7	8397.53	6469.65	1458.65	1986.73	2202.56	8405.76	8760.92	6085.03	3891.95	2163.76	2886.04
MEDP0338	T3_positive	LysoPC 16:0	Lipids	LPC	C24H50NO7P	496.339	495.332	8.7381	[M+H]+	2.868	3	0.8868	rp	17364-16-8	460602	HMDB0010382	-	C04230	167620	148451	144220	82354.5	79205.9	112986	81567.2	87988.9	100043	89419.2	91392.9	88474.8	69589	77681.3	74522.5	84241.7	96865.4	80618.1
MW0004422	T3_positive	Usaf K-1356	Benzene and substituted derivatives	Benzene and substituted derivatives	C17H18N2S	283.124	282.119	0.6538	[M+H]+	5.17325	3	0.886	rp	63704-49-4	704287	-	-	-	196.84	96.5	6314.42	3895.51	768.89	1059.05	18558.6	17616.8	19774.1	42485.9	41036.3	41966.3	19783.5	18346.8	25484.7	49695.4	50819.9	46453.3
MEDP0862	T3_positive	3-Hydroxyphenylacetic acid	Phenolic acids	Phenolic acids	C8H8O3	153.054	152.047	2.3963	[M+H]+	3.46261	3	0.8855	rp	621-37-4	12122	HMDB0000440	5429	C05593	13124.6	12914.1	10278.8	15133.2	13305.8	14110.8	10076.6	12211.5	12969.2	7448.96	6606.37	8978.17	20006.9	18567.9	15273.5	3728.16	5306.94	3981.36
MW0147780	T3_positive	Corniculatusin	Flavonoids	Flavones	C16H12O8	333.061	332.053	4.0866	[M+H]+	0.74717	3	0.8846	rp	27500-34-1	5280695	-	-	C04527	565927	556662	557397	694947	678073	691000	568352	557854	406559	157611	229610	245552	516541	479511	504025	207198	217246	211419
MW0140958	T3_positive	[Sar1] Angiotensin II	Others	Others	C49H71N13O10	1040.51	1001.54	8.7381	[M+K]+	5.30578	3	0.8835	rp	51833-69-3	10373777	-	-	-	156.49	3467.74	2528.4	5402.95	5988.16	6965.22	3220.77	3203.4	1128.64	3151.61	2388.52	463.43	4412.01	2540.39	4752.16	4506.27	3757.93	4292.46
MEDP1660	T3_positive	Bis(2-ethylhexyl) adipate	Others	Lactones	C22H42O4	371.315	370.308	7.8518	[M+H]+	3.31968	3	0.8821	rp	103-23-1	7641	HMDB0040270	-	C14240	49598.9	46059.1	50075.8	71470.5	40006.5	32227.6	39960.1	33392.6	36958.7	57022.7	72761.9	68402.7	33120	37857.2	44712.1	83954.4	35015	43489.2
MEDP0881	T3_positive	Phosphocholine	Alkaloids	Alkaloids	C5H15NO4P+	184.068	184.074	0.7894	[M+H]+	7.93186	3	0.8816	rp	107-73-3	1014	HMDB0001565	6326	C00588	339.12	607.83	556.3	11706.9	735.39	2501.1	5883.6	10003.8	12611.9	3493.9	672.79	1063.63	8703.38	13906.1	11170.1	3060.95	1664.2	3007.69
MEDN0017	T3_positive	D-Pyroglutamic acid	Amino acids and derivatives	Amino acids and derivatives	C5H7NO3	147.082	129.043	1.069	[M+NH4]+	13.6198	3	0.8814	rp	4042-36-8	439685	HMDB0000805	63632	C02237	8825.44	6734.25	5953.18	10847.9	7972.15	7080.88	2926.35	6326.14	2097.72	9103.5	9200.7	10489.2	11640.1	17866.1	5050.11	7575.92	7877.47	9166.38
MW0140350	T3_positive	trans-2-Carboxybenzylidenepyruvic acid	Benzene and substituted derivatives	Benzene and substituted derivatives	C11H8O5	258.997	220.037	0.5994	[M+K]+	5.4335	3	0.8811	rp	85896-59-9	5280421	-	-	C01275	112286	105466	108443	90526.9	81499.5	83405.5	39001.6	41083.7	40910	4721.2	3248.56	7327.86	45848.3	27488.9	35065	4134.23	1490.94	720.03
MW0154937	T3_positive	Patellamide C	Alcohol and amines	Amines	C37H46N8O6S2	780.328	762.298	3.8904	[M+NH4]+	5.474	3	0.8803	rp	81120-74-3	9767970	-	-	-	293.58	669.69	652.39	2449.17	1995.95	802.89	11608.1	405.27	6286.8	5145.66	4510.79	5002.67	539.7	2059.7	139.37	3911.73	114.17	5458.63
MEDL02639	T3_positive	Axillarin	Flavonoids	Flavonols	C17H14O8	347.076	346.069	4.702	[M+H]+	0.693644	3	0.8774	rp	5188-73-8	5281603	HMDB0130270	-	-	396070	385795	371146	575479	408192	446414	291829	306096	454047	355720	295025	316288	246332	170141	250053	184803	184443	170633
MW0052355	T3_positive	Digoxin	Steroids	Steroid	C41H64O14	803.415	780.43	4.8831	[M+Na]+	0.444688	3	0.8765	rp	20830-75-5	2724385	HMDB0001917	2047	C06956	5587.71	5474.01	7865.31	23095.5	24665	37524.1	46548.5	70836.5	138177	40929.5	28001.8	43813.3	155927	190324	200732	45421.5	96911	34757.4
MW0053846	T3_positive	Hellebrigenin glucoside	Steroids	Steroid	C30H42O11	579.281	578.273	8.7498	[M+H]+	5.68517	3	0.8763	rp	72947-90-1 | 100991-82-0	3055779	-	-	-	2306.38	5028.6	113.51	1500.2	1198	24.27	2561.97	2144.46	3527.51	2781.19	199.99	71.48	3039.96	5435.25	5401.26	8032.97	3247.54	2895.62
MW0121801	T3_positive	6,11-Dihydroxy-3-methyl-3-(4-methyl-3-pentenyl)-3H,7H-pyrano[2,3-c]xanthen-7-one	Others	Ketone compounds	C23H22O5	417.114	378.147	0.6538	[M+K]+	5.69025	3	0.8762	rp	35338-77-3	5465516	HMDB0040350	-	-	858.79	1000.86	725.3	1187.01	588.81	1092.35	8337.24	6400.22	6533.99	8124.87	9117.57	5786.65	9982.83	9930.69	7862.19	700.23	11140.5	7636.3
MEDP0541	T3_positive	δ-Valerolactam	Alcohol and amines	Amines	C5H9NO	100.076	99.0684	2.198	[M+H]+	0.0658947	3	0.8748	rp	675-20-7	-	HMDB0011749	-	-	1501.26	84.97	101.82	39.46	26.57	46.94	188.46	91.72	150.37	190.74	220.8	219.17	116.07	1686.52	107.9	278.07	244.84	186.56
MW0107880	T3_positive	L-Homophenylalanine	Amino acids and derivatives	Amino acids and derivatives	C10H13NO2	226.108	179.095	4.6878	[M+HCOO+2H]+	3.0113	3	0.8745	rp	943-73-7	2724505	-	43203	C17235	621417	556950	622787	160969	149086	149765	139346	139570	150198	140762	128608	141848	155282	554.68	1592.93	139305	130279	129946
MEDL02193	T3_positive	Methyl 4-hydroxycinnamate	Others	Lactones	C10H10O3	179.07	178.063	1.7723	[M+H]+	1.42292	3	0.8742	rp	19367-38-5 | 3943-97-3	5319562	HMDB0131168	-	-	85687.1	94142.3	91517.2	95735.1	61696.2	57314.4	61659.6	57633.9	69132.1	125077	37475.6	126798	63126.5	60126.5	68439	41759	37388.2	42055.3
MEDL02710	T3_positive	Indole-3-acetamide	Alkaloids	Plumerane	C10H10N2O	175.086	174.079	1.565	[M+H]+	2.9842	3	0.8742	rp	879-37-8	397	HMDB0029739	-	C02693	106741	104561	96174.6	123307	137690	136379	141047	122551	144278	103176	106936	109111	219259	192576	184652	78190.7	72872.4	85230.4
MW0147901	T3_positive	cyanidin-3-O-arabinoside	Flavonoids	Anthocyanidins	C20H19ClO10	455.071	454.067	0.6689	[M+H]+	5.89058	3	0.8724	rp	111613-04-8	91810602	-	263557	-	1563.14	2920.48	4058.65	2559.54	6068.97	5954.01	13422	17079.8	17693.2	17122.2	18660.8	17122.1	15030.8	17642.1	11735	15301	16205.2	15725.2
MEDP1824	T3_positive	Caftaric acid	Phenolic acids	Phenolic acids	C13H12O9	389.144	312.048	1.9506	[M-H+2K]+	10.5981	3	0.8694	rp	67879-58-7	6440397	HMDB0013680	-	-	10007	1321.44	3930.9	6844.49	6118.22	7262.73	1962.13	7243.81	2328.96	1739.55	2871.26	688.28	4187.11	6763.5	4005.43	2182.06	1805.4	2090.07
MW0138214	T3_positive	Gallocatechin-(4alpha->8)-gallocatechin-(4alpha->8)-gallocatechin	Flavonoids	Flavones	C45H38O21	953.154	914.191	0.832	[M+K]+	6.08039	3	0.8689	rp	87402-90-2	71664720	HMDB0040378	-	-	11903.9	19902.3	19395.4	10449	22073.5	7789.5	2320.53	3582.33	9989.71	1879.09	2476.45	1452.51	4295.08	1423.77	881.56	2670.46	4899.93	2890.21
MEDL01843	T3_positive	Matairesinol	Lignans and Coumarins	Lignans	C20H22O6	341.137	358.142	5.0848	[M+H-H2O]+	1.20569	3	0.8638	rp	580-72-3	119205	HMDB0035698	-	C10682	31756.5	15979.7	27284	14165.8	17036	25429.1	18646.7	15686.5	21775.4	18299.5	33219.1	32162.2	30231.9	14880.7	33896.4	21424.6	31934.9	26464
MW0015435	T3_positive	Neoxanthin	Others	Others	C40H56O4	583.418	600.418	6.4262	[M+H-H2O]+	9.04078	3	0.8635	rp	14660-91-4	5282217	HMDB0003020	-	C08606	278900	246411	275243	115935	109615	107153	306161	317647	303034	194055	206214	176672	278241	243387	281992	403859	42401.1	362268
MEDN0243	T3_positive	Pyridoxine	Others	Vitamin	C8H11NO3	170.081	169.074	1.1884	[M+H]+	1.09815	3	0.8629	rp	65-23-6	1054	HMDB0000239	-	C00314	38823.6	38384.9	37726.9	25105.6	24672.3	23750.4	16158.7	16183.4	15466.2	10645.2	13666.5	15323.3	5165.72	12806.6	4807.29	12870.4	11905.2	9500.38
MW0140018	T3_positive	(-)-Acanthocarpan	Heterocyclic compounds	Heterocyclic compounds	C17H12O7	329.066	328.058	5.3263	[M+H]+	2.13822	3	0.8618	rp	70285-12-0	442666	-	-	-	23955.6	27775.2	24258.6	48567.8	48306.3	47882.8	204.91	1087.92	1479.42	21.29	147.32	45.4	1105.68	933.27	1877.61	720.78	644.87	838.39
MEDL00101	T3_positive	Sphinganine	SL	SPH	C18H39NO2	302.305	301.298	5.9064	[M+H]+	1.8646	3	0.8609	rp	764-22-7	91486	HMDB0000269	-	C00836	40047.6	45301.7	46547.4	51413.8	48534.8	41959.7	38012.8	36855.5	43775.3	40466.2	41067.6	53248.8	57030.1	53468.8	46554.5	60147.6	47087.8	47987.7
MEDL02620	T3_positive	3'-Methoxydaidzein	Flavonoids	Isoflavones	C16H12O5	285.076	284.068	5.7001	[M+H]+	1.67403	3	0.8588	rp	21913-98-4	5319422	HMDB0130379	-	-	2079.11	2243.91	2221.61	2207.61	2021.17	1150.42	20.37	116.19	87.39	13.56	8.76	109.98	33.12	6.64	222.92	2.33	50.56	98.84
MEDL00388	T3_positive	Cathinone	Alkaloids	Alkaloids	C9H11NO	132.08	149.084	2.4949	[M+H-H2O]+	1.51377	3	0.8563	rp	71031-15-7	62258	HMDB0000583	63533	C08301	28908.1	29566.1	27583.6	16222.5	23106.4	21259.6	45778.9	46810.4	45908.5	59135.9	59051.9	57620.7	147488	142045	144240	18696.2	13120.3	14158.2
MW0016109	T3_positive	beta-Cryptoxanthin	Alcohol and amines	Alcohols	C40H56O	553.431	552.433	4.5613	[M+H]+	15.9542	3	0.8563	rp	472-70-8	5281235	HMDB0033844	-	C08591	1101.39	716.57	359.25	166.73	7038.73	86.37	284.91	2171.83	1180.02	1499.1	1936.13	1985.96	1211.61	111.73	8765.22	11325.7	12225.5	13565
MW0139164	T3_positive	Norartocarpetin	Flavonoids	Flavones	C15H10O6	611.437	286.048	4.1456	[2M+K]+	1.41002	3	0.8541	rp	520-30-9	5481970	HMDB0030543	-	-	2127.39	5459.9	7239.48	1335.01	1558.09	4874.27	3000.57	8580.94	9509.5	3670.52	788.76	1991.71	9892.2	10119.4	16193	4974.18	5685.51	4581.49
MEDP1183	T3_positive	N-Acetylcadaverine	Alkaloids	Alkaloids	C7H16N2O	264.196	144.126	2.3766	[M+H]+	1.96632	3	0.852	rp	32343-73-0	189087	HMDB0002284	-	-	678.68	362.59	453.78	6207.88	4066.13	5525.65	5789.31	6653.95	3752.07	2226.87	2903.31	2350.51	7564.21	7838.55	7129.45	1033.16	1647.14	1019.16
MEDL02489	T3_positive	Naringenin chalcone	Flavonoids	Chalcones	C15H12O5	314.095	272.068	4.3138	[M+CH3CN+H]+	20.0248	3	0.8516	rp	5071-40-9	5280960	HMDB0029631	-	C06561	9678.65	16617.9	6041.61	6315.7	17580.1	17373.6	10729.4	11478.3	5634.96	2349.04	765.27	4229.95	12617.2	12938.2	8459.4	2529.35	1363.69	1714.34
MEDP0537	T3_positive	LPC(O-16:0/2:0)	Lipids	LPC	C26H54NO7P	523.359	523.364	6.9788	[M+]+	8.80916	3	0.8514	rp	74389-68-7	108156	HMDB0062195	-	-	53362.9	50518.7	53643.7	22061.4	26980.1	11817.5	91696.4	90697	102881	152910	100665	122808	73726.8	66780.5	66630.2	84467.5	79979.8	77693
MEDN0400	T3_positive	gamma-Linolenic Acid	Lipids	Free fatty acids	C18H30O2	278.219	278.225	6.7209	[M+]+	7.97483	3	0.8514	rp	506-26-3	5280933	HMDB0003073	386	C06426	13464.8	9863.59	11474.4	27636.7	25076.1	22814.5	13578.7	11974	13646.1	8051.91	8769.69	11539.3	18054.9	15327	15161.5	11945.6	11246.5	8069.39
MW0053979	T3_positive	Hydrocortisone valerate	Others	Lactones	C26H38O6	447.272	446.267	6.2747	[M+H]+	7.08293	3	0.8509	rp	57524-89-7	5282494	-	-	-	139985	98066.1	16109	529220	360015	330646	273039	45474.7	255003	165541	177434	119332	311170	559516	291768	136994	127005	87352.7
MEDN0210	T3_positive	1,5-Anhydrosorbitol	Others	Saccharides	C6H12O5	206.101	164.069	1.168	[M+CH3CN+H]+	3.53932	3	0.8506	rp	154-58-5	64960	HMDB0002712	3775	C07326	2321.68	2832.46	8028.32	10971.4	8162.06	9231.58	11739.3	19056.5	16220.7	3491.01	4719.23	8001.67	15800.8	11112.8	14332.2	2877.94	5065.97	7001.82
MW0120045	T3_positive	4,5-Dihydroxyimidazolidin-2-one	Others	Ketone compounds	C3H6N2O3	136.075	118.038	1.168	[M+NH4]+	7.10525	3	0.8505	rp	3720-97-6	97915	-	-	-	124251	136120	3618.18	4348.36	3425.46	9102.5	142403	180125	184584	252249	212665	221188	175104	117708	171998	131482	155112	112454
MW0054465	T3_positive	Lyciumoside II	Nucleotides and derivatives	Nucleotides and derivatives	C38H64O17	815.42	792.414	5.1251	[M+Na]+	7.1288	3	0.8501	rp	150396-01-3	11765826	HMDB0039576	-	-	23074.7	32724	21461.7	47874.9	25199	7154.12	85872.5	82218.8	108383	78289.2	82633.4	121158	161107	245407	230327	113881	108563	106364
MW0053814	T3_positive	Harpagoside	Terpenoids	Monoterpenoids	C24H30O11	477.169	494.179	5.7063	[M+H-H2O]+	10.9732	3	0.8489	rp	19210-12-9	5281542	-	-	C09783	4727.55	38320.7	344.51	831.76	126.64	294.39	53.77	628.76	2795.44	528.76	3119.19	222.84	300.73	180.14	1547.11	119.12	267.73	233.64
MW0001387	T3_positive	Tribenzoyl d-1,6-galactosan	Benzene and substituted derivatives	Benzene and substituted derivatives	C27H22O8	475.144	474.132	3.9488	[M+H]+	7.31406	3	0.8469	rp	5334-19-0	219726	-	-	-	6924.51	6616.51	6180.1	11149.1	12077.3	11239.2	1556.37	1361.14	2374.91	617.18	911.02	46.07	4026.3	3936.51	4479.29	435.3	41.66	461.26
MEDP1644	T3_positive	Aniline	Alkaloids	Alkaloids	C6H7N	94.0646	93.0578	8.9755	[M+H]+	1.57953	3	0.8459	rp	62-53-3	6115	HMDB0003012	489	C00292	31932.9	24162.6	23207.7	14849.8	17223.1	15591.6	13798.3	12857.6	12313.6	8617.78	8955.27	10594.8	9883.56	11489.6	5958.26	8305.34	14187.6	10783.1
MW0128890	T3_positive	[Gallocatechin-(4alpha->8)]2-catechin	Flavonoids	Flavones	C45H38O20	937.159	898.196	0.8391	[M+K]+	7.397	3	0.8454	rp	79136-97-3	14890508	HMDB0038373	-	-	2286.62	3260.42	3261.31	1185.48	137.6	495.23	568.8	76.34	793.68	1113.71	1073.05	196.08	549.71	600.9	939.61	474.75	1190.52	233.38
ZINC95909824	T3_positive	Bis-5,5-nortrachelogenin	Lignans and Coumarins	Lignans	C40H42O14	764.297	746.258	4.3672	[M+NH4]+	7.42861	3	0.8449	rp	870480-56-1	11542274	-	-	-	8067.5	7821.56	507.16	10172.8	3684.77	9047.17	1406.75	321.44	4042.66	1923.38	2420.9	2785.71	3175.6	3682.09	3863.31	256.08	425.47	1124.89
mws0037	T3_positive	Formononetin	Flavonoids	Isoflavones	C16H12O4	269.081	268.074	5.9466	[M+H]+	3.39418	3	0.8445	rp	485-72-3	5280378	HMDB0005808	-	C00858	14630.1	19114.5	18306.5	29091.2	8375.83	9019.99	64.99	3828.27	44.58	464.58	1993.19	64.68	2675.94	986.16	4045.54	5136.98	3273.57	125.67
MEDN0856	T3_positive	2',4'-Dihydroxyacetophenone	Phenolic acids	Phenolic acids	C8H8O3	305.102	152.047	4.7823	[2M+H]+	6.03378	3	0.8443	rp	89-84-9	6990	HMDB0029659	-	C03663	2979.93	1019.92	2641.33	15074	1571.22	4486.71	2211.62	909.59	3463.86	1875.94	946.37	2022.29	4209.89	267.53	1225.82	1292.83	473.27	1629.72
MEDP0370	T3_positive	Formylanthranilic acid	Phenolic acids	Phenolic acids	C8H7NO3	166.057	165.043	3.1053	[M+H]+	20.5765	3	0.8439	rp	3342-77-6	101399	HMDB0004089	-	C05653	3003.66	4681.94	6917.59	3220.07	4812.07	2132.36	15984.7	15799.5	17965.2	39718.7	34638.2	37846.2	13699.3	13409.6	14024.3	37654.6	39039.7	37221.6
MEDL02027	T3_positive	Ferulic acid	Phenolic acids	Phenolic acids	C10H10O4	177.054	194.058	3.3015	[M+H-H2O]+	0.656333	3	0.8427	rp	537-98-4	445858	HMDB0000954	4156	C01494	27718.2	45491.8	25819.8	68006.1	40860.4	31001.3	90339.8	110562	195315	155027	114033	141610	233459	136724	228489	223204	102413	103051
MEDP1600	T3_positive	4-Propylphenol	Benzene and substituted derivatives	Benzene and substituted derivatives	C9H12O	119.085	136.089	6.5047	[M+H-H2O]+	1.24335	3	0.8421	rp	645-56-7	12580	HMDB0032625	-	C14311	63180.9	67322	70999.9	76902.2	77241.7	60297.9	58602.9	53447.2	68723.7	66612.3	55144	71896.4	48244.5	89325.8	71898.1	77297.7	58600.5	73518.2
MEDP1597	T3_positive	Securinine	Alkaloids	Terpenoid alkaloids	C13H15NO2	218.116	217.11	2.2576	[M+H]+	4.27823	3	0.8419	rp	5610-40-2	442872	-	43991	-	1231.71	1822.97	49.23	185.8	1784.94	1651.97	1204.73	177.92	302.03	1069.12	243.27	699.99	345.34	1014.21	804.89	890.71	910.99	706.53
MEDN1584	T3_positive	Tetrahydrocurcumin	Phenolic acids	Phenolic acids	C21H24O6	395.144	372.157	2.4182	[M+Na]+	2.90348	3	0.8419	rp	36062-04-1	124072	HMDB0005789	-	-	33096.4	33159.7	32442.4	35734.5	29521.6	47486.2	41046.8	37804.8	48276	9191.96	11383.9	10584.5	53756.7	40832.9	45662.5	1567.95	2983.4	2661.52
MEDL00971	T3_positive	L-Aspartic acid	Amino acids and derivatives	Amino acids and derivatives	C4H7NO4	134.044	133.037	0.8713	[M+H]+	4.20786	3	0.8417	rp	56-84-8	5960	HMDB0000191	5206	C00049	22037	23613.3	22029.1	38763.2	45620.2	40014.1	23439.2	21092.9	21549.5	17270.6	15249.9	14150.3	15146.2	16742.1	21262.3	5601.44	1579.08	3413.75
MW0137618	T3_positive	Catechin-(4alpha->8)-gallocatechin-(4alpha->8)-catechin	Flavonoids	Flavones	C45H38O19	905.169	882.201	0.8517	[M+Na]+	7.62791	3	0.8415	rp	87421-89-4	131752348	HMDB0038375	-	-	113.75	1839.61	2231.02	1088.88	5780.61	1303.97	618.85	1141.35	1568.28	752.45	191.31	9029.83	143.25	1260.19	880.98	819.63	5820.8	183.12
MEDL02197	T3_positive	7-O-Methylluteolin	Flavonoids	Flavones	C16H12O6	301.071	300.063	4.682	[M+H]+	0.653736	3	0.8359	rp	20243-59-8	5318214	HMDB0037339	-	-	72421.1	91527.7	76591.7	35691.7	57478.4	52727.4	10532.9	4892.25	2304.63	18815.7	19164.7	17811.8	1944.51	3179.31	5525.43	17653.3	17220.2	15257.7
MEDP1839	T3_positive	3,4-Dimethoxybenzaldehyde	Phenolic acids	Phenolic acids	C9H10O3	333.133	166.063	5.8864	[2M+H]+	1.54432	3	0.8355	rp	120-14-9	8419	HMDB0032138	-	C02201	38554.6	41812.4	38808	65122.6	65777	69590.8	2487.77	2101.9	46.84	360.2	10.93	167.92	2489.42	1388.81	1980.33	1153.96	43.48	1456.35
MEDL02670	T3_positive	Isosinensetin	Flavonoids	Flavones	C20H20O7	373.128	372.121	5.806	[M+H]+	2.46667	3	0.8349	rp	17290-70-9	632135	HMDB0037599	-	-	20107.2	18842.9	19588.5	238.24	379.91	513.4	93.92	122.73	73.53	61.89	53.39	268.8	123.26	307.12	6.81	78.99	909.78	62.74
MW0146473	T3_positive	Avermectin B2a	Heterocyclic compounds	Heterocyclic compounds	C48H74O15	913.506	890.503	8.7381	[M+Na]+	8.1167	3	0.8332	rp	65195-57-5 | 135680-93-2	6441103	-	-	-	2705.61	3816.03	3882.97	4950.9	6877.04	2312.78	667.99	3487.7	970.96	511.2	7458.01	9999.24	692.96	2385.57	4444.06	3709.99	6612.9	7347.74
MW0127564	T3_positive	S-Methylisothiourea hemisulfate	Alcohol and amines	Amines	C4H14N4O4S3	301.008	278.018	0.6041	[M+Na]+	8.20725	3	0.8317	rp	867-44-7	13347	-	64870	-	105431	93782.2	100665	90920.9	81612.7	72531.8	30346.8	35894.6	37008.1	3747.26	3407.87	3058.56	42088.5	42483.3	45683.5	6538.42	7224.56	950.35
MEDP1211	T3_positive	N-Acetylpyrrolidine	Alkaloids	Alkaloids	C6H11NO	160.096	113.084	0.7926	[M+HCOO+2H]+	0.199559	3	0.8312	rp	4030-18-6	77650	-	263613	-	93010.8	87205.5	86934.9	62938.8	58865.7	65080.8	76409.8	83743.6	91166.2	79311.6	76809.6	77073.9	82576.4	74027	77031.9	107031	111559	107121
MEDP0507	T3_positive	2-Hydroxycinnamic acid	Phenolic acids	Phenolic acids	C9H8O3	165.054	164.047	1.1797	[M+H]+	2.21776	3	0.8301	rp	614-60-8	637540	HMDB0002641	6727	C01772	25079.8	26720.3	26607.7	30704.6	25122.6	26937.9	84541.8	79893.2	81713.1	159870	138935	142668	72469	67763.4	85185	79874.5	68973.9	71331.9
MW0153387	T3_positive	Manniflavanone	Others	Ketone compounds	C30H22O13	591.113	590.106	2.7914	[M+H]+	1.11124	3	0.8295	rp	73428-17-8	198549	-	-	C09763	236512	250959	261369	227536	186900	179899	157010	161768	364136	432481	268164	332991	278790	142818	156519	491368	370140	377021
MEDL02641	T3_positive	Moracin M	Phenolic acids	Phenolic acids	C14H10O4	243.065	242.058	3.6457	[M+H]+	1.86651	3	0.8291	rp	56317-21-6	185848	HMDB0033307	-	-	20814.4	18166.1	19085.7	20711.7	17724.9	19467.2	44666	42098.7	46186.2	60465.9	54200	63302.4	52553.1	47914.6	49048.8	44821.5	41065.5	45729.4
MEDN1397	T3_positive	Succinylacetone	Organic acids	Organic acids	C7H10O4	141.054	158.058	2.5344	[M+H-H2O]+	2.02764	3	0.8278	rp	51568-18-4	5312	HMDB0000635	5608	-	53050.3	52515.7	56311.9	41865.2	39580.4	41078.4	149655	145056	144838	45565.8	45335.1	39635	122904	125906	115902	77145.8	79497.4	68075.7
MW0110047	T3_positive	Tropate	Organic acids	Organic acids	C9H10O3	167.07	166.063	6.1067	[M+H]+	2.17149	3	0.8272	rp	552-63-6	10726	HMDB0062590	-	C01456	3655.98	4025.89	4141.72	6303.45	6810.03	8641.59	90.65	147.75	1647.28	149.03	528.99	26.13	195.95	412.54	242.18	36.85	998.51	71.6
MW0153766	T3_positive	(S)-(-)-Win 55,212 mesylate	Organic acids	Organic acids	C28H30N2O6S	545.179	522.183	5.3364	[M+Na]+	8.69899	3	0.8236	rp	137795-17-6	19366775	-	96657	-	7499.42	7578.86	7551.19	4466.83	6579.5	13058.5	404.44	1020.9	655	690.87	192.67	298.9	1855.08	779.55	2590.33	1200.59	214.69	612.16
MEDN0011	T3_positive	L-Glutamic acid	Amino acids and derivatives	Amino acids and derivatives	C5H9NO4	147.043	147.053	0.8811	[M+]+	24.223	3	0.823	rp	56-86-0	33032	HMDB0000148	-	C00025	57113.7	71710.9	63721.9	21905.8	14328.1	36419.2	39724.5	44595.8	43098.8	11598.8	24159.4	33134.6	72165.1	62644.1	71856.9	21565	32865.5	27979.3
MW0015563	T3_positive	Aconifine	Alkaloids	Terpenoid alkaloids	C34H47NO12	662.315	661.31	5.1452	[M+H]+	8.81017	3	0.8219	rp	41849-35-8	441705	-	-	C08655	9472.7	38373	16862.5	16969	18747.9	26253.8	3109.47	2475.57	15363.3	5556.9	13302.1	11108.4	2926.09	3336.75	4340.94	6880.79	4405.73	7457.6
MW0111931	T3_positive	Gallacetophenone	Phenolic acids	Phenolic acids	C8H8O4	169.049	168.042	2.8768	[M+H]+	0.277915	3	0.8211	rp	528-21-2	10706	-	85166	-	98095.1	90748.6	93486.1	127801	124454	126048	32574.7	32501.7	32495.7	36271.1	37457.7	36536.7	60376.8	59387.2	58064.4	30464.3	31633	4348.79
MEDP1651	T3_positive	MG(18:1/0:0/0:0)	GL	MG	C21H40O4	357.299	356.293	6.8597	[M+H]+	1.80997	3	0.8206	rp	111-03-5	5283468	HMDB0011566	-	-	3307.38	3560.83	3337.37	2934.8	1952.05	2249.5	8546.11	7312.78	8335.48	15219.9	10716.1	12119.7	18988.4	15476	17979	16234.9	11676.2	12593
MEDN1050	T3_positive	Phenyl acetate	Phenolic acids	Phenolic acids	C8H8O2	137.059	136.052	6.6421	[M+H]+	3.59203	3	0.8198	rp	122-79-2	31229	HMDB0040733	-	C15583	889.18	2434.13	1547.82	989.62	1476.71	838.51	665.45	86.13	40.28	182.93	40.22	99.5	54.69	135.36	161.17	6.77	86.81	63.05
MEDP1076	T3_positive	Kojibiose	Others	Saccharides	C12H22O11	406.135	342.116	2.6728	[M+CH3CN+Na]+	5.24573	3	0.8193	rp	2140-29-6	164939	HMDB0011742	-	C19632	133937	143503	142039	151458	155821	151736	221347	206419	200246	130359	124127	131701	239449	217729	234972	82025.9	74792.8	80645.4
MW0063684	T3_positive	Stigmastan-3beta-ol	Others	Others	C29H52O	455.355	416.402	7.8321	[M+K]+	9.16551	3	0.8162	rp	19466-47-8	15559396	HMDB0000494	-	-	8478.59	10594	9392.16	8345.01	10726.4	9934.85	2493.45	2901.75	4397.45	2061.79	2098.46	1902.34	3825.49	4285.65	8304.52	2844.56	2128.85	1293.44
MW0132544	T3_positive	3',4',6-TRIMETHOXYISOFLAVONE-7-O-beta-D-GLUCOPYRANOSIDE	Flavonoids	Flavones	C24H26O11	513.124	490.147	0.8122	[M+Na]+	9.20507	3	0.8156	rp	59183-50-5	74765373	-	-	-	76049.6	74360.7	80991.6	79139.9	72681.4	81852.4	22614.8	80181.7	111478	10829.6	18487.5	23796	75116.3	94670.6	104624	42030.6	32260.9	34437.3
MEDP2175	T3_positive	Baicalein 7-methyl ether	Flavonoids	Flavones	C16H12O5	285.076	284.068	4.1456	[M+H]+	1.05568	3	0.8146	rp	29550-13-8	471719	-	-	-	10631.5	2087.87	1889.53	4319.08	5315.72	5710.24	5795.44	3257.44	3753.37	5076.56	3888.23	3869.68	2141.53	1146.64	4214.91	1849.64	9776.89	3303.94
MEDP1101	T3_positive	Methyl (R)-(-)-3-hydroxybutyrate	Organic acids	Organic acids	C5H10O3	101.059	118.063	2.1587	[M+H-H2O]+	2.05149	3	0.8122	rp	3976-69-0	2724279	-	-	-	3138.74	2259.38	1879.44	2929.17	3697.26	4084.74	3216.3	6159.61	3854.56	6794.33	9408.93	4866.99	4473.9	3014.88	4522.18	14974.4	8222.59	7684.77
ZINC44031885	T3_positive	4H-1-Benzopyran-4-one, 5-hydroxy-8-(5-(5-hydroxy-7-methoxy-4-oxo-4H-1-benzopyran-2-yl)-2-methoxyphenyl)-7-methoxy-2-(4-methoxyphenyl)-, (+)-	Flavonoids	Flavones	C34H26O10	633.109	594.153	3.7145	[M+K]+	9.42056	3	0.8122	rp	3778-25-4 | 22783-08-0	5490003	-	-	-	436871	445030	421595	570181	600106	564743	989637	998708	52184.5	1.24401e+06	1.11215e+06	1.19842e+06	1.61241e+06	1.44667e+06	1.54239e+06	716204	739968	669156
MEDL02483	T3_positive	5-Hydroxytryptophol	Alkaloids	Plumerane	C10H11NO2	219.113	177.079	2.6926	[M+CH3CN+H]+	1.72925	3	0.8118	rp	154-02-9	9061	HMDB0001855	5730	-	2400.2	1022.85	774.63	2382.07	1899.81	464.78	4776.23	1979.53	4992.72	257.77	6409.86	7782.26	1900.63	972.68	5429.12	1949.03	1787.78	775.28
MEDP0790	T3_positive	4-Methoxybenzaldehyde	Phenolic acids	Phenolic acids	C8H8O2	273.111	136.052	5.9064	[2M+H]+	0.230512	3	0.8117	rp	123-11-5	31244	HMDB0029686	-	C10761	7616.56	7219.99	7946.99	3823.4	3375.22	3458.43	134.37	110.61	7840.8	60.28	3876.04	2219.47	74.4	332.05	230.28	421.51	30.77	441.39
MEDL00352	T3_positive	Glu-Val	Amino acids and derivatives	Amino acids and derivatives	C10H18N2O5	229.118	246.122	1.842	[M+H-H2O]+	3.34714	3	0.8109	rp	5879-06-1	6992567	HMDB0028832	-	-	22411.6	15534.4	16877	38399.6	35578.4	32613.1	18567	7083.06	17917.2	17616.7	37297.2	11302.5	47353.9	56576	67340.5	1341.2	4010.12	3804.91
MW0161223	T3_positive	1-octadecanoyl-2-(9Z-octadecenoyl)-sn-glycero-3-phosphoethanolamine	Others	Others	C41H80NO8P	784.52	745.562	7.6936	[M+K]+	9.59795	3	0.8094	rp	6418-95-7	9546742	HMDB0008993	-	-	544.33	80.03	201.91	690.07	192.61	64.93	938.8	132.17	271.81	1022.09	694.3	186.59	2471.42	1507.43	1981.45	901.72	328.85	402.98
MW0137208	T3_positive	8-Hydroxy-7-methoxycoumarin	Lignans and Coumarins	Coumarins	C10H8O4	193.049	192.042	3.1839	[M+H]+	1.50734	3	0.8084	rp	19492-03-6	146487	HMDB0030692	-	-	44512.4	44022.2	43523.8	71607.1	65415.4	65429.5	76690.1	76625.4	79864.6	60929.4	70369.4	67236.3	80639.2	84178.2	75555.7	96165.2	91397.8	86620.7
MEDP1800	T3_positive	Sanguinarine	Alkaloids	Isoquinoline alkaloids	C20H14NO4+	332.085	332.092	4.7219	[M+]+	17.2422	3	0.8083	rp	2447-54-3	5154	HMDB0029367	-	C06162	66254.5	21837	61168.6	22928.3	19967.6	91507.2	39574.2	35728.3	7376.04	56193.1	66737.6	70818.1	7395.86	24577.4	24859.4	50460.7	44778	2526.96
MEDN0083	T3_positive	Syringic acid	Phenolic acids	Phenolic acids	C9H10O5	199.06	198.053	2.3963	[M+H]+	2.07059	3	0.8073	rp	530-57-4	10742	HMDB0002085	2256	C10833	2484.15	6105.54	8240.3	474.17	2074.89	2401.49	8837.3	10413.6	9455.36	3815.87	7489.28	5418.49	7470.91	8420.48	9787.61	5122.33	3471.31	2116.06
MW0054354	T3_positive	Limonexic acid	Organic acids	Organic acids	C26H30O10	541.145	502.184	0.8122	[M+K]+	9.7523	3	0.807	rp	99026-99-0	5321283	HMDB0036075	-	-	3194.22	7968.03	8906.2	1944.23	10546.6	20030.1	9039.13	19203.7	3581.83	5891.03	11337.5	3316.72	3450.19	5635.63	6389.32	17164.3	3785.45	11061.4
MEDP0752	T3_positive	DL-Leucine	Amino acids and derivatives	Amino acids and derivatives	C6H13NO2	132.101	131.095	0.8713	[M+H]+	3.07098	3	0.8062	rp	328-39-2 | 25322-63-8 | 25988-64-1 | 7005-03-0	857	HMDB0062203	-	-	11500	21707	10713.8	15280.9	11885.7	13264.2	7970.64	16410.9	10438.1	9044.13	5905.04	12693.8	14873	21095.8	10936.4	4553.62	9490.25	10637.4
MEDL00564	T3_positive	Cynaroside	Flavonoids	Flavones	C21H20O11	471.092	448.101	2.3079	[M+Na]+	9.90482	3	0.8047	rp	5373-11-5	5280637	HMDB0035588	-	C03951	28602.6	25673.2	25629.6	29423	16347.4	21566.7	15602.4	22255.1	18293.1	18585.8	29301.3	25000.9	36938.7	26697	30272.1	16909.6	15633.4	8336.12
MEDP0525	T3_positive	N-Acetyl-L-alanine	Amino acids and derivatives	Amino acids and derivatives	C5H9NO3	200.047	131.058	2.5939	[M+Na+HCOOH]+	12.9135	3	0.8034	rp	97-69-8	88064	HMDB0000766	5733	-	662313	637149	625205	648582	659935	663330	768153	706148	716039	814780	772286	813085	762744	723806	776240	817144	763063	776460
MW0013089	T3_positive	2',3'-Anhydrolutein	Alcohol and amines	Alcohols	C40H54O	533.418	550.418	7.9504	[M+H-H2O]+	9.63075	3	0.8031	rp	92760-19-5	101638875	HMDB0112261	-	-	5238.42	5123.66	4736.24	8481.07	7554.56	8090.55	10534.9	9594.82	9760.33	6749.86	4384.82	2514.92	10871.8	9725.75	19756.2	1565.81	1935.3	1347.69
MW0126505	T3_positive	Salsolinol	Heterocyclic compounds	Heterocyclic compounds	C10H13NO2	144.08	179.095	2.4949	[M+H-2H2O]+	0.0102228	3	0.8014	rp	27740-96-1	91588	HMDB0042012	-	C09642	82946.2	80536.7	75530.5	78570	60883.1	62757.7	132045	128794	132962	163459	149550	161229	426915	406792	402803	49226.5	46862.2	47830.4
MEDP0291	T3_positive	3,7-Dimethyluric acid	Amino acids and derivatives	Amino acids and derivatives	C7H8N4O3	393.123	196.06	1.4461	[2M+H]+	0.32416	3	0.8007	rp	13087-49-5	83126	HMDB0001982	-	C16360	14653.4	9142.16	3238.21	2630.84	4497.63	5398.23	21050.7	13154.9	9611.46	13566.4	11309.3	16647.3	20476.4	13568.6	15122	23066.4	25671.6	27339.6
MEDN1056	T3_positive	Iminodiacetic acid	Organic acids	Organic acids	C4H7NO4	175.071	133.037	1.1484	[M+CH3CN+H]+	0.0931392	3	0.8007	rp	142-73-4	8897	HMDB0011753	-	C19911	11348.4	11617.5	11850.5	20127.7	17869.6	15353.7	96004.2	89867.9	96066.1	246137	201133	232605	62854.2	58675.7	66380.3	158231	138123	144230
MW0156556	T3_positive	Scabraside	Benzene and substituted derivatives	Benzene and substituted derivatives	C40H44O20	883.209	844.243	3.4774	[M+K]+	10.1798	3	0.8006	rp	87686-79-1	159134	-	-	C17918	121866	172231	89732.9	87332.4	131593	60050.4	11947.2	8525.02	14413.2	5345.17	3215.01	622.84	14605.2	9141.83	7433.21	3241.12	35323	1809.71
MEDN0581	T3_positive	Imidazoleacetic acid	Alkaloids	Alkaloids	C5H6N2O2	144.081	126.043	2.7125	[M+NH4]+	10.1812	3	0.8005	rp	645-65-8	96215	HMDB0002024	6445	C02835	2525.37	1020.62	7989.73	4887.67	11632.5	10085.9	7365.88	8277.58	1058.14	2705.47	4571.71	4022.3	5252.13	18453.4	6680.25	216.41	656.96	1597.26
MEDL01905	T3_positive	4',5,6,7-Tetramethoxyflavone	Flavonoids	Flavones	C19H18O6	343.117	342.11	6.2871	[M+H]+	1.63895	3	0.8001	rp	1168-42-9	96118	HMDB0030575	-	C14472	47817.4	51046.5	42991.9	142.68	49.07	40.39	10.25	6.87	2289.63	113.11	135.03	231.16	27.05	2753.74	4089.23	2113.6	14.5	1589.58
MEDP1496	T3_positive	L-alpha-Aminobutyric acid	Amino acids and derivatives	Amino acids and derivatives	C4H9NO2	86.0596	103.063	0.7529	[M+H-H2O]+	0.622705	3	0.7998	rp	1492-24-6	80283	HMDB0000452	12	C02356	67926.7	63635.3	65494.5	86011.1	135273	72187.1	119768	116319	273614	342149	129770	359230	285881	120172	116975	394415	132957	125936
MEDP0212	T3_positive	N-Acetylserotonin	Alkaloids	Plumerane	C12H14N2O2	437.22	218.106	3.2035	[2M+H]+	3.3531	3	0.7983	rp	1210-83-9	903	HMDB0001238	366	C00978	23925.5	27388.5	19008.7	13740.2	21314.9	23326.3	28179.7	24847.5	23428.8	29309.4	28106.1	10173.5	37192.3	21469.3	22327.1	19982.4	5832.85	14728.1
MEDP0137	T3_positive	3,4-Dihydroxybenzaldehyde	Phenolic acids	Phenolic acids	C7H6O3	139.039	138.032	2.8699	[M+H]+	1.06777	3	0.7982	rp	139-85-5	8768	HMDB0059965	-	C16700	1.30065e+06	1.61208e+06	1.18523e+06	1.71682e+06	1.57918e+06	1.77887e+06	389132	409315	685896	471340	450145	474424	1.0324e+06	1.00923e+06	972975	756700	408267	378272
MEDP1168	T3_positive	1-Aminocyclopropanecarboxylic acid	Organic acids	Organic acids	C4H7NO2	170.044	101.048	1.3271	[M+Na+HCOOH]+	3.60955	3	0.7981	rp	22059-21-8	535	HMDB0036458	-	C01234	12784.1	18240.6	11495.9	16575.6	17341.8	16949.2	9185.13	8431.02	14819.3	5653.07	7162.49	13187.4	11961.5	12805.2	21015.3	5249.32	8354.79	8921.96
MEDP1604	T3_positive	3-Indoleacetonitrile	Alkaloids	Plumerane	C10H8N2	203.081	156.069	1.565	[M+HCOO+2H]+	0.869699	3	0.7968	rp	771-51-7	351795	HMDB0006524	-	C02938	221860	227333	205508	269095	293849	287954	274537	260377	279879	186561	184656	183769	464963	393583	385720	142925	138602	161092
MEDP0081	T3_positive	Serotonin	Alkaloids	Plumerane	C10H12N2O	223.107	176.095	2.2774	[M+HCOO+2H]+	0.864379	3	0.7968	rp	50-67-9	5202	HMDB0000259	-	C00780	3630.09	1436.65	2350.37	12396.1	11857.8	11992.6	29057.2	32297.1	34967.8	22395.2	21480.6	24609.4	27129	26512.1	31484.5	17839.2	16243.6	17111.7
MW0114510	T3_positive	Gastrodin	Phenolic acids	Phenolic acids	C13H18O7	333.135	286.105	2.3963	[M+HCOO+2H]+	3.3437	3	0.7965	rp	62499-27-8	115067	-	-	C16964	9947.7	4274.03	10109.8	5886.22	6677.53	8599.9	31798.4	5652.5	32697.8	26691.2	27595	30961.8	25850	29278.2	19544.4	17831.7	19022	20319.2
MW0142520	T3_positive	3-Methyl-6-methoxy-2-octaprenyl-1,4-benzoquinone	Benzene and substituted derivatives	Benzene and substituted derivatives	C48H72O3	697.544	696.548	6.8398	[M+H]+	16.6375	3	0.7958	rp	7200-29-5	5280836	-	-	C05814	412624	430531	270755	418038	298010	125408	511377	467351	283712	421583	394842	389220	519219	482035	198651	362980	429544	412035
MEDN0302	T3_positive	Chlorogenic Acid	Phenolic acids	Phenolic acids	C16H18O9	747.156	354.095	3.3402	[2M+K]+	3.11455	3	0.7957	rp	202650-88-2	1794427	HMDB0003164	3498	C00852	1.20616e+06	1.29411e+06	886222	1.43847e+06	931993	945523	525145	500160	755281	636459	491657	716358	711085	549550	772578	628512	464514	464346
MW0159352	T3_positive	Vindoline	Alkaloids	Plumerane	C25H32N2O6	457.231	456.226	8.758	[M+H]+	4.59106	3	0.7957	rp	2182-14-1 | 57794-53-3	260535	-	64330	-	3265.79	3964.32	1325.29	2946.88	2301.55	110.9	5862.24	4778.26	2192.63	8669.86	7086.01	5752.53	3861.42	3334.92	1645.79	5435.92	4271.38	8504.36
MEDL01004	T3_positive	Trimethylamine N-oxide	Alkaloids	Alkaloids	C3H9NO	144.065	75.0684	1.168	[M+Na+HCOOH]+	2.05668	3	0.7956	rp	1184-78-7	1145	HMDB0000925	5876	C01104	7864.12	8682.53	7333.43	7187.89	6916.71	7709.54	5158.7	6069.89	5201.43	7676.46	44249.7	12368.3	4856.56	6123.68	4326.25	12313.7	14308.3	16915.3
MEDP1348	T3_positive	1-(9Z-hexadecenoyl)-sn-glycero-3-phosphocholine	Lipids	LPC	C24H48NO7P	494.323	493.317	6.5837	[M+]+	2.60858	3	0.7948	rp	76790-27-7	24779461	HMDB0010383	-	C04230	112563	118243	142866	154525	86468.5	163346	194048	91253	113056	203482	184437	170633	92368.7	64456.3	75641.3	145176	118610	108794
MEDP0150	T3_positive	2'-Deoxyinosine	Nucleotides and derivatives	Nucleotides and derivatives	C10H12N4O4	316.102	252.086	1.347	[M+CH3CN+Na]+	3.08931	3	0.7945	rp	890-38-0	135398593	HMDB0000071	-	C05512	29647.6	32903.8	36448.1	2503.05	14305.1	13872	29415.5	24322.2	32014.8	4732.83	9985.51	4985.43	14098.3	9959.57	5756.74	14560	11065.3	15472.6
MW0123110	T3_positive	Biopterin	Heterocyclic compounds	Heterocyclic compounds	C9H11N5O3	237.087	237.086	1.4065	[M+]+	1.85888	3	0.794	rp	22150-76-1	135403659	HMDB0000468	-	-	57800.9	36975.8	57296.5	53780.4	31132.9	51167.4	46777.4	35037.7	50696.5	41384	20435	38542.4	80166.2	38242	79036.7	29654.7	28970	22090.9
MEDN0018	T3_positive	L-Serine	Amino acids and derivatives	Amino acids and derivatives	C3H7NO3	174.04	105.043	1.1287	[M+Na+HCOOH]+	5.18751	3	0.7938	rp	56-45-1	5951	HMDB0000187	5203	C00065	2449.91	6721.26	5404.83	20651.1	17879.1	20253.3	8998.73	12365.1	10262.1	31963.9	14269.9	19868.2	17097.1	20213.4	22657.6	23030.1	15766.6	17441
MEDL02255	T3_positive	Dihydrocapsaicin	Alkaloids	Phenolamine	C18H29NO3	325.258	307.215	2.6728	[M+NH4]+	10.6403	3	0.7937	rp	19408-84-5	107982	HMDB0038457	-	C16952	31.57	894.92	67.43	1722.62	273.29	1902.2	9959.7	10834.6	8861.06	1754.08	2605.38	605.92	8907.3	6635.1	9581.18	4792.05	3268.99	2503.89
MEDL02026	T3_positive	4-Hydroxy-3-methoxycinnamaldehyde	Phenolic acids	Phenolic acids	C10H10O3	179.07	178.063	1.9803	[M+H]+	1.73744	3	0.7933	rp	20649-42-7	5280536	HMDB0141782	-	C02666	54518.1	52514.1	51589.7	42089.9	44983.5	44519.2	39823.7	42867.2	43549.5	15171.5	23731.7	17425.8	58139.4	42744.6	42330.7	19574.7	21024.6	21616.3
MEDL01937	T3_positive	2,3-Butanediol	Others	Alcohol compounds	C4H10O2	219.098	90.0681	1.1484	[2M+K]+	1.03875	3	0.7927	rp	513-85-9	262	HMDB0003156	-	-	5260.04	4256.9	863.42	6771.25	9532.17	10082.1	8645.24	8429.97	6459.34	1588.53	791.14	2430.59	3782.72	3398.94	2748.9	354.11	415.18	324.9
MEDP1549	T3_positive	Pyrimidine	Nucleotides and derivatives	Nucleotides and derivatives	C4H4N2	183.065	80.0374	2.6136	[2M+Na]+	4.09886	3	0.7927	rp	25247-63-6	9260	HMDB0003361	-	C00396	11459.4	18226.8	13167.5	178.03	1086.23	3920.55	6546.37	7421.83	14418.8	9787.96	2269.35	8809.82	9628.14	12405.6	18144.4	16916.9	13014.8	3182.46
MEDL01982	T3_positive	3,3',5-Trihydroxy-4',7-dimethoxyflavanone	Flavonoids	Flavanones	C17H16O7	333.097	332.09	4.9234	[M+H]+	0.420234	3	0.7914	rp	79995-67-8	11256019	HMDB0037504	-	-	23457.4	25450.2	29928.8	31166.4	23898.2	20093.3	160.32	426.34	183.39	834.69	246.54	254.19	1029.24	167.28	486.02	509.49	204.4	403.63
MEDN1502	T3_positive	2-Phenylbutyric acid	Organic acids	Organic acids	C10H12O2	182.117	164.084	2.139	[M+NH4]+	1.39142	3	0.79	rp	90-27-7	7012	HMDB0000329	5318	-	704.28	159.25	1031.11	4119.78	3552.07	4736.39	13042	12424.9	13073.3	14423.5	13325.4	12952	8386.98	7616.64	7579.53	3492.97	4369.92	3803.11
MEDL01737	T3_positive	5-Aminoimidazole ribonucleotide	Nucleotides and derivatives	Nucleotides and derivatives	C8H14N3O7P	296.074	295.057	0.7926	[M+H]+	3.00259	3	0.7896	rp	25635-88-5	161500	HMDB0001235	6097	C03373	7871	10169.2	1866.86	9091.13	8890.99	11391.3	1369.3	809.52	444.08	328.22	273.69	516.77	1540	1069.92	7845.73	93.15	1063.54	833.93
MEDN0101	T3_positive	Theobromine	Alkaloids	Alkaloids	C7H8N4O2	361.139	180.065	1.9605	[2M+H]+	2.548	3	0.7892	rp	83-67-0	5429	HMDB0002825	1456	C07480	252333	293599	257491	376013	355614	372136	354388	594191	378743	172863	145623	168993	288892	273162	285371	126207	111957	116971
MEDP0295	T3_positive	4-Acetamidobutanoic acid	Organic acids	Organic acids	C6H11NO3	313.139	145.074	0.832	[2M+Na]+	5.24312	3	0.7889	rp	3025-96-5	18189	HMDB0003681	-	C02946	681174	664972	656751	693695	582114	609952	828034	810710	1.04091e+06	685759	483064	587953	1.01515e+06	732828	987186	800766	666502	644682
MEDP0275	T3_positive	Indoleacetic acid	Alkaloids	Plumerane	C10H9NO2	220.154	175.063	1.8219	[M-H+2Na]+	11.5524	3	0.7887	rp	87-51-4	802	HMDB0000197	-	C00954	965.86	1158.47	889.91	3599.29	3796.41	3526.07	1409.13	917.8	1293.59	10.56	114.47	118.71	1418.72	1488.74	1562.21	63.32	16.78	7.84
MEDN0555	T3_positive	Hydroxyphenyllactic acid	Benzene and substituted derivatives	Phenolic acids	C9H10O4	147.044	182.058	2.6136	[M+H-2H2O]+	0.101247	3	0.7871	rp	306-23-0	9378	HMDB0000755	5723	C03672	214196	211470	219105	133290	169964	161433	529269	571808	516505	1.65967e+06	435106	1.28631e+06	890559	625642	873961	1.29975e+06	628682	504806
MEDP0061	T3_positive	Dimethylglycine	Amino acids and derivatives	Amino acids and derivatives	C4H9NO2	229.119	103.063	1.1884	[2M+Na]+	8.01797	3	0.7869	rp	1118-68-9	673	HMDB0000092	277	C01026	2626.63	2032.11	2724.11	11650	14280.1	15307.7	5011.42	5400.43	3676.55	10596.8	5010.4	3756.78	19463.2	4735.48	9236.27	2078.89	2868.79	1740.32
MEDN1016	T3_positive	Aminohippuric acid	Amino acids and derivatives	Amino acids and derivatives	C9H10N2O3	279.041	194.069	0.8302	[M+K+HCOOH]+	4.79205	3	0.7867	rp	61-78-9	2148	HMDB0001867	6359	D06890	6002.78	39807	3971.37	54428.1	30192.3	13333	27671.2	19803.6	40824	11664.8	8636.13	12152.1	25057.7	6364.13	18986.9	4692.05	2441.6	2703.6
MEDP0654	T3_positive	2-Phenylacetamide	Alkaloids	Alkaloids	C8H9NO	182.081	135.068	3.1017	[M+HCOO+2H]+	1.03189	3	0.7867	rp	103-81-1	7680	HMDB0010715	-	C02505	12157.8	7935.76	10472.3	5199.72	10327.9	11239.5	30289.4	29524.8	31897.5	39659.2	37547.8	40657.5	29610.3	29282.1	27712	34730.8	37911.3	37696.6
MEDP0540	T3_positive	Dihydrobiopterin	Heterocyclic compounds	Pteridines and derivatives	C9H13N5O3	240.109	239.102	1.1884	[M+H]+	4.90651	3	0.7864	rp	6779-87-9	135398687	HMDB0000038	-	C02953	33477.4	36055.8	32442	43724.6	45605.3	46053.6	50746.7	44566.8	45283.5	48007.2	42914.4	41885.1	43633.9	42642.7	44397.9	49413.6	40081.5	45048.4
MEDP0634	T3_positive	FFA(20:1)	Lipids	Free fatty acids	C20H38O2	275.277	310.287	5.5105	[M+H-2H2O]+	15.8602	3	0.786	rp	93772-82-8	46234793	-	-	-	88242.6	84285	99245.4	116496	100666	88993.2	89531.2	76206.5	88337.5	98947.9	87646.8	118139	132253	103685	110141	142739	116139	108266
MW0011263	T3_positive	Anhydrolutein-I	Others	Hydrocarbon derivatives	C40H54O	551.416	550.418	4.5514	[M+H]+	17.8431	3	0.7853	rp	92760-20-8	11226631	HMDB0112260	-	-	785.28	839.58	4876.44	5099.63	428.91	3979.09	902.54	842.32	1759.46	2958.81	3001.05	378.5	566.71	4314.11	1135.71	1697.87	4947.82	4807.43
MEDN0722	T3_positive	Orcinol	Phenolic acids	Phenolic acids	C7H8O2	142.086	124.052	2.3179	[M+NH4]+	1.99841	3	0.7853	rp	504-15-4	10436	HMDB0039777	-	C00727	5775.9	5936.07	6027.38	24123.6	21596.1	23104.6	45063.7	46951.2	45838.3	40250.9	33187.1	42119.4	45472.2	29302	41223.3	25340.6	17094.9	16360.3
MEDP1577	T3_positive	Norvaline	Amino acids and derivatives	Amino acids and derivatives	C5H11NO2	100.075	117.079	0.7926	[M+H-H2O]+	0.732548	3	0.7832	rp	6600-40-4	65098	-	-	C01826	135868	126136	127766	92709.3	70404.9	76097.2	120140	127392	151122	259014	236279	237767	133047	128290	132938	309726	269848	265984
MEDN1412	T3_positive	Aminopterin	Heterocyclic compounds	Heterocyclic compounds	C19H20N8O5	485.128	440.156	1.8219	[M-H+2Na]+	1.78381	3	0.783	rp	54-62-6	169371	HMDB0001833	-	-	10378.2	10583.5	3508.31	20012.9	27365	24930.9	34197	11241.1	39459.2	7361.28	10446.6	7803.75	57602.3	45171.7	59947.9	6912.13	4450.86	7122.64
MEDP0670	T3_positive	2,6-Dimethylpyridine	Alkaloids	Pyridine alkaloids	C7H9N	107.07	107.073	8.936	[M+]+	7.77636	3	0.7829	rp	108-48-5	7937	HMDB0032972	-	-	62550.7	100734	67210.3	56675.8	55291.4	60302.9	82063.7	60423.7	66433.5	61861.1	45418.1	49500	57008.4	19913.8	56153.7	50108.2	53898.1	57633.3
MEDP0606	T3_positive	3,4-Dimethoxyphenethylamine	Benzene and substituted derivatives	Benzene and substituted derivatives	C10H15NO2	182.117	181.11	1.9208	[M+H]+	0.120015	3	0.7827	rp	120-20-7	8421	HMDB0041806	-	-	691.66	531.8	871.74	5110.64	2242.83	4807.98	13221.7	12374.9	12157.2	12752.3	12900.9	12805.2	7747.04	7324.18	20240.4	4331.34	4540.28	3570.88
MEDN1386	T3_positive	Erythritol	Others	Saccharides	C4H10O4	267.101	122.058	1.6242	[2M+Na]+	1.2841	3	0.7825	rp	149-32-6	222285	HMDB0002994	140	C00503	9748.81	8710.16	8819.48	12324.6	16065.5	16146.2	11215.8	6661.03	8663.88	13994.2	8052.69	16803.8	17781.5	9816.55	12129.5	16328.8	13030.1	17706.2
MW0009985	T3_positive	Trimethoprim	Phenolic acids	Phenolic acids	C14H18N4O3	308.17	290.138	2.2774	[M+NH4]+	1.81124	3	0.7821	rp	738-70-5	5578	HMDB0014583	-	C01965	12739.3	11696.9	11355.6	10617.2	2479.73	12574	13728.4	20501.1	11646	11859.3	4084.89	9394.68	3724.77	18111.5	21282.1	14039.3	13151.1	10387.5
MW0108268	T3_positive	Methylacetoacetic acid	Others	Lactones	C5H8O3	158.08	116.047	2.1328	[M+CH3CN+H]+	0.743103	3	0.7818	rp	105-45-3	7757	HMDB0000310	5299	-	20827.3	21981.2	19508	137924	64544.4	62389.8	78117.1	78889.5	73964	367640	249431	214484	136447	56114.2	72570.3	188752	112871	104810
MW0142938	T3_positive	3-Hydroxy-2-(4-morpholinylmethyl)estra-1,3,5(10)-trien-17-one	Others	Ketone compounds	C23H31NO3	392.228	369.23	4.8228	[M+Na]+	11.515	3	0.7811	rp	7249-00-5	235463	-	-	-	54430	47438.8	65377	18313.3	14837.2	21856.2	38966.3	30613.1	34926.7	18821.6	21477.1	22187.7	34804.6	27856.8	41377.4	39990.8	42427.2	42644
MEDP1810	T3_positive	2,2,6,6-Tetramethyl-4-piperidinone	Heterocyclic compounds	Heterocyclic compounds	C9H17NO	224.127	155.131	0.1856	[M+Na+HCOOH]+	5.50788	3	0.7811	rp	826-36-8	13220	HMDB0031179	-	-	335.09	1443.67	1011.12	1886.66	1087.29	4328.94	1495.31	1687.81	972.77	13557.8	1484.81	1869.67	1079.17	1371.15	913.09	8980.5	930.33	702.9
MW0103717	T3_positive	Zidovudine	Nucleotides and derivatives	Nucleotides and derivatives	C10H13N5O4	382.113	267.097	2.6926	[M-2H+3K]+	0.438218	3	0.7811	rp	30516-87-1	35370	HMDB0014638	-	C07210	11026.3	10755.1	10918.5	9754.04	10041.3	12929.3	266.15	534.37	334.33	158.69	158.36	308.15	1419.14	774.72	1062.03	279.42	14.76	470.54
MEDP1072	T3_positive	N7-Methylguanosine	Nucleotides and derivatives	Nucleotides and derivatives	C11H15N5O5	297.107	297.107	3.5858	[M+]+	1.92743	3	0.7811	rp	20244-86-4	6474236	HMDB0001107	-	-	1802.22	2331.09	1177.05	1896.82	1493.05	2859.13	3359.98	1635.75	3125.79	1058.6	889.42	176.19	10116.8	8971.8	8351.63	1190.94	673.17	323.2
MEDN0491	T3_positive	9S-HOTrE	Lipids	Free fatty acids	C18H30O3	295.226	294.219	6.5439	[M+H]+	3.85503	3	0.7811	rp	89886-42-0	6439873	HMDB0031934	-	-	49696.2	118647	63107.7	46603.5	159110	74067.4	41682	39099.5	35585.5	90597.4	41634.2	51097.7	37696.8	28825	28474.7	39160.9	37690.6	33081.3
MEDL01956	T3_positive	Cajanol	Flavonoids	Isoflavones	C17H16O6	317.101	316.095	6.0866	[M+H]+	2.55597	3	0.781	rp	61020-70-0	442670	HMDB0033924	-	C10204	34850.4	33503.4	36665.9	33829.1	31717.5	46396.2	3061.72	2312.11	2939.88	1324.28	179.63	42	801.53	541.5	727.32	18.22	27.64	1461.13
MW0117525	T3_positive	N-(3-Hydroxypropyl)phthalimide	Alkaloids	Plumerane	C11H11NO3	206.081	205.074	4.0866	[M+H]+	0.668048	3	0.7808	rp	883-44-3	70160	-	85158	-	10754.1	5411.81	3709.22	10858.2	21385.8	18195.5	29020.3	39042.8	27249.4	33635.4	25981.7	29528.6	30449	32877.8	29613.6	20361.5	18021.1	2836.93
MEDP1563	T3_positive	2-Amino-2-deoxy-D-gluconic acid	Others	Saccharides	C6H13NO6	242.087	195.074	1.069	[M+HCOO+2H]+	0.901142	3	0.7806	rp	3646-68-2 | 6165-14-6	73563	-	3334	C03752	10528.7	11566.6	12740.8	12204.9	13131.4	11053.4	3406.79	3246.63	2932.13	3524.21	3623.11	3703.96	9945.54	4181.48	3974.17	1688.82	1832.96	695.2
MEDP0067	T3_positive	2-Acetamido-2-Deoxy-D-Mannopyranose	Others	Saccharides	C8H15NO6	204.086	221.09	1.1484	[M+H-H2O]+	1.60167	3	0.7805	rp	7772-94-3 | 1136-44-3	439281	HMDB0001129	-	C00645	22860.7	23901.5	23337	21013.4	21806.4	19517.2	23232.7	18384.4	12913.5	17749.6	10414	10938.5	10360.9	18913.9	17448.7	29401.2	13963.2	14619.7
MEDP1503	T3_positive	N-Acetylhistamine	Alcohol and amines	Amines	C7H11N3O	307.186	153.09	2.0001	[2M+H]+	1.29327	3	0.7792	rp	673-49-4	69602	HMDB0013253	-	C05135	8062.24	8897.69	9706.26	25508.7	22404.5	22622.2	18866.8	23983.5	19854.9	2043.15	1474.3	2351.42	27122.2	19628.7	25988.8	1834.26	1641.12	3919.16
MEDL02227	T3_positive	Phenyl salicylate	Phenolic acids	Phenolic acids	C13H10O3	278.076	214.063	8.9853	[M+CH3CN+Na]+	9.98035	3	0.7791	rp	118-55-8	8361	HMDB0032018	-	C14163	15006.4	25303.5	5552.06	20187.6	11832.5	5298.08	20563.7	21439.5	16623.3	13297	13474.7	11724.5	14462.4	13152.4	15158.8	16759.1	11328.7	17114.5
MEDL01887	T3_positive	2-Hydroxybenzaldehyde	Phenolic acids	Phenolic acids	C7H6O2	123.044	122.037	3.5957	[M+H]+	1.4142	3	0.7788	rp	90-02-8	6998	HMDB0034170	-	C06202	47800.1	48770.9	47216.6	49943.2	42823.1	46362.1	14398.8	18924	13473.5	3593.54	9140.36	15663	7573.24	19174.5	25994	18388.2	15302.4	34155.4
MEDL00355	T3_positive	Glu-Tyr	Amino acids and derivatives	Amino acids and derivatives	C14H18N2O6	374.13	310.116	1.2972	[M+CH3CN+Na]+	6.58625	3	0.7782	rp	3422-39-7	515717	HMDB0028831	23927	-	9686.73	5911.73	19589.8	1621.77	7962.4	1686.78	13480.5	8634.63	14634.5	19256.3	19828.5	13020.7	9257.76	13110	7939.74	19654.2	2499.97	9485.64
MEDN1363	T3_positive	l-Alanyl-l-glutamine	Amino acids and derivatives	Amino acids and derivatives	C8H15N3O4	193.081	217.106	1.1484	[M+HCOO+2H]+	2.60726	3	0.7782	rp	39537-23-0	123935	HMDB0028685	-	-	19318	20937.8	570.96	14680.5	18718.5	3493.04	53933.8	57827.7	63971.7	124720	122627	115590	27864.2	26792.7	33240	96376.6	79814	79128.4
MEDP0109	T3_positive	Homoveratric acid	Phenolic acids	Phenolic acids	C10H12O4	415.139	196.074	5.2055	[2M+Na]+	3.8589	3	0.7781	rp	93-40-3	7139	HMDB0000434	5423	-	31187.3	29649	37614.3	84825.8	48627.1	43780.9	199183	201520	281537	246550	83745.3	194068	162856	98818.7	98752.3	122679	35186.4	86977.2
MEDN0721	T3_positive	Metronidazole	Heterocyclic compounds	Heterocyclic compounds	C6H9N3O3	171.065	171.064	2.2774	[M+]+	3.33667	3	0.778	rp	443-48-1	4173	HMDB0015052	-	C07203	90100.5	95741.9	98080.8	84213.1	77181.7	77854.5	39030.6	40551.3	39904.3	16622.2	15060.8	8361.19	51376.5	50243.8	55594.5	13005.1	10739.5	12536.4
MEDN0420	T3_positive	Acetylglycine	Amino acids and derivatives	Amino acids and derivatives	C4H7NO3	235.092	117.043	0.832	[2M+H]+	3.13736	3	0.778	rp	543-24-8	10972	HMDB0000532	5517	-	19357.6	16013.2	23428.2	12823.6	6664.82	12677.9	27735.8	32001.6	35315.6	126433	95208.7	99063.8	37439.5	24319.4	31263.7	183948	153642	183963
MEDN1562	T3_positive	Monobutyl phthalate	Others	Lactones	C12H14O4	205.085	222.089	5.3464	[M+H-H2O]+	1.37007	3	0.7776	rp	131-70-4	8575	HMDB0013247	-	-	41951.3	43014.4	42425.6	27736.5	29877.8	49033.6	34992.8	36744.8	31934.5	36966.9	38897.2	41667.1	30072.4	26103.6	45070.7	36709.9	32615.1	40349.1
MEDP0603	T3_positive	4-Isopropylbenzaldehyde	Others	Aldehyde compounds	C10H12O	195.101	148.089	3.4774	[M+HCOO+2H]+	0.138198	3	0.7772	rp	122-03-2	326	HMDB0002214	-	C06577	8700.56	11439	10219.6	1349.42	7221.8	10555.2	10149.9	11768.5	12097.3	4410.66	4041.15	4756.12	17752.2	14177	14360.1	3729.51	4361.2	2975.82
MEDP0618	T3_positive	Carnitine-2-methyl-C4	FA	CAR	C12H23NO4	268.154	245.163	2.0071	[M+Na]+	3.49937	3	0.7769	rp	31023-25-3	6426901	HMDB0000378	-	-	1658.02	1916.76	1591.4	15560.2	13618.6	12410.7	1913.71	2834.85	2076.72	1185.82	717.34	1858.88	3112.48	2347.12	2986.23	408.69	81.84	574.11
MEDN0230	T3_positive	4-O-hexopyranosylhex-2-ulofuranose	Others	Saccharides	C12H22O11	360.149	342.116	1.8812	[M+NH4]+	4.83701	3	0.7769	rp	4618-18-2	3872	HMDB0000740	-	-	5566.01	15210.4	3945.62	9613.96	10168.1	10317.9	7570.14	11644.2	11263.8	8489.11	14670.2	5364.6	8006.26	5178.36	10093.1	11458.2	29063.2	11376.3
MEDP1427	T3_positive	Carnitine C8:0(Octanoylcarnitine)	FA	CAR	C15H29NO4	352.16	287.21	4.3237	[M+CH3CN+Na]+	4.2269	3	0.7766	rp	25243-95-2	11953814	HMDB0000791	-	-	70405.9	59274	66780.7	33156	27863.2	32201	26340.8	25020.3	23036.2	62913.9	61343.8	70702.2	10597.5	14441.9	15459.8	112643	95393.2	100357
MW0140124	T3_positive	(+)-Methallenestrilphenol	Benzene and substituted derivatives	Benzene and substituted derivatives	C17H20O3	311.113	272.141	1.9605	[M+K]+	11.8885	3	0.7759	rp	20664-58-8	3246291	-	-	-	126449	122080	127832	95927.1	83558.1	99389.9	91673.1	94344.6	89000.2	49828.9	51318.7	50448.6	67778	88000.8	89482	36577.9	45579.5	45591.6
MEDP1170	T3_positive	9-Octadecenal	Others	Aldehyde compounds	C18H34O	335.258	266.261	7.0976	[M+Na+HCOOH]+	4.94252	3	0.7759	rp	5090-41-5	5283381	HMDB0030965	-	-	59362.9	44435.6	137316	80560.8	77732.1	60373.7	53325.3	40106.6	156639	79351.1	34344	51422.9	95294.8	74666.3	79765.9	112222	85687.9	101216
MW0015923	T3_positive	Artemisinin	Terpenoids	Sesquiterpenoids	C15H22O5	283.154	282.147	6.3672	[M+H]+	1.04494	3	0.7758	rp	63968-64-9	68827	-	532	C09538	10103.3	10023.3	14058.7	58987.1	51437.5	50782.6	60468.6	50406.4	53090.8	34840.7	25337.7	33877.9	60566.9	67433.8	65083.4	27707.8	17395.5	27459.4
MEDP0290	T3_positive	Sinapic acid	Phenolic acids	Phenolic acids	C11H12O5	207.065	224.069	4.9639	[M+H-H2O]+	1.34064	3	0.7756	rp	7362-37-0	637775	HMDB0032616	-	C00482	76125.8	138554	133106	195983	98347.2	188500	118470	65426	60097.7	51535.3	4893.22	11334.7	197676	54913.6	186922	420.65	420.07	791.8
MEDN0037	T3_positive	Dopamine	Alkaloids	Phenolamine	C8H11NO2	307.165	153.079	2.6531	[2M+H]+	1.00316	3	0.7744	rp	62-31-7	681	HMDB0000073	64	C03758	2837.71	2770.72	4157.01	27203.5	26047.9	27506.9	53831	57618.1	50368.7	11903	10482.8	6807.33	41795.2	43127.1	41907.3	8510.35	12695	12994.4
MEDP0598	T3_positive	2'-Hydroxy-5'-methylacetophenone	Benzene and substituted derivatives	Benzene and substituted derivatives	C9H10O2	599.466	150.068	6.7802	[2M+K]+	4.57746	3	0.774	rp	1450-72-2	15068	HMDB0032592	-	-	1025.07	15042.9	14974.1	370.03	2826.54	4840.36	452.39	2784.76	1232.58	1561.79	974.8	1406.83	73.93	3353.45	820.11	655.59	4399.25	2825.88
MW0153452	T3_positive	Hyenanchin	Others	Lactones	C15H18O7	379.1	310.105	4.284	[M+Na+HCOOH]+	2.49315	3	0.7738	rp	3484-46-6	442276	-	-	C09502	5964.61	1520.43	4992.35	5154.85	3197.73	3967.82	18271.6	22629.7	16790.5	16392.3	13430.4	15745.5	14392.7	15139.4	15284.6	20322.8	20749	19363.1
MW0137959	T3_positive	Dihydrodaidzein	Flavonoids	Isoflavones	C15H12O4	257.08	256.074	6.2671	[M+H]+	2.42226	3	0.7735	rp	17238-05-0	176907	HMDB0005760	-	-	868.95	1837.86	1273.76	409.63	1229.32	962.91	1976.55	4119.75	8099.66	947.75	1082.13	263.25	132.43	166.85	1313.72	1048.65	646.38	695.17
MEDL02647	T3_positive	moracin I	Phenolic acids	Phenolic acids	C20H20O4	325.148	324.136	2.4182	[M+H]+	12.102	3	0.773	rp	73338-88-2	155976	HMDB0033311	-	-	17777.6	27281.2	25299.7	23816.6	52296.7	47562.7	54844.7	54513.2	63981.9	56978.1	54992.4	60059.7	64730.4	58677.5	44139.5	50252.8	52812.2	54615.7
MW0110250	T3_positive	Tyr-glu	Amino acids and derivatives	Amino acids and derivatives	C14H18N2O6	425.167	310.116	1.8417	[M-2H+3K]+	6.06767	3	0.773	rp	2545-89-3	7009628	-	-	-	16867.6	4957.32	1395.54	17862.7	20339.4	15668.9	18535.5	13181.5	12855.5	1759.79	1484.09	2917.91	15659.5	31833.1	29246	2757.78	3235.92	3149.27
MW0111990	T3_positive	2',5'-Dihydroxyacetophenone	Phenolic acids	Phenolic acids	C8H8O3	327.087	152.047	3.3988	[2M+Na]+	5.03284	3	0.773	rp	490-78-8	10279	HMDB0032629	-	-	13955.6	10674.3	7033.83	8196.96	14921.4	15682.9	14622.6	8760.87	13802.9	6292.4	2174.59	4426.54	16609.6	19383.4	17114.3	3020.67	3163.43	4826.63
MEDL02043	T3_positive	Genistein	Flavonoids	Isoflavones	C15H10O5	579.447	270.053	6.1704	[2M+K]+	2.93886	3	0.7724	rp	446-72-0	5280961	HMDB0003217	3398	C06563	25634.4	26423.7	26858	393.62	4647.29	692.38	34809.1	24040.4	35574.1	6098.47	5614.37	5654.68	26748.2	25677.2	27606.6	24571.3	11030.7	27382.4
MW0106553	T3_positive	Pantethine	Alcohol and amines	Polyamines	C22H42N4O8S2	593.22	554.244	4.3237	[M+K]+	22.095	3	0.7724	rp	16816-67-4	452306	HMDB0003828	-	-	41808.3	41816.2	50485.5	74081.9	76920	77930.4	155445	135230	147435	97133.7	92009.5	95867.5	161711	140252	139075	31304.5	27629.2	32510.7
FDATN00564	T3_positive	Nordihydroguaiaretic acid	Benzene and substituted derivatives	Benzene and substituted derivatives	C18H22O4	371.147	302.152	5.8261	[M+Na+HCOOH]+	0.0212327	3	0.772	rp	500-38-9 | 27686-84-6	4534	HMDB0012270	62903	-	16941.1	16929.4	14662.8	71090.7	33514.6	32316.1	92.37	2938.24	2435.52	1321.89	213.01	240.87	541.61	1278.81	235.93	88.88	22.67	126.7
MEDP0012	T3_positive	Ornithine	Amino acids and derivatives	Amino acids and derivatives	C5H12N2O2	168.065	132.09	2.0795	[M+]+	9.62259	3	0.7718	rp	3184-13-2	6262	HMDB0000214	27	C00077	1115.57	782.83	1487.28	1320.84	2075.2	1571.26	4200.68	4713.85	5682.09	2968.99	2493.06	2613.55	5080.15	1712.63	5365.54	7038.51	4804.29	2732.51
MW0001266	T3_positive	1,2,3,5-Tetrahydroxybenzene	Phenolic acids	Phenolic acids	C6H6O4	302.087	142.027	0.9304	[2M+NH4]+	2.88262	3	0.7712	rp	634-94-6	12	HMDB0125218	-	C03743	8814.99	19205.4	23684.2	577.44	9107.59	2695.29	10525.8	12616.7	25359.2	13112.7	2964.83	2576.89	15086.4	3477.41	10142.5	4616.11	578.49	1729.47
MW0108971	T3_positive	O-benzyl-L-serine	Amino acids and derivatives	Amino acids and derivatives	C10H13NO3	196.096	195.089	1.2082	[M+H]+	6.87889	3	0.7707	rp	4726-96-9 | 30916-68-8	78457	-	44267	-	6860.35	2646.29	3670.74	876.14	1713.98	4843.76	13577.2	11617.4	14161.9	3632.85	5372.62	3549.08	7823.49	2615.63	5468.94	914.46	3233.32	3002.09
MW0123891	T3_positive	Ethionamide	Heterocyclic compounds	Heterocyclic compounds	C8H10N2S	333.118	166.056	2.2576	[2M+H]+	2.27156	3	0.7705	rp	536-33-4	2761171	HMDB0014747	-	C07665	10293	19262.5	9483.42	15435.5	15057.5	12279	9228.51	9431.77	12465.7	2670.61	5976.96	8514.98	18420.9	17070.1	6494.2	5004.21	5779.18	3257.49
MEDP1440	T3_positive	Carnitine C5:0(3-Methylbutyrylcarnitine)	FA	CAR	C12H23NO4	285.137	245.163	1.4461	[M+K]+	4.6841	3	0.7704	rp	31023-24-2	-	HMDB0000688	-	-	16489.5	16516.8	18945	87279.5	18692.4	72499.3	18900.5	14940.8	19585.3	13378.8	18151.4	14236.7	20517.2	17376.9	9796.05	24976.1	27856.1	29689.6
MW0111333	T3_positive	Triethanolamine	Alcohol and amines	Amines	C6H15NO3	321.202	149.105	2.3963	[2M+Na]+	5.61396	3	0.7702	rp	102-71-6	7618	HMDB0032538	-	C06771	4555.45	8459.59	9100.47	31085.2	27752	26253.9	23635	22844.4	22362.7	2325.3	1351.47	955.57	28632.4	23875.4	28131.5	2026.82	2064.25	2247.56
MEDN0563	T3_positive	2-Benzylsuccinic acid	Organic acids	Organic acids	C11H12O4	434.158	208.074	2.139	[2M+NH4]+	3.3629	3	0.7699	rp	884-33-3	3858	HMDB0012127	-	-	7168.84	6611.65	6024.48	17497.8	24534.3	11798	57044.3	55839.1	48934.3	39178.8	48727.6	35841.2	15262.7	29304.4	41445.6	24228.9	18292.1	12868.1
MEDN1402	T3_positive	3,4-Dihydroxyhydrocinnamic acid	Phenolic acids	Phenolic acids	C9H10O4	165.054	182.058	2.0894	[M+H-H2O]+	0.790879	3	0.769	rp	1078-61-1	348154	HMDB0000423	5412	C10447	11780.2	11272.1	15179.1	3265.96	4722.23	11024.7	20816.2	18577	23704.9	17008.7	59583.8	18479.1	16548.6	22490.5	20933.5	9555.14	8301.94	10906.1
MW0154715	T3_positive	Okadaic acid	Organic acids	Organic acids	C44H68O13	827.439	804.466	6.3071	[M+Na]+	12.4216	3	0.7687	rp	78111-17-8	446512	HMDB0030441	-	-	78510.4	77739.4	65086.7	268045	231560	164031	294937	273197	312782	189663	201276	184479	424142	321684	375797	181246	129537	122119
MW0108884	T3_positive	Norbadione A	Benzene and substituted derivatives	Benzene and substituted derivatives	C35H18O15	701.061	678.065	0.6538	[M+Na]+	12.4321	3	0.7685	rp	90295-68-4	54679293	HMDB0034350	-	-	5840.71	5611.53	5988.26	10561.1	8005.79	9352.44	1344.46	961.38	457.52	893.45	113.35	477.73	2664.12	172.19	258.09	601.97	104.98	10.11
MW0120544	T3_positive	4-Hydroxydebrisoquine	Heterocyclic compounds	Heterocyclic compounds	C10H13N3O	191.106	191.106	3.4726	[M+]+	2.19225	3	0.7685	rp	59333-79-8	107669	HMDB0006468	-	-	39259	43040.6	43624.7	44578.4	35027.1	37622.9	49349.6	43220	49271.9	52204.1	46168.5	51377.8	40955.7	42232.4	45626	67990	59166.2	62371.7
MEDN0150	T3_positive	8-Hydroxyguanosine	Nucleotides and derivatives	Nucleotides and derivatives	C10H13N5O6	300.094	299.087	4.974	[M+H]+	0.225811	3	0.7685	rp	3868-31-3	135407175	HMDB0002044	-	-	6282.86	3888.38	3666.48	6807.99	2429.39	1103.09	1074.3	2218.9	810.53	782.44	2615.5	2967.99	206.37	2094.45	1381.49	38755.2	650.98	968.21
MW0124719	T3_positive	L-Tryptophanamide	Alcohol and amines	Amines	C11H13N3O	267.123	203.106	3.4382	[M+CH3CN+Na]+	1.59877	3	0.7684	rp	20696-57-5	439356	HMDB0013318	-	C00977	13665.9	15864.8	11682.7	9934.81	6339.08	6098.95	15867.1	15509.4	18490.3	8160.33	7417.4	9082.39	39537.9	39690.6	40576.9	4397.84	2021.43	1799.23
MW0123724	T3_positive	Diosmetin	Flavonoids	Flavones	C16H12O6	301.071	300.063	4.2642	[M+H]+	3.26297	3	0.7682	rp	520-34-3	5281612	HMDB0029676	-	C10038	42863.2	79724.8	49643.6	45186.1	34610	30981	88.03	5035.64	3862.35	121.86	79.38	3764.67	432.41	121.66	253.07	3496.46	206.01	37.63
MW0143148	T3_positive	4-(3-Hydroxy-2-naphthyl)-2-oxobut-3-enoic acid	Benzene and substituted derivatives	Benzene and substituted derivatives	C14H10O4	289.071	242.058	3.6544	[M+HCOO+2H]+	1.6841	3	0.7679	rp	503064-58-2	23724658	-	-	-	773396	730602	726942	765425	712498	739025	1.23678e+06	1.25026e+06	1.41325e+06	2.07913e+06	1.9681e+06	1.98492e+06	1.44185e+06	1.27685e+06	1.4845e+06	1.55741e+06	1.59752e+06	1.55933e+06
MW0127441	T3_positive	Dibutyl disulfide	Others	Others	C8H18S2	217.046	178.085	0.832	[M+K]+	12.52	3	0.7674	rp	629-45-8	12386	HMDB0029569	-	-	12747.7	6389.93	27.4	323.36	703.03	289.6	2630.65	3561.88	5350.59	95018.6	57498.1	57908.2	3083.54	4816.3	6823.13	12184.3	11854.6	4357.91
MEDP1585	T3_positive	Alanine glutamate	Amino acids and derivatives	Amino acids and derivatives	C8H14N2O5	475.144	218.09	2.7125	[2M+K]+	3.0712	3	0.7668	rp	13187-90-1	128841	HMDB0028686	-	-	60970.7	67287.9	52882.9	54679.7	48409.5	39437.5	117265	122566	101325	91734.9	80616.6	82963	89217.8	62694.5	73335.2	88277.7	76116.9	77861.6
MEDN1299	T3_positive	1-Aminocyclohexanoic acid	Organic acids	Organic acids	C7H13NO2	144.101	143.095	1.168	[M+H]+	1.34104	3	0.7667	rp	2756-85-6	-	-	-	-	26178.8	27189.3	25105.5	34582.7	31679	35047.8	27367.1	25058.7	29221.7	34362.6	28934.5	28502.1	33573.4	28179.7	24569.7	51889.3	44314.4	47545.2
MEDL02733	T3_positive	Tilarginine	Amino acids and derivatives	Amino acids and derivatives	C7H16N4O2	230.157	188.127	1.3271	[M+CH3CN+H]+	8.29641	3	0.7665	rp	17035-90-4	132862	HMDB0029416	-	C03884	64611.3	66852.4	59993.1	82280.5	81339.1	79572.4	54872.7	47626.3	68571	29363	26190.1	25223.3	86898.1	78812.6	84196.8	27946.7	27765.8	40891.2
MEDP1764	T3_positive	Harmaline	Alkaloids	Plumerane	C13H14N2O	214.107	214.111	2.8502	[M+]+	6.25269	3	0.7665	rp	304-21-2	3564	HMDB0030310	-	C06536	5800.71	5856.35	7686.21	1610.09	6628.44	6808.06	4165.21	5124.27	4894.7	1000.39	2241.81	1006.06	31317.4	17965.2	19893.5	1459.19	807.92	1217.48
MEDP0611	T3_positive	N-Acetylhistidine	Amino acids and derivatives	Amino acids and derivatives	C8H11N3O3	261.097	197.08	2.0795	[M+CH3CN+Na]+	4.68739	3	0.766	rp	2497-02-1	75619	HMDB0032055	-	C02997	18387.9	7979.91	11780.9	12141.7	13648.2	29815.7	11208.5	24593.1	1448.85	8645.29	4967.67	4418.46	38965.4	32892.8	35595.5	4657.09	2248.01	2643.52
MEDP0384	T3_positive	Isoxanthopterin	Nucleotides and derivatives	Nucleotides and derivatives	C6H5N5O2	255.962	179.044	0.5941	[M-H+2K]+	5.88479	3	0.7658	rp	529-69-1	135398700	HMDB0000704	-	C03975	104912	106768	110394	72495.5	72109	63457.2	26343.9	25297.5	23043.6	5829.71	7612.23	7631.57	37670.2	35327.6	37511.7	20481.7	19194.1	22362.1
MEDP0395	T3_positive	Pipecolic acid	Alkaloids	Alkaloids	C6H11NO2	281.149	129.079	1.5452	[2M+Na]+	8.01104	3	0.7652	rp	535-75-1	849	HMDB0000070	50	C00408	1605.81	667.57	1499.27	11910.9	10153	12337.8	11270.4	10152.9	12522.3	872.1	1833.87	1447.92	17307.4	13403.5	15081.1	3525.13	1876.95	4906.89
MW0139896	T3_positive	Troxerutin	Flavonoids	Flavones	C33H42O19	725.189	742.232	4.8228	[M+H-H2O]+	4.31202	3	0.7645	rp	7085-55-4	5486699	HMDB0006083	-	-	118451	21125	148559	57170.2	16080.1	14163.5	36262.7	35790.3	48351.3	64076.4	14841.6	39603.3	362.62	14424.1	22972.2	45572.8	10371	70221.7
MEDP0176	T3_positive	Thymidine	Nucleotides and derivatives	Nucleotides and derivatives	C10H14N2O5	289.093	242.09	0.832	[M+HCOO+2H]+	18.7581	3	0.7644	rp	50-89-5	5789	HMDB0000273	3375	C00214	29991.9	27158.9	41708.7	6027.09	8445.14	12475	18667.8	42814.3	33716.9	40595.2	41684.2	32854	32994.9	19919.9	10932.2	25899.2	46435.4	48891.3
MW0124205	T3_positive	Gambogic acid	Organic acids	Organic acids	C38H44O8	651.302	628.304	5.3263	[M+Na]+	12.5756	3	0.7635	rp	2752-65-0	9852185	HMDB0034095	-	-	115306	199432	113559	75431.4	74683.8	92748.6	170400	52788.1	131572	95680.9	59048.4	67241.1	160160	139951	158496	59330.5	58417.8	41716
MEDN0846	T3_positive	Lumichrome	Alkaloids	Alkaloids	C12H10N4O2	306.096	242.08	2.0337	[M+CH3CN+Na]+	0.384491	3	0.7629	rp	1086-80-2	5326566	-	-	C01727	13929.8	17254.5	8528.16	19991.9	13679.3	21493.4	7238.81	26954.4	19090.3	20613.5	20458.4	20967.2	25974	23606.8	17705.7	1882.23	16915.1	17533.2
MW0168377	T3_positive	Busulfan	Organic acids	Organic acids	C6H14O6S2	229.015	246.023	3.8428	[M+H-H2O]+	11.2393	3	0.7627	rp	55-98-1	2478	HMDB0015143	-	C06862	1233.19	880.78	778.71	2181.53	991.39	1127.25	837.6	777.13	457.42	1272.47	848.03	830.37	1111.83	185.01	404.53	980.15	336.5	451.78
MEDP1606	T3_positive	2'-Deoxyguanosine	Nucleotides and derivatives	Nucleotides and derivatives	C10H13N5O4	306.059	267.097	4.4027	[M+K]+	6.00003	3	0.7627	rp	961-07-9	135398592	HMDB0000085	-	C00330	9996.49	11047.2	10026.2	3266.21	6741.16	5741.05	1288.86	1609.73	1551.48	5271.03	4104.28	970.85	3020.02	1648.47	833.87	1323.08	3684.19	2160.57
MW0011182	T3_positive	(3beta,22E,24R)-5,8-Epidioxy-23-methylergosta-6,22-dien-3-ol	Alcohol and amines	Alcohols	C29H46O3	443.351	442.345	7.9504	[M+H]+	12.8759	3	0.7626	rp	211486-11-2	131751276	HMDB0032668	-	-	3559.36	4126.3	4748.37	4080.98	3105.53	2188.67	2319.5	1865.3	2773.17	810.72	604.49	817.96	5218.63	3280.65	4476.26	230.05	40.05	543.56
MW0146689	T3_positive	beta-Obscurine	Alkaloids	Isoquinoline alkaloids	C17H24N2O	545.382	272.189	6.8597	[2M+H]+	2.20697	3	0.7622	rp	467-79-8	5460546	-	-	C09890	463553	952020	422105	672395	485922	514801	387941	442718	476529	418256	267739	396702	548896	491651	519893	455833	232336	298403
MEDL01955	T3_positive	Pinostrobin chalcone	Flavonoids	Chalcones	C16H14O4	317.101	270.089	5.3867	[M+HCOO+2H]+	0.277612	3	0.7618	rp	18956-15-5	5316793	HMDB0033702	-	-	32646	29499.3	33108.4	25674.3	13685.4	21784.1	452.26	252.65	63.13	535.88	156.3	1021.52	13773.8	52.12	230.66	401.7	440.72	174.39
MEDL02393	T3_positive	N-Methylnicotinamide	Alkaloids	Pyridine alkaloids	C7H8N2O	183.082	136.064	1.1884	[M+HCOO+2H]+	7.80522	3	0.7615	rp	114-33-0	64950	HMDB0003152	-	-	33493.6	19458.2	25070.7	25743.8	19116	23657	24434	36091.7	91478.8	39798.7	46743.8	112459	97999.7	24368	101801	75502	24786.4	28444.6
MW0049090	T3_positive	Cycloartanyl ferulate	Others	Lactones	C40H60O4	605.463	604.449	5.9664	[M+H]+	12.9693	3	0.7614	rp	20972-10-5	59271038	HMDB0036295	-	-	2128.95	2308.17	6190.77	1357.79	160.22	1383.96	4417.38	1754.84	2704.02	1054.55	890.21	2531.2	11203.8	9729.12	15973.4	8649.18	3597.37	13856.3
MEDL02208	T3_positive	Nornicotine	Alkaloids	Pyridine alkaloids	C9H12N2	131.102	148.1	3.576	[M+H-H2O]+	11.9105	3	0.7614	rp	494-97-3	412	HMDB0001126	1534	C06524	254.25	630.03	217.74	2944.71	2882.86	1689.51	8090.51	8246.68	8881.76	6527.68	5349.03	5817.15	16440.3	13819.4	18869.8	6764.93	6317.62	5323.52
MEDN1310	T3_positive	Sumiki's acid	Organic acids	Organic acids	C6H6O4	307.048	142.027	1.7427	[2M+Na]+	8.49723	3	0.7609	rp	6338-41-6	80642	HMDB0002432	6680	C20448	23676.9	8299.78	8088.8	18860.6	29458.8	20834.5	16751.9	18672.1	4720.16	16645.8	12267	25509.3	18335.8	22865.8	21584.9	23162.1	24599.9	20931.7
MEDP1031	T3_positive	1-Phenylethanol	Phenolic acids	Phenolic acids	C8H10O	262.18	122.073	4.6016	[2M+NH4]+	0.201442	3	0.7606	rp	98-85-1	7409	HMDB0032619	-	C07112	7933.43	11019.1	8146.78	67580.6	32234.4	76122.2	24937.8	27324.6	91442.9	12187.1	17371.1	7468.42	206788	33927.8	79552.3	58056.5	41891.9	58025
MEDL00375	T3_positive	Oglufanide	Amino acids and derivatives	Amino acids and derivatives	C16H19N3O5	333.136	333.132	1.1884	[M+]+	8.61443	3	0.7602	rp	38101-59-6	100094	HMDB0028830	-	-	176382	175267	175917	135097	119377	122512	57791.9	54745.4	65978.7	10097.6	11204.1	14832.8	44555.3	47662	58188.8	27112.9	23991.6	23544.7
MEDP1218	T3_positive	3-Amino-2-naphthoic acid	Alkaloids	Alkaloids	C11H9NO2	170.056	187.063	2.0795	[M+H-H2O]+	8.67308	3	0.76	rp	5959-52-4	22244	-	34509	-	643.17	408.83	731	195.81	162.65	141.53	390.3	279.35	502.87	894.7	192.11	243.71	341	739.43	599.56	542.73	604.16	55.19
MW0125204	T3_positive	Molsidomine	Heterocyclic compounds	Heterocyclic compounds	C9H14N4O4	309.067	242.101	0.5743	[M-2H+3Na]+	2.78707	3	0.7595	rp	25717-80-0	5353788	-	1332	-	1211.7	2955.66	3097.11	2305.38	3628.97	2495.82	2106.17	5445.1	2569.02	3750.67	1564.71	3112.15	1618.01	3041.99	4397.82	2850.73	1995.89	3111.7
MW0133999	T3_positive	5,7,2'-Trihydroxyflavone	Flavonoids	Flavones	C15H10O5	579.445	270.053	5.0646	[2M+K]+	7.58892	3	0.7588	rp	73046-40-9	5322064	-	-	-	737.62	1507.98	2035.27	1804.92	2645.78	1643.76	2601.43	234.92	1568.9	3276.83	763.39	1047.11	812.58	4485.62	1578.14	853.18	421.24	823.6
MW0009918	T3_positive	Thonzylamine	Phenolic acids	Phenolic acids	C16H22N4O	371.148	286.179	5.1654	[M+K+HCOOH]+	1.36635	3	0.7585	rp	91-85-0	5457	HMDB0240222	-	-	131765	144003	124748	229350	165087	138094	100728	108970	118936	179700	136504	187623	120509	82825.8	63955.9	94027	45037.2	79212
MW0015543	T3_positive	Acetyl-L-carnitine	Alkaloids	Alkaloids	C9H17NO4	289.091	203.116	2.0894	[M+K+HCOOH]+	5.28134	3	0.7576	rp	3040-38-8 | 14992-62-2	7045767	HMDB0000201	956	C02571	51262.9	54236.3	43234.6	66268.6	65877.3	67775.5	77586.7	54965.3	51077.5	62529.5	59689.1	64269	50715.4	45527.4	47101.8	22006.1	25841	23300
MW0157310	T3_positive	Swerchirin	Flavonoids	Other Flavonoids	C15H12O6	577.134	288.063	3.4382	[2M+H]+	3.71062	3	0.757	rp	521-65-3	5281660	-	-	-	71449.6	75362.1	25860.6	13070.5	14173.9	255699	7989.95	4629.14	128277	1331.81	90820.2	63806.1	161209	1846.66	185761	1553.19	3743.36	201925
MW0014039	T3_positive	3-Hexaprenyl-4-hydroxy-5-methoxybenzoic acid	Benzene and substituted derivatives	Benzene and substituted derivatives	C38H56O4	577.429	576.418	6.0866	[M+H]+	11.174	3	0.757	rp	66551-60-8	5280776	HMDB0000977	5915	C05313	3323.47	1099.05	5204.03	11452.4	822.03	899.43	3224.91	7546.52	5208.76	1109.14	2013.79	2216.06	6155.39	4414.3	3200.14	6534.59	9310.52	11627.8
MEDN0724	T3_positive	Aspirin	Organic acids	Organic acids	C9H8O4	181.049	180.042	2.3766	[M+H]+	1.24231	3	0.7566	rp	50-78-2	2244	HMDB0001879	-	C01405	25512.2	14586.8	15940.4	17742.9	15863.7	15260.3	1391.66	2219.48	3964.45	370.05	2306.89	418.96	3862.47	3613.38	2044.55	711.7	1201.25	2477.69
MEDP1180	T3_positive	1-Myristoyl-sn-glycero-3-phosphocholine	Lipids	LPC	C22H46NO7P	552.266	467.301	5.3867	[M+K+HCOOH]+	0.0310116	3	0.7561	rp	20559-16-4	460604	HMDB0010379	-	-	964.08	3591.61	5031.83	403.6	3319.78	841.06	18272.8	23418.1	23768.6	24775.2	18821.4	27393.5	4243.41	4173.4	4617.21	22172.1	19061.9	20611.3
MW0009241	T3_positive	Octyl gallate	Phenolic acids	Phenolic acids	C15H22O5	283.154	282.147	5.1654	[M+H]+	2.9654	3	0.7557	rp	1034-01-1	61253	HMDB0033375	-	-	26218.6	19904	17072.4	46397.6	32539.8	32946.7	48547.4	39358.7	41128.6	23483.7	26704.2	21137.1	36765.8	43458.2	36485.2	19997.6	23052.3	21085.6
MEDP0119	T3_positive	6-Hydroxynicotinic acid	Alkaloids	Pyridine alkaloids	C6H5NO3	140.042	139.027	2.8699	[M+H]+	18.5462	3	0.7546	rp	5006-66-6	72924	HMDB0002658	-	C01020	92296.8	119936	87685.1	130675	113419	134335	31347.2	31466.3	51281.9	71545.9	34413.1	38532.2	80620.2	75411.5	73117.8	61649	29497	23738.2
MW0132715	T3_positive	2,3-Dihydro-2-(3,4-dihydroxyphenyl)-3,5-bis(3,4,5-trihydroxybenzoyloxy)-4H-1-benzopyran-7-ol	Flavonoids	Flavones	C29H22O14	595.11	594.101	3.321	[M+H]+	13.5403	3	0.7541	rp	37484-74-5	4320064	HMDB0030665	-	-	69216.1	70485.5	68840.8	80751.9	75089.5	75144.4	197818	210566	246338	340803	283329	432531	218467	251662	253143	227475	247119	202561
MW0157305	T3_positive	Supinine	Alkaloids	Pyrrole alkaloids	C15H25NO4	284.186	283.178	3.6544	[M+H]+	0.179574	3	0.7538	rp	551-58-6	108053	-	-	C10403	567.86	593.83	2161.09	3930.88	6641.32	5582.75	25813.7	25692	24951.9	4951.44	5359.28	7085.45	4935.68	8722.71	8849.12	1119.02	3709.66	14073
MEDL01854	T3_positive	Demethoxycurcumin	Phenolic acids	Phenolic acids	C20H18O5	339.122	338.115	5.4271	[M+H]+	5.97375	3	0.7536	rp	22608-11-3	5469424	HMDB0033801	-	-	115989	119596	149765	369557	372526	232790	3837.04	45077.8	1000.5	3208.45	2478.91	1576.3	25477.8	3813.84	7397.38	1416.84	2811.3	1551.58
MW0103535	T3_positive	2',3'-Dideoxyinosine	Nucleotides and derivatives	Nucleotides and derivatives	C10H12N4O3	278.122	236.091	1.168	[M+CH3CN+H]+	7.00524	3	0.7536	rp	69655-05-6	135398739	HMDB0015037	-	C06953	2801.14	730.36	904.67	5697.2	2245.07	5886.32	3578.53	5288.05	5814.83	1827.61	1259.67	1687.05	5552.13	7237.17	10058.1	1207.23	511.96	970.68
MW0158014	T3_positive	Treosulphan	Organic acids	Organic acids	C6H14O8S2	279.016	278.013	1.4065	[M+H]+	13.5023	3	0.7535	rp	299-75-2	9882105	HMDB0042046	-	C19557	1181.16	167.05	1131.29	2281.59	1846.78	926.84	709.75	2065.1	1500.05	5780.03	7221.08	8166.81	1725.98	535.78	2842.69	2525.4	3469.86	3565.34
MEDN0636	T3_positive	Ginkgolic acid	Phenolic acids	Phenolic acids	C22H34O3	329.243	346.251	3.0077	[M+H-H2O]+	9.25344	3	0.7534	rp	22910-60-7	5281858	HMDB0033897	-	-	320.34	622.14	544.58	2882.44	3075.66	3145.54	12025.7	8535.5	13275.3	5473.83	7466.4	6704.77	17246.5	16182.8	17262.5	8011.56	6197.78	5968.52
MEDN0067	T3_positive	Phenylalanylphenylalanine	Amino acids and derivatives	Amino acids and derivatives	C18H20N2O3	354.175	312.147	2.05	[M+CH3CN+H]+	12.7718	3	0.7521	rp	201023-39-4	65104	HMDB0013302	-	-	10917.4	10082.5	8271.93	10729.4	9774.27	11572.3	10504.1	6365.9	10481.4	2558.35	1397.87	2429.83	8474.78	11438.2	13445.4	888.4	1518.03	918.29
MW0014136	T3_positive	3-Hydroxyvalproic acid	Organic acids	Organic acids	C8H16O3	183.101	160.11	3.2002	[M+Na]+	3.76833	3	0.7521	rp	58888-84-9	134459	HMDB0013899	-	C16651	10688.7	14241	11847.9	14530.5	9360.93	9279.39	15112.4	13521.7	13999.3	2054	8164.68	6584.99	28455.6	12014.2	16256.2	6000.51	6157.5	5326.93
MEDN0060	T3_positive	N-Isovaleroylglycine	Amino acids and derivatives	Amino acids and derivatives	C7H13NO3	159.091	159.089	2.4949	[M+]+	5.82891	3	0.7518	rp	16284-60-9	546304	HMDB0000678	5647	-	32521.6	45492.7	42504.5	29726	28275.8	26787.4	73899.5	68158.4	69970.7	87500.1	80312.6	84775.5	229889	216431	222070	24514.2	24101.7	21799.7
MW0150548	T3_positive	Gly-Arg-Gly-Asp-Ser-Pro-Cys	Amino acids and derivatives	Amino acids and derivatives	C25H42N10O11S	708.321	690.275	5.0042	[M+NH4]+	13.729	3	0.7517	rp	126646-79-5	10078371	-	-	-	3828.8	12637.6	7216.49	10955	17954.3	1180.55	13384.8	6443.81	10338	3830.59	3722.64	7179.78	4481.19	14623.9	4378.28	972.46	1654.51	1449.82
MEDL02591	T3_positive	Arecoline	Alkaloids	Piperidine alkaloids	C8H13NO2	156.101	155.095	0.8122	[M+H]+	1.27012	3	0.7514	rp	63-75-2	2230	HMDB0030353	-	C10129	83181.8	88544	87988.8	121379	110689	109693	91260	92832	100130	521782	455161	494500	129812	120248	137030	217163	197039	199273
MEDP0156	T3_positive	5-Methyluridine	Nucleotides and derivatives	Nucleotides and derivatives	C10H14N2O6	322.107	258.085	2.3766	[M+CH3CN+Na]+	11.7522	3	0.7505	rp	1463-10-1	445408	HMDB0000884	5843	-	25591.4	18288.8	17308.6	60007	64612.9	71679.6	30406.1	54091.9	39262.7	29039.4	17828.2	19881.9	26423	31368.4	39019	20630.2	13365.5	8557.94
MW0001046	T3_positive	1-(1-Naphthylmethyl)piperazine	Benzene and substituted derivatives	Benzene and substituted derivatives	C15H18N2	265.103	226.147	0.832	[M+K]+	0.0035	3	0.7499	rp	40675-81-8	701891	-	-	-	135.53	173.57	31.01	337.29	209.72	366.54	1028.23	1150.98	812.05	4765.98	3087.14	2234.41	383.04	641.82	315.63	2383.8	2839.69	2642.33
MW0114721	T3_positive	Lepidimoic acid	Organic acids	Organic acids	C12H18O10	340.123	322.09	1.1484	[M+NH4]+	0.00775	3	0.7498	rp	157676-09-0	4479101	HMDB0041096	-	-	55960.2	49853.9	69410.5	46387.2	29095.6	36931.6	18794.8	19524.9	19184	15576.8	4374.78	15899.1	15048.7	26714	30386.7	31409.3	26637.9	26223.6
MW0120679	T3_positive	1-(9H-purin-6-yl)piperidin-4-amine	Heterocyclic compounds	Heterocyclic compounds	C10H14N6	219.133	218.128	1.1782	[M+H]+	0.01375	3	0.7497	rp	848635-49-4	24701731	-	-	-	16389.3	14650.4	22252.5	19471.2	14743.9	15541.8	16639.6	13716.6	16370.8	13554.3	11747.3	11897	15247.4	10022.6	14664.2	14760.4	12432.9	13526.5
MW0053726	T3_positive	Glycerol tripropanoate	GL	TG	C12H20O6	261.136	260.126	2.2973	[M+H]+	0.02875	3	0.7493	rp	139-45-7	8763	HMDB0032857	-	-	2982.65	1396.65	2569.55	1376.2	2239	2174.7	2878.53	1542.16	2728.52	550.7	120.3	621.69	1105.1	1684.63	1312.81	103.41	790.32	153.8
MW0148412	T3_positive	Dianthramine	Benzene and substituted derivatives	Benzene and substituted derivatives	C14H11NO6	596.148	289.059	2.6136	[2M+NH4]+	2.16415	3	0.749	rp	136945-65-8	441562	-	-	C08478	1.3694e+06	1.38332e+06	1.33046e+06	717546	1.10215e+06	1.08748e+06	222856	215024	213911	70763.7	4335.03	30063.6	302185	291913	329570	177951	141235	137565
MEDP1681	T3_positive	Leu-Gly-Leu	Amino acids and derivatives	Amino acids and derivatives	C14H27N3O4	378.118	301.2	3.6936	[M-H+2K]+	5.13133	3	0.749	rp	19408-48-1	88047	-	21638	-	140545	142976	157448	99370.1	96490.5	96263.3	92477.3	104602	89568	69614.9	72054.4	84209.3	71286.4	42949.9	52895.2	103970	131749	112909
MEDL02590	T3_positive	Arecaidine	Alkaloids	Piperidine alkaloids	C7H11NO2	164.07	141.079	1.1881	[M+Na]+	0.0535	3	0.7487	rp	499-04-7	10355	HMDB0030352	-	C10128	255171	304535	2.6425e+06	3.25805e+06	228880	504150	397221	364292	283274	17181.2	2.61506e+06	54969	160030	189110	3.15185e+06	2.83103e+06	2.65715e+06	26149.7
MEDP0011	T3_positive	L-Lysine	Amino acids and derivatives	Amino acids and derivatives	C6H14N2O2	331.166	146.106	2.0001	[2M+K]+	1.7374	3	0.7485	rp	56-87-1	5962	HMDB0000182	5200	C00047	1531.26	957.38	1607.82	513.07	1267.2	1208.82	4151.6	5043.33	2382.97	2605.92	5035.98	2294.05	1920.25	2748.51	586.43	3964.34	2460.51	4376.98
MW0063235	T3_positive	Pulegone	Terpenoids	Terpene	C10H16O	327.227	152.12	4.1456	[2M+Na]+	8.21177	3	0.7483	rp	6894-43-5	442495	HMDB0035602	-	C09893	13680.2	12271.8	33548.7	36962.1	35194.4	27156.6	66806.1	65602.3	62701.1	38020.5	34577.6	39413.7	494198	469476	173179	37603.5	32157.8	28193.4
MEDL00602	T3_positive	2-Methylheptanoic acid	Organic acids	Organic acids	C8H16O2	167.105	144.115	4.7319	[M+Na]+	0.0745	3	0.7481	rp	1188-02-9	14475	HMDB0031587	-	-	6325.86	4031.57	3167.49	1149.68	4428.23	2639.68	4867.77	809.34	5838.22	7985.21	4707.51	924.09	2749.88	2262.13	4675.49	5334.94	2298.12	7187.32
MW0111613	T3_positive	1-(3,4-Dimethoxyphenyl)-1,2-ethanediol 1-O-b-D-glucoside	Alcohol and amines	Alcohols	C16H24O9	383.13	360.142	2.7519	[M+Na]+	0.08125	3	0.748	rp	251905-98-3	85242014	HMDB0034626	-	-	2992.48	1052.97	1404.32	2620.41	2653.92	4208.3	2288.32	3062.58	1623.16	4819.37	9694.53	1152.73	3370.36	2624.64	2006.05	2482.96	1740.19	1962.74
HJAP005	T3_positive	Laricitrin-3-O-glucoside	Flavonoids	Flavonols	C22H22O13	533.07	494.106	4.4418	[M+K]+	0.0829781	3	0.7479	rp	39986-90-8	101682256	-	-	-	1118.45	382.33	1224.26	645.25	1622.01	1457.07	1086.69	1212.81	704.86	3624.73	3759.8	3957.12	1897.45	901.01	767.89	2938.6	1262.22	1856.92
MW0121592	T3_positive	5-Methoxy-dl-tryptophan	Amino acids and derivatives	Amino acids and derivatives	C12H14N2O3	491.19	234.1	5.1855	[2M+Na]+	2.41905	3	0.7477	rp	28052-84-8	119802	-	103475	-	20366.5	16402	8141.01	9328.57	11588.7	15736.7	3722.93	6553.34	16538.2	29820.5	11319.7	2775.14	4376.68	13253.7	4373.22	8435.7	8076.56	3192.69
MW0116875	T3_positive	Benhepazone	Benzene and substituted derivatives	Benzene and substituted derivatives	C15H12N2O	275.061	236.095	0.7926	[M+K]+	0.09225	3	0.7477	rp	363-13-3	9689	-	-	-	22736	20387	4178.33	11611.7	3103.18	9920.83	2529.02	12466.2	21236	34291.1	42174.6	46683.1	6127.93	5189.28	6901.91	36665	18706.9	35499.6
MEDP0734	T3_positive	2-Aminophenol	Alkaloids	Phenolamine	C6H7NO	110.064	109.053	3.4184	[M+H]+	10.6955	3	0.7475	rp	95-55-6	5801	-	-	C01987	76193.5	75642.6	70183.6	74607.9	84090.1	86272.3	83976.1	85909.7	63059.7	83937.7	85038.3	86845.6	84585.6	87006.3	90469.7	79017.4	70230.1	68531.1
ZINC85531494	T3_positive	4H-1-Benzopyran-4-one,5,6,7,8-tetrahydro-5,6,7-trihydroxy-8-[[4-oxo-2-(2-phenylethyl)-4H-1-benzopyran-6-yl]oxy]-2-(2-phenylethyl)-, (5S,6R,7R,8S)	Others	Ketone compounds	C34H30O8	589.18	566.194	0.7629	[M+Na]+	0.120277	3	0.747	rp	121795-56-0	14283395	-	-	-	8337.03	2967.24	1451.27	14820.4	5547.54	2839.43	3126.87	12388.4	16706.6	24639.3	24229.8	23739	2345.46	2674.79	6656.81	11744	17349.2	10120.8
MW0009071	T3_positive	1-(((9H-Fluoren-9-yl)methoxy)carbonyl)piperidine-2-carboxylic acid	Benzene and substituted derivatives	Benzene and substituted derivatives	C21H21NO4	374.141	351.147	2.0397	[M+Na]+	0.14575	3	0.7464	rp	105751-19-7	3790985	-	-	-	5003.64	5464.68	3399.23	2490.89	7813.13	5943.15	1284.41	1623.33	3714.87	1286.75	1662.72	5179.1	4875.38	4031.01	5372.52	3911.23	3398.65	543.15
MEDL02307	T3_positive	p-Coumaroylagmatine	Alkaloids	Phenolamine	C14H20N4O2	340.16	276.159	3.7329	[M+CH3CN+Na]+	2.79478	3	0.7462	rp	7295-86-5	5280691	HMDB0033460	-	C04498	25460.9	35779.2	23783.6	21686.2	24563.8	23857.7	12200.6	12745.4	14199.9	9135.68	6655.56	7592.44	4843.82	7350.97	13372.2	10061.8	9486.86	7533
MW0127388	T3_positive	1,2,4-Triazin-5(2H)-one, 6-(1,1-dimethylethyl)-3-(methylthio)-	Others	Ketone compounds	C8H13N3OS	217.119	199.078	0.8122	[M+NH4]+	0.168	3	0.7458	rp	35045-02-4	135502804	-	-	-	8219.4	7811.7	4323.17	8689.68	8547.89	7537.03	582.9	5963.44	3655.14	1590	1828.81	2668.69	2644.74	3742.58	9143.65	3518.68	2709.2	2437.38
MEDP1052	T3_positive	N,-N-diacetyl-O-methylhydroxylamine	Alcohol and amines	Polyamines	C5H9NO3	154.042	131.058	2.5939	[M+Na]+	14.0533	3	0.7455	rp	128459-09-6	538412	-	-	-	840578	778060	759770	839038	856627	861039	925122	833051	825201	901080	877895	890388	894697	860935	905190	842032	811223	831655
MW0118143	T3_positive	2-[3-[(4-ethoxycarbonylphenyl)hydrazinylidene]-6-oxo-1-cyclohexa-1,4-dienyl]acetic Acid	Organic acids	Organic acids	C17H16N2O5	367.069	328.106	0.1056	[M+K]+	0.19575	3	0.7451	rp	78028-01-0	2601	-	63042	-	845.2	594.21	560.67	1704.77	732.51	793.68	818.04	625.57	583.78	645.87	386.27	499.88	524.1	543.03	585.49	743.56	544.47	374.68
MW0160084	T3_positive	Benzo[a]pyrene-7,8-dione	Benzene and substituted derivatives	Benzene and substituted derivatives	C20H10O2	321.026	282.068	0.9304	[M+K]+	0.199	3	0.745	rp	65199-11-3	105020	-	-	-	5032.82	10763.6	4762.45	594.99	2757.82	3975.32	3898.91	8543.58	14193.7	5127.6	15196.1	17434.5	6165.21	6617.66	8973.97	11850.8	21489.2	22035.2
MW0015807	T3_positive	Annohexocin	Organic acids	Organic acids	C35H64O9	667.436	628.455	6.207	[M+K]+	14.2667	3	0.745	rp	167696-97-1	10054746	HMDB0041362	-	-	1145.59	1357.04	1353.43	349.06	1312.47	1378.74	326.95	991.5	1787.51	648.21	892.22	896.88	1527.61	1045.81	1263.91	559.28	1015.13	679.17
MEDL02577	T3_positive	Procyanidin C1	Tannins	Proanthocyanidins	C45H38O18	889.194	866.206	3.0856	[M+Na]+	0.213921	3	0.7447	rp	37064-30-5	169853	HMDB0038370	-	C17624	474.7	1454.02	1023.83	924.18	790.26	888.98	1948.97	2886.25	2882.73	3566.24	3544.15	1007.07	586.1	3719.25	1107.5	7793.9	4033.79	10954.7
MW0117890	T3_positive	2,4-Diamino-6-hydroxypyrimidine	Heterocyclic compounds	Heterocyclic compounds	C4H6N4O	149.043	126.054	1.7427	[M+Na]+	1.32322	3	0.7445	rp	56-06-4 | 100643-27-4 | 143504-99-8 | 195-66-4	135408763	HMDB0002128	-	-	8006.69	11142.5	14351.8	11616.8	16417.8	12473	11370	11625.9	11482.4	7405.8	13673.6	15477.7	14127.9	7974.06	7000.23	10190.8	14815.9	14314.6
MW0152134	T3_positive	2-O-alpha-D-Glucopyranosyl-L-ascorbic acid	FA	Others	C12H18O11	377.049	338.085	1.1484	[M+K]+	0.221	3	0.7445	rp	129499-78-1	54693473	-	-	C18339	17075.6	50335	27567.4	28299.6	22044.5	71757.9	11308.4	11730.4	6353.42	12493.1	11255.8	2652.37	12722.8	21356	10176.4	7941.59	7615.57	6115.2
MEDP2113	T3_positive	2-Phenylpropylamine	Benzene and substituted derivatives	Benzene and substituted derivatives	C9H13N	158.096	135.105	2.9486	[M+Na]+	4.33049	3	0.7444	rp	582-22-9	11398	-	-	-	2606.27	3441.17	2355.64	9927.81	7154.49	8381.53	2002.27	2488.54	1232.23	3722.06	2052.2	1450.49	3846.42	738.88	2435.84	2356.36	2973.01	2911.17
MW0127223	T3_positive	2,4,6-Triethyl-1,3,5-oxadithiane	Heterocyclic compounds	Heterocyclic compounds	C9H18OS2	245.051	206.08	0.7926	[M+K]+	0.23325	3	0.7442	rp	53897-57-7	131752465	HMDB0038791	-	-	10337.3	6742.37	16539.8	13883.3	15195.1	12706.6	25728.3	23933.5	22690.8	33427.4	31275.5	28794	10966.6	5481.86	16533.3	12504.3	26772.8	18991.5
MW0147848	T3_positive	Cryptopleurine	Benzene and substituted derivatives	Benzene and substituted derivatives	C24H27NO3	395.241	377.199	4.9438	[M+NH4]+	0.2345	3	0.7442	rp	482-22-4	92765	-	-	-	7854.81	8211.71	2780.69	12383	7406.86	11520.4	11385.8	5423.35	10110.2	2897.83	4760.35	2221	4531.28	2980.1	7002.93	1634.54	2187.44	3017.08
MEDL02295	T3_positive	Hordenine	Alkaloids	Phenolamine	C10H15NO	204.083	165.115	1.565	[M+K]+	9.10781	3	0.744	rp	539-15-1	68313	HMDB0004366	7055	C06199	36872	32882.5	30589.1	44483.4	46874	45269	44236	40447	45727.7	28945.9	21259.1	17677.5	77048.6	64507.1	61160.3	25035.2	22668.8	27155.1
MEDP0396	T3_positive	2'-Deoxycytidine-5'-monophosphate	Nucleotides and derivatives	Nucleotides and derivatives	C9H14N3O7P	325.092	307.057	4.1654	[M+NH4]+	2.53356	3	0.744	rp	1032-65-1	13945	HMDB0001202	6078	C00239	2420.14	1735.53	3045.62	1053.78	4200.14	1585.95	1350.45	2523.83	415.8	82.7	646.86	583.97	1247.91	1562.02	1743.35	384.71	211.64	625.08
MW0120093	T3_positive	2-Amino-4,6-dimethyl-1,3,5-triazine	Heterocyclic compounds	Heterocyclic compounds	C5H8N4	147.065	124.075	4.9076	[M+Na]+	0.25925	3	0.7436	rp	1853-90-3	15820	-	-	-	4652.39	7134.59	4870.08	3551.84	3882.43	1186.21	2878.13	4652.82	4239.3	14468.2	4635.6	9982.52	71.8	3153.18	4721.17	8505.11	8198.31	2423.48
MEDN0294	T3_positive	3-Methylcrotonylglycine	Amino acids and derivatives	Amino acids and derivatives	C7H11NO3	180.064	157.074	2.1487	[M+Na]+	0.26675	3	0.7434	rp	33008-07-0	169485	HMDB0000459	5447	-	652.69	941.72	524.08	979.77	488	475.74	676.29	416.84	1018.86	3021.99	2018.89	1425.91	213.19	1709.84	165.93	553.74	942.09	456.89
MW0009385	T3_positive	Phenindione	Benzene and substituted derivatives	Benzene and substituted derivatives	C15H10O2	286.079	222.068	5.286	[M+CH3CN+Na]+	7.22975	3	0.7432	rp	83-12-5	4760	HMDB0014641	-	C07584	1109.26	1716.01	1034.58	358.66	242.55	264	1163.91	940.25	1335.63	1475.42	1156.87	1553.51	1205.45	1282.07	37.41	28.04	1054.23	878.12
MW0117991	T3_positive	2,5-Dimethyl-3-mercaptotetrahydrofuran	Others	Others	C6H12OS	133.064	132.061	3.93	[M+H]+	0.2855	3	0.7429	rp	26486-21-5	20442793	HMDB0032237	-	-	546.48	728.79	348.52	640.31	1033.06	157.23	1143.85	766.65	632.08	421	930	248.3	952.81	957.91	329.02	244.94	136.52	375.87
MW0105762	T3_positive	Ascorbalamic acid	Organic acids	Organic acids	C9H13NO8	264.071	263.064	1.1086	[M+H]+	0.29125	3	0.7428	rp	41679-87-2	71437684	HMDB0029944	-	-	3689.97	4061.12	9224.3	22628.8	4485.18	13667	10064.9	15138.2	4719.77	4684.62	6464.69	8501.15	4803.27	13420	4598.03	3864.14	6604.24	3218.28
FDATN01474	T3_positive	DL-Serine	Amino acids and derivatives	Amino acids and derivatives	C3H7NO3	174.08	105.043	1.8812	[M+Na+HCOOH]+	15.59	3	0.7427	rp	302-84-1 | 6898-95-9 | 25821-52-7	617	HMDB0062263	-	C00716	1049.01	7143.29	6812.95	827.57	295.14	1752.32	70261.9	95308.2	109525	72684.3	59472.9	53545.1	18882.5	26353.6	6186.86	2804.18	2097.13	11696.2
MW0140584	T3_positive	(R)-3-((R)-3-Hydroxybutanoyloxy)butanoate	Others	Lactones	C8H14O5	229.05	190.084	0.6538	[M+K]+	0.309	3	0.7423	rp	1117-10-8	5459971	-	-	C04546	4680.14	4582.32	4134.13	3197.77	3970.05	3673.92	4070.38	5275.82	5237.37	1355.74	3047.93	1809.37	3372.49	8661.34	5653.63	791.7	583.3	436.39
MEDP1904	T3_positive	1-(9Z,12Z-octadecadienoyl)-glycero-3-phosphoethanolamine	GP	LPE	C23H44NO7P	478.292	477.286	6.6868	[M+H]+	6.31764	3	0.7423	rp	85046-18-0	52925130	HMDB0011507	-	-	486423	481806	456948	244986	252683	132384	243561	213227	344928	343075	194519	251165	111640	126416	75094.8	838195	787028	759565
MW0001574	T3_positive	Nodinitib-1	Benzene and substituted derivatives	Benzene and substituted derivatives	C14H13N3O2S	592.166	287.073	2.139	[2M+NH4]+	7.4889	3	0.7422	rp	799264-47-4	1088438	-	96479	C76555	53205.5	2585.85	52917	343.17	189.48	57762.5	53732.1	1391.31	970.76	745.43	2024.7	9553.69	1538.78	3117.01	227.42	19210.8	25488.9	33807.5
MEDP0437	T3_positive	Ergothioneine	Alkaloids	Alkaloids	C9H15N3O2S	476.211	229.089	2.9486	[2M+NH4]+	2.46221	3	0.7421	rp	497-30-3	5351619	HMDB0003045	53	C05570	5083.15	7009.37	9767.54	5596.77	11040.1	11369.3	11408.6	12117.8	13206.9	7833.46	5068.66	5718.07	12466.8	19091.5	8158.28	2290.43	3871.79	4800.47
MEDL00066	T3_positive	2-Hydroxy-2-methylbutyric acid	Organic acids	Organic acids	C5H10O3	182.081	118.063	1.1884	[M+CH3CN+Na]+	4.8163	3	0.7412	rp	3739-30-8	95433	HMDB0001987	6416	-	71609.8	69613.5	84061.9	88884.4	66910.5	81706.9	213298	193186	199028	322266	297869	300714	180991	177406	206112	158850	149275	161734
MW0106137	T3_positive	Chicoric acid	Phenolic acids	Phenolic acids	C22H18O12	475.088	474.08	3.6544	[M+H]+	0.366605	3	0.7409	rp	70831-56-0	5281764	HMDB0002375	-	C10437	2902.35	5270.98	5968.1	5041.98	2828.87	5274.06	15941	10108.8	8809.27	15097.7	14074.6	8158.84	8250.36	8092.32	9856.37	19478.1	15415.9	15557.8
MEDN0806	T3_positive	Aceglutamide	Amino acids and derivatives	Amino acids and derivatives	C7H12N2O4	189.086	188.08	1.1975	[M+H]+	1.50895	3	0.7409	rp	2490-97-3	182230	HMDB0006029	-	-	2927.91	3221.81	3024.32	7324.73	7371.05	9182.04	18912.3	12839.3	13558.2	60914.8	45596.4	45305.8	10133.1	8058.61	4959.98	33019.9	26084.8	26745.5
MEDP1196	T3_positive	Biotin amide	Alcohol and amines	Amines	C10H17N3O2S	525.167	243.104	1.0493	[2M+K]+	9.5196	3	0.7407	rp	6929-42-6	83831	HMDB0001458	-	C01893	687.91	371.6	3148.37	4847.86	6878.37	5890.13	2220.52	1095.55	3047.28	395.91	182.05	409.96	1203.17	8591.14	1932.75	4573.66	12814.4	2129.51
MEDL02149	T3_positive	Acetaminophen glucuronide	Others	Ketone compounds	C14H17NO8	310.09	327.095	2.8896	[M+H-H2O]+	1.35165	3	0.7407	rp	16110-10-4	83944	HMDB0010316	-	-	7329.03	7626.76	4084.51	10938.5	11954.4	12423.7	2800.95	490.2	3947.96	3666.24	1624.72	835.18	9462.53	7862.41	5150.03	911.17	84.98	1276.26
MW0116142	T3_positive	[(4,5-diphenyl-4H-1,2,4-triazol-3-yl)thio]acetic acid	Organic acids	Organic acids	C16H13N3O2S	312.077	311.073	0.5743	[M+H]+	0.3815	3	0.7406	rp	54559-45-4	699546	-	-	-	3461.31	4681.85	1189.78	6229.91	1219.95	684.68	890.5	5179.96	6410.6	1380.68	1025.95	1256.45	1372.77	1896.83	2912.93	6765.11	3990.58	2332.44
MW0001730	T3_positive	Benzoic acid, 2,2'-[1,4-phenylenebis(carbonylimino)]bis-	Benzene and substituted derivatives	Benzene and substituted derivatives	C22H16N2O6	405.103	404.101	2.6334	[M+H]+	0.405097	3	0.74	rp	3980-13-0	1069143	-	-	-	5338.32	7615.36	8409.23	2643.05	4258.63	6654.6	537.04	1979.24	7669.05	5253.76	1726.18	4276.92	5969.54	4257.34	4863.36	972.85	758.16	1514.3
MW0113066	T3_positive	Tachioside	Phenolic acids	Phenolic acids	C13H18O8	341.064	302.1	1.9407	[M+K]+	0.41925	3	0.7396	rp	109194-60-7	11962143	-	-	-	4674.91	3661.93	3862.7	1614.17	6210.41	1440.15	7713.59	6661.6	7838.68	10341	7883.07	13274.4	2049.68	7249.04	8003.62	3651.18	5592.61	2377.13
MW0152057	T3_positive	Kynostatin 272	Benzene and substituted derivatives	Benzene and substituted derivatives	C33H41N5O6S2	685.276	667.25	2.4949	[M+NH4]+	14.7257	3	0.7394	rp	147318-81-8	60927	-	-	-	6818.9	6602.15	5196.46	10300.6	9217.06	14250.5	15624.2	12302.5	9551.32	3581.72	6175.27	5241.26	18664.3	13275.2	18452.3	5804.03	7345.1	5400.08
MEDL02751	T3_positive	2',3,4,4',6'-Pentahydroxychalcone	Flavonoids	Chalcones	C15H12O6	577.134	288.063	2.7125	[2M+H]+	0.679149	3	0.7388	rp	14917-41-0 | 73692-51-0	5461154	HMDB0126020	-	-	127441	23486	46106.9	21979.2	39282.4	21915.5	3556.53	33047.1	4301.23	2771.75	1963.36	1518.73	5102.05	5108.89	11330.8	2214.34	9333.48	4840.53
MEDL01798	T3_positive	2-(((2-Ethylhexyl)oxy)carbonyl)benzoic acid	Phenolic acids	Phenolic acids	C16H22O4	296.186	278.152	4.7219	[M+NH4]+	8.27111	3	0.7387	rp	4376-20-9	20393	HMDB0013248	-	C03343	1166.59	778.73	686.72	302.51	498.45	1674.1	5640.41	2507.14	6214.85	8565.66	7592.46	8999.06	2712.53	3356.88	3759.51	6743.62	8365.08	2934.23
MW0003243	T3_positive	2-Methyl-4-phenylbut-3-yn-2-ol	Benzene and substituted derivatives	Benzene and substituted derivatives	C11H12O	183.08	160.089	0.0655	[M+Na]+	0.46225	3	0.7386	rp	1719-19-3	288327	-	-	C73305	785.66	1395.49	1147.26	571.62	696.58	917.03	1959.61	1146.54	552.26	913.52	1126.19	1026.27	733.62	1082.78	915.06	2723.97	1051.7	982.83
MEDL02249	T3_positive	Chalcone	Flavonoids	Chalcones	C15H12O	231.07	208.089	1.3667	[M+Na]+	0.46225	3	0.7386	rp	94-41-7	637760	HMDB0003066	3342	C15589	3032.06	3546.44	3131.25	227.21	2860.32	1352.81	6010.85	8164.34	6195.98	8148.32	13494.6	14019	3680.73	2760.58	3713.07	3420.4	8005.02	5541.88
MW0140627	T3_positive	Propylene glycol	Alcohol and amines	Alcohols	C3H8O2	118.086	76.0524	8.7381	[M+CH3CN+H]+	1.4685	3	0.7385	rp	4254-14-2	259994	HMDB0001881	-	C02912	95391.7	70147.6	64229.6	144532	75611.3	127563	79709.3	92906.7	156582	116939	72014.6	90838.3	107763	85961.6	159505	92208.6	84152	74869.6
MW0141342	T3_positive	Croton factor F1	Others	Lactones	C38H60O9	643.427	660.424	4.4223	[M+H-H2O]+	6.98317	3	0.7383	rp	53202-98-5	334044	-	-	C09153	7513.78	7211.15	87.36	5153.65	7869.15	6452.71	1260.04	703.24	1420.68	1752.2	248.57	549.13	588.08	1697.05	1066.13	171.33	1280.51	493.22
MW0137396	T3_positive	Apiumoside	Benzene and substituted derivatives	Benzene and substituted derivatives	C29H30O12	593.16	570.174	0.6433	[M+Na]+	0.479503	3	0.7382	rp	73485-93-5	131752524	HMDB0039040	-	-	430.69	375.35	353.07	372.78	515.25	459.27	5410.5	5227.32	5239.78	3810.24	2059.36	616.08	1739.8	4623.9	3047.53	2773.25	2713.54	818.66
MW0160079	T3_positive	3-Hydroxy-2,4,5-trihydroxymethylpyridine	Alkaloids	Pyridine alkaloids	C8H11NO4	203.103	185.069	0.8122	[M+NH4]+	0.48025	3	0.7381	rp	29712-70-7	101491	-	-	-	8017.26	4074.45	9157.89	16559.8	11683.8	15668.9	25029.7	33849.2	31913.9	31668.3	23203.5	29674.6	42403.7	21574.8	32309.9	18619.4	19198.8	19277.8
MEDN1410	T3_positive	N-Palmitoylglycine	Amino acids and derivatives	Amino acids and derivatives	C18H35NO3	314.269	313.262	5.2258	[M+H]+	0.581769	3	0.7379	rp	158305-64-7	151008	HMDB0013034	-	-	2033.06	1648.67	2521.19	257.8	207.47	1657.82	2337.64	1341.41	1729.1	3171.13	1425.85	924.64	1049.88	4691.83	801.74	32571.5	20798.3	22049
MEDP1478	T3_positive	4-Pentenoic acid	Organic acids	Organic acids	C5H8O2	169.049	100.052	3.321	[M+Na+HCOOH]+	3.91775	3	0.7379	rp	591-80-0	61138	HMDB0031602	-	-	85281.3	93475.4	102443	139074	115809	118946	126768	116726	123168	139197	133010	156388	109867	114695	117268	96819.2	89254.3	88222.1
MW0118207	T3_positive	2-Amino-3,4-dimethylimidazo(4,5-F)quinoline	Heterocyclic compounds	Heterocyclic compounds	C12H12N4	235.096	212.106	4.284	[M+Na]+	0.491	3	0.7379	rp	77094-11-2	62274	HMDB0029707	-	C19254	3725.2	4051.3	3127.47	3653.16	3353.35	436.23	9018.34	10776.5	9255.9	5380.05	3521.05	4709.22	4640.14	3246.16	5310.44	7328.18	4940.5	5525.44
MW0002744	T3_positive	2-Benzylaniline	Benzene and substituted derivatives	Benzene and substituted derivatives	C13H13N	222.061	183.105	1.1484	[M+K]+	0.50125	3	0.7376	rp	28059-64-5	119805	-	-	-	19502	13823.5	22767	45494	20908.9	34735.5	19726.5	13983.9	20660	5715.29	11287.4	9777.92	14378.7	27746	22657.1	8166.47	13812.8	16900.8
MEDN0280	T3_positive	Taurine	Organic acids	Organic acids	C2H7NO3S	143.053	125.015	0.6338	[M+NH4]+	5.70028	3	0.7375	rp	107-35-7	1123	HMDB0000251	31	C00245	19455.8	26294.2	12791.1	10716.5	24363.9	24854.1	19125.9	17669.5	31024.7	4709.3	8048.7	4832.87	23417.5	24187.5	17980.1	9096.39	19383.6	13862.6
MW0011587	T3_positive	(R)-2-Hydroxysterculic acid	Organic acids	Organic acids	C19H34O3	311.257	310.251	6.2469	[M+H]+	0.51225	3	0.7374	rp	14602-38-1	131751126	HMDB0031060	-	-	1051.75	1324.83	9594.27	1447.86	2104.64	3345.35	557.12	2221.19	10665.4	1131.21	1309.96	11867.9	1048.03	694.78	6542.21	959.42	1132.65	38347.7
MW0007135	T3_positive	Fenpropathrin	Benzene and substituted derivatives	Benzene and substituted derivatives	C22H23NO3	367.195	349.168	3.1017	[M+NH4]+	0.51575	3	0.7373	rp	39515-41-8 | 64257-84-7	47326	-	-	C18411	21522	10357.7	24751.1	9846.64	7873.46	9964.12	2883.9	1568.45	1801.03	781.08	559.82	1386.93	4103.88	2489.34	1959.26	624.58	538.48	869.38
MEDP1616	T3_positive	Pro-ala	Amino acids and derivatives	Amino acids and derivatives	C8H14N2O3	263.016	186.1	1.0889	[M-H+2K]+	5.15884	3	0.737	rp	6422-36-2	6347578	-	-	-	78081.1	76418.6	64470.8	45992.2	94155.8	56253.2	44568.4	49878.6	24889.6	53333.7	66432.1	45137.9	46707.8	53926.5	41380.1	24113.6	22959.2	4452.72
MW0104392	T3_positive	beta-D-Glucose pentaacetate	Others	Ketone compounds	C16H22O11	391.124	390.116	2.6728	[M+H]+	0.52925	3	0.7369	rp	3891-59-6	2724702	HMDB0034223	-	-	19899.8	11758.5	9036.19	5434.09	5376.96	10818.6	20336.7	27256.6	10124.6	24998.3	39278.4	37244.5	52481.7	32081.8	29844.3	33394.5	32586.2	9323.03
MW0157192	T3_positive	Squamocin	FA	Others	C37H66O7	605.476	622.481	8.7381	[M+H-H2O]+	3.35016	3	0.7369	rp	120298-30-8	441612	-	-	C08545	45737.6	32002.8	32193.3	25494.3	24210.4	42747.8	39421.1	41755.1	83954.4	92866.1	51297.3	86290.8	50119.2	65153.1	70788.9	49018.1	43022.6	40498
MW0002219	T3_positive	2,4-Bis(3-methylbut-2-en-1-yl)benzene-1,3,5-triol	Phenolic acids	Phenolic acids	C16H22O3	542.355	262.157	6.2671	[2M+NH4]+	9.65035	3	0.7369	rp	55380-54-6	71441557	HMDB0133034	-	-	120723	121303	135847	366106	340734	374409	275243	243002	288628	138843	130994	179717	289202	271509	364363	137213	123777	157100
MW0109774	T3_positive	Suberylglycine	Amino acids and derivatives	Amino acids and derivatives	C10H17NO5	316.074	231.111	2.9486	[M+K+HCOOH]+	7.76901	3	0.7368	rp	60317-54-6	6453952	HMDB0000953	5899	-	91699.1	86884.8	87811.7	60533.1	67809.7	63622	133085	129861	129615	237642	169618	173575	131907	129070	138145	200143	183443	182525
MEDL02258	T3_positive	Nordihydrocapsaicin	Alkaloids	Phenolamine	C17H27NO3	625.356	293.199	6.4262	[2M+K]+	6.4593	3	0.7368	rp	28789-35-7	168836	HMDB0036328	-	C20216	16609.6	26130.6	115084	164484	28213.3	17908	17278.4	43828.5	39948.4	23676.1	27055.5	31921.4	25201.2	24517.4	30004.8	11881.5	6535.83	8630.09
MEDL02735	T3_positive	Pectolinarigenin	Flavonoids	Flavones	C17H14O6	315.086	314.079	5.786	[M+H]+	1.63423	3	0.7366	rp	520-12-7	5320438	HMDB0128589	-	C17784	35967.3	50922.4	48050.5	51705.1	52569.1	54879.6	41.16	905.36	896.73	264.58	91.37	2863.07	645.92	739.45	814.24	958.82	1249.45	73.16
MEDL02239	T3_positive	Maslinic acid	Terpenoids	Triterpene	C30H48O4	473.361	472.355	8.5588	[M+H]+	0.550857	3	0.7364	rp	4373-41-5	73659	HMDB0002392	-	C16939	2063.77	4195.69	3895.64	2566	5105.9	4687.88	265.75	1140.49	591.4	112.06	108.44	132.83	1098.54	2192.05	3126.21	210.69	47.13	101.35
MW0143420	T3_positive	4-Nitrophenyl-beta-D-galactopyranoside	Others	Saccharides	C12H15NO8	324.069	301.08	1.7229	[M+Na]+	0.5835	3	0.7356	rp	3150-24-1	65115	-	-	C04452	1955.32	493.05	1166.08	611.74	1129.06	616.03	621.2	489.93	900.26	1443.59	480.89	398.6	1862.93	5206.98	1543.19	1555.49	1153.48	1349.65
MEDP0054	T3_positive	Glutamine	Amino acids and derivatives	Amino acids and derivatives	C5H10N2O3	215.138	146.069	1.168	[M+Na+HCOOH]+	7.3648	3	0.7356	rp	56-85-9	5961	HMDB0000641	5614	C00064	10746	19455.4	9022.87	18949.2	14553.4	18702.4	12876.5	12780.7	19214.2	10736.8	7894.25	10762.1	18340.3	19000.9	24614.9	8516.28	6187.04	7376.75
MW0103659	T3_positive	S-adenosylmethioninamine	Nucleotides and derivatives	Nucleotides and derivatives	C14H23N6O3S+	373.193	355.155	3.3597	[M+NH4]+	0.586	3	0.7356	rp	22365-13-5	439415	HMDB0000988	3501	C01137	250.46	2199.87	3425.65	1449.12	1138.88	381.59	4371.59	3238.38	4511.83	5247.47	2026.43	4218.67	1958.59	6191.42	3361.89	14633.9	8268.64	13051.8
MW0111663	T3_positive	1-(Methylthio)-2-butanone	Others	Ketone compounds	C5H10OS	119.048	118.045	1.1884	[M+H]+	0.58925	3	0.7355	rp	13678-58-5	61656	HMDB0037193	-	-	15557.3	16778.7	20657.1	17396.6	13118.7	20345.6	36918	35919.2	47822.6	79919.9	58107.4	63312.5	44175.6	31529.3	35678.2	32681.1	30408.5	30773.7
MEDP1836	T3_positive	Nootkatone	Terpenoids	Sesquiterpenoids	C15H22O	219.174	218.167	5.0443	[M+H]+	1.96078	3	0.7354	rp	4674-50-4 | 28834-25-5	1268142	-	-	C17914	44278.9	92382.3	38654.6	40742.3	22023.9	20559.6	12270.9	11760.9	15863.6	44876.8	13123.1	44878	27001.8	14893.1	20195.2	10891.4	7281.77	8371.97
MEDN1556	T3_positive	L-Allothreonine	Amino acids and derivatives	Amino acids and derivatives	C4H9NO3	188.055	119.058	1.3271	[M+Na+HCOOH]+	4.76343	3	0.7354	rp	24830-94-2	99289	HMDB0004041	7007	C05519	4003.85	3571.32	4855.49	17282.3	11300.4	11574.9	3001.21	5051.2	3041.47	4294.18	20785.6	8739.82	2560.6	4737.93	7193.94	5020.36	4055.91	6286.01
MEDP0305	T3_positive	Creatinine	Organic acids	Organic acids	C4H7N3O	244.154	113.059	3.8117	[2M+NH4]+	5.74017	3	0.7354	rp	60-27-5	588	HMDB0000562	8	C00791	1954.7	886.64	4150.12	22846.8	22277.2	22811.3	79.31	61.03	20814.1	23167.2	23954.7	25651.7	75119.2	59721.4	74315.9	5828.23	6860.35	6306.1
MW0117399	T3_positive	2-Piperazin-1-ylnicotinamide	Alcohol and amines	Amines	C10H14N4O	207.123	206.117	2.8087	[M+H]+	0.59725	3	0.7353	rp	87394-64-7	16785637	-	-	-	13748.8	14230.4	14632.4	5083.14	4870.58	6849.41	5593.46	4576.4	3900.95	2792.96	1347.94	990.27	7681.3	6717.09	6292.73	371.49	2449.32	772.75
MW0146896	T3_positive	Bryotoxin A	Others	Others	C32H42O12	636.299	618.268	5.0646	[M+NH4]+	0.603298	3	0.7351	rp	101329-50-4	441848	-	-	C08853	16756.1	5668.5	29075	22189.6	33381.8	20131	19185.7	13317.7	7012.07	8968.17	9870.43	4630.35	18534.3	19469.7	7251.76	2256.01	4618.81	5561.43
MEDN1226	T3_positive	2-amino-4-oxovaleric acid	Organic acids	Organic acids	C5H9NO3	132.065	131.058	1.8812	[M+H]+	0.608	3	0.735	rp	4439-83-2	-	-	-	C03341	5822.48	3183.82	2865.43	3297.6	1549.27	9753.51	19712.4	17807.4	19539.5	42139.1	34058.6	36920.9	31668.3	21001.9	11205.7	41664.1	29729.4	21953.6
MW0008765	T3_positive	4-Amino-N,N-diethylbenzenesulfonamide	Benzene and substituted derivatives	Benzene and substituted derivatives	C10H16N2O2S	229.103	228.093	0.5941	[M+H]+	0.62125	3	0.7347	rp	1709-39-3	95067	-	-	-	2073.53	761.62	474.25	2985.39	591.43	883.59	540.57	749.2	2452.43	184.9	282.23	231.13	739.01	100.59	43.92	4305.06	4185.7	301.63
MW0011242	T3_positive	Vomifoliol 9-[xylosyl-(1->6)-glucoside]	Terpenoids	Monoterpenoids	C24H38O12	557.199	518.236	3.497	[M+K]+	0.630794	3	0.7345	rp	126221-59-8	14466051	HMDB0035520	-	-	18986.4	10984.5	389.31	14413.7	20908.6	11528.2	14839.7	3015.28	25956.2	1087.72	3763.23	2637.63	2038.97	4665.33	7585.23	633.66	1000.83	989.12
MEDP1884	T3_positive	Prolyl-Histidine	Amino acids and derivatives	Amino acids and derivatives	C11H16N4O3	253.126	252.122	1.553	[M+H]+	8.47135	3	0.7342	rp	92027-43-5	9856353	HMDB0029019	-	-	21686.2	18156.7	18551.2	2876.43	13086.7	21423.8	16586	14912.6	15309.4	10737.3	13567.3	9508.31	3832.12	13512.6	21034.6	25332.7	22895.6	33711.8
ZINC42852282	T3_positive	Taxayuntin G	Terpenoids	Ditepenoids	C28H42O12	588.302	570.268	5.2258	[M+NH4]+	0.654078	3	0.7339	rp	162558-97-6	5321671	-	-	-	2419.04	1170.18	2725.64	5739.44	3929.31	1996.94	26440.4	6872.73	21297.3	20707.7	19287.2	20888.7	12821.4	11747.5	8138.77	29499.6	21783.2	21571.9
MEDN1327	T3_positive	2-Methyl-4-pentenoic acid	Organic acids	Organic acids	C6H10O2	137.059	114.068	3.1839	[M+Na]+	15.199	3	0.7338	rp	1575-74-2	549519	HMDB0031158	-	-	55504.8	54612.3	43862.6	72273.7	50095.7	67519.1	158977	60555.9	67921.3	38363.2	47501.2	54733.1	99744.1	53279.3	67811.4	38537.9	18014.2	25236
MEDL02165	T3_positive	1,4-Dihydro-1-methyl-4-oxo-3-pyridinecarboxamide	Alkaloids	Pyridine alkaloids	C7H8N2O2	194.088	152.059	3.0467	[M+CH3CN+H]+	6.93619	3	0.733	rp	769-49-3	440810	HMDB0004194	-	C05843	60.04	2181.23	1798.61	489.82	3344.49	3336.71	1935.86	3489.21	4038.85	1357.19	1349.14	1297.97	5280.71	7011.77	6972.23	206.03	403.98	202.22
MEDN1235	T3_positive	L-2-amino-6-oximelic acid	Organic acids	Organic acids	C7H11NO5	190.071	189.064	1.2082	[M+H]+	0.69375	3	0.733	rp	75650-93-0	194695	-	-	C03871	710.13	416.02	232.72	1347.12	162.99	1004.05	5480.14	533.81	1095.16	19329.3	7590.4	2720.18	2538.71	1562.65	1386.15	6848.93	2409.07	5666.79
MW0005457	T3_positive	2-NP-Amoz	Benzene and substituted derivatives	Benzene and substituted derivatives	C15H18N4O5	373.092	334.128	4.3138	[M+K]+	0.7005	3	0.7328	rp	183193-59-1	53393538	-	-	-	435.56	5030.89	865.45	2661.77	1097.23	616.29	1991.92	2186.71	1987.62	7251.7	8292.24	10913.2	56.65	947.73	1774.46	199.58	5429.57	6108.27
MW0062189	T3_positive	Promazine	Heterocyclic compounds	Heterocyclic compounds	C17H20N2S	285.144	284.135	0.8517	[M+H]+	0.7015	3	0.7328	rp	58-40-2	4926	HMDB0014564	-	C07379	697.87	800.14	1239.61	23628.7	14545.6	24683.5	71.81	884.55	783.31	190.37	241.71	241.68	381.5	2383.14	380.25	164.96	2598.08	34.32
MEDL00798	T3_positive	3-Hydroxyphenylurea	Benzene and substituted derivatives	Benzene and substituted derivatives	C7H8N2O2	322.147	152.059	2.4358	[2M+NH4]+	6.04479	3	0.7328	rp	701-82-6	12796	-	-	-	1873.13	13998.5	15647	8766.7	19451.5	10459.4	18464.2	17143.7	17758.3	8516.26	5619.42	6344.22	38742.2	27315.6	9089.45	2000.72	6503.34	3721.87
MW0123504	T3_positive	Decitabine	Nucleotides and derivatives	Nucleotides and derivatives	C8H12N4O4	246.125	228.086	0.5743	[M+NH4]+	14.563	3	0.7327	rp	2353-33-5	451668	HMDB0015391	-	-	27248.7	31637.4	42028.2	25405.7	23816.1	26422.3	40819.9	36149.3	36754.3	26101.5	23836.2	21560.3	28749.5	29648.1	23523.9	18439.8	26583.5	26423.2
MW0126293	T3_positive	Pyrazinamide	Organic acids	Organic acids	C5H5N3O	231.082	123.043	0.6338	[M+HCOO+2H]+	13.5779	3	0.7323	rp	98-96-4	1046	HMDB0014483	-	C01956	47870.4	38857.2	47082.7	57289.7	56184.2	66758.6	176646	175357	180814	164699	164096	161082	171463	170066	168599	199227	187023	177439
MW0141765	T3_positive	1'-Hydroxytorulene	Alcohol and amines	Alcohols	C40H56O	535.427	552.433	7.9504	[M+H-H2O]+	3.17555	3	0.7322	rp	59122-37-1	23724599	-	-	-	2614.47	1997.78	2219.8	3589.43	5529.98	3422.43	3142.42	4420.59	3738.69	3468.47	2551.47	2642.69	4524.09	4913.83	3640.7	1750.86	1187.82	1544.66
MEDP0234	T3_positive	Gluconolactone	Others	Saccharides	C6H10O6	263.016	178.048	0.832	[M+K+HCOOH]+	2.31463	3	0.7322	rp	90-80-2	7027	HMDB0000150	353	C00198	63587.4	70418.3	71536.8	79696.4	74334.1	70500.1	42332.8	40778.8	51698.4	73345	51639.1	70990.8	55247.6	43084.8	47770	20520.8	19175.6	14589.4
MW0103842	T3_positive	(2-Methyl-6,7-dihydro-5,8-dioxa-1,3-diaza-cyclopenta[b]naphthalen-1-yl)-acetic acid	Organic acids	Organic acids	C12H12N2O4	249.079	248.08	1.9407	[M+H]+	0.73275	3	0.732	rp	879045-15-5	6485563	-	-	-	6861.98	7907.19	2285.4	2569.25	1612.62	10535	4913.73	7851.22	7545.08	3460.32	2923.77	3861.01	1703.22	8608.49	11501.5	2165.76	2800.81	2273.47
MW0115286	T3_positive	NCGC00385222-01_C19H26O13_beta-D-Fructofuranosyl 6-O-(4-hydroxybenzoyl)-alpha-D-glucopyranoside	Phenolic acids	Phenolic acids	C19H26O13	501.101	462.137	2.2774	[M+K]+	0.738093	3	0.7319	rp	139726-39-9	10813903	-	-	-	633.81	1305.64	2117.68	2558.11	862.83	530.52	2373.43	5821.56	4638.26	7287.54	11291	13350.7	969.43	3854.27	3042.77	3345.71	17160.2	16440.1
MEDP0053	T3_positive	L-Dopa	Amino acids and derivatives	Amino acids and derivatives	C9H11NO4	417.125	197.069	2.017	[2M+Na]+	0.211238	3	0.7319	rp	59-92-7	6047	HMDB0000181	42	C00355	13775.4	24794.6	23247.1	13965.1	12977.4	16226.5	32048.3	28665	26713.2	17222.8	15947.3	12662.8	18230.3	14817.3	16462.4	1593.61	3811.86	12536.9
MEDP1216	T3_positive	3-Methylhippuric acid	Organic acids	Organic acids	C10H11NO3	257.081	193.074	5.2661	[M+CH3CN+Na]+	20.0788	3	0.7315	rp	27115-49-7	99223	HMDB0013245	-	-	784.98	1492.5	1744.37	160.84	985.96	1235.41	470.41	63.93	179.8	175.47	174.75	82.81	30.54	122.5	177.19	93.97	195.69	65.2
MEDP0151	T3_positive	Isoguanine	Nucleotides and derivatives	Nucleotides and derivatives	C5H5N5O	320.125	151.049	2.6531	[2M+NH4]+	13.835	3	0.7315	rp	3373-53-3	76900	HMDB0000403	5392	-	18912.5	20580.6	19405.9	19378.1	19554.2	28969	17252	13222.2	21726.9	12889.1	15372.3	12037.8	13883.8	14685.8	11594.6	12440.3	1664.1	10875
MEDL01856	T3_positive	Umbelliferone	Lignans and Coumarins	Coumarins	C9H6O3	200.996	162.032	9.2221	[M+K]+	0.76475	3	0.7312	rp	93-35-6	5281426	HMDB0029865	-	C09315	8761.61	11716.4	10434.9	9044.12	9688.76	9182.37	11640.8	10196.5	11483.9	10157.4	10961	11688.3	10865.5	10523.5	11904.4	9210.15	9189.23	12767.3
MW0151292	T3_positive	(1R,15R,17S,18S)-17-ethyl-3,13-diazapentacyclo[13.3.1.02,10.04,9.013,18]nonadeca-2(10),4,6,8-tetraene	Alkaloids	Alkaloids	C19H24N2	599.337	280.194	6.0866	[2M+K]+	13.6268	3	0.7312	rp	481-87-8	100217	-	-	-	16355.9	21869.3	36036.8	46060	60408.7	44238.1	87644.2	14257	83314.6	16623.3	14926.9	9821.91	31379.1	69767	50145	11490.4	11446.1	7051.8
MEDL00543	T3_positive	3-Methyladipic acid	Organic acids	Organic acids	C7H12O4	321.159	160.074	1.5847	[2M+H]+	10.161	3	0.731	rp	3058-01-3 | 61898-58-6	12292	-	-	-	4441.7	4834.08	4372.11	7877	8527.24	12564.3	4862.06	851.24	5578.48	3173.19	3870.69	3762.06	3557.04	6763.04	11403	3376.96	2853.86	2128.42
MEDP1617	T3_positive	L-Gulose	Others	Saccharides	C6H12O6	249.061	180.063	3.4086	[M+Na+HCOOH]+	8.66767	3	0.7308	rp	6027-89-0	10130220	HMDB0012326	-	C15923	27650.1	25378	28424.6	20455.3	13512.4	22545.8	17865.7	18306.8	15833.4	2153.16	10446.3	11804.9	30967.7	24742.3	26741.8	1431.23	6795	2021.62
MEDN1419	T3_positive	12-KETE	Lipids	Free fatty acids	C20H30O3	365.232	318.219	6.4262	[M+HCOO+2H]+	2.486	3	0.7308	rp	108437-64-5	5283162	HMDB0013633	-	C14807	116117	116150	82335.1	386300	288566	269206	200873	203896	297767	193539	558339	138698	352185	221205	332843	91142.1	93324.6	110467
MW0110891	T3_positive	Acetaldehyde oxime	Others	Aldehyde compounds	C2H5NO	60.0444	59.0371	9.0445	[M+H]+	0.784525	3	0.7308	rp	107-29-9	5324279	HMDB0003656	6972	C02658	12662.9	12533.9	9721.5	10496.9	9052.89	9172.24	10011.6	12226.9	11528.6	13124.2	13474.8	10290.5	9341.87	1868.32	8102.17	14877.2	27380.4	27833.6
MW0118558	T3_positive	2-heptylquinolin-4(1H)-one	Others	Ketone compounds	C16H21NO	266.159	243.162	0.7331	[M+Na]+	0.786	3	0.7307	rp	40522-46-1 | 2503-80-2	164974	-	-	C20643	3492.9	1785.57	2875.77	2995.19	6518.94	3056.83	141.86	1077.76	1514.37	771.71	1019.03	982.49	3178.17	2255.65	2802.75	619.76	222.52	155.07
MW0112772	T3_positive	3-Butyn-1-al	Others	Aldehyde compounds	C4H4O	69.0332	68.0262	1.1484	[M+H]+	0.786925	3	0.7307	rp	52844-23-2	142966	HMDB0006853	-	C06145	4118.31	5079.28	4516.9	6650.07	4887.15	4467.39	8165.06	6172.21	8051.56	10195.7	10482.5	10132.5	5358.07	3737.23	5462.12	12612.2	8714.82	11364.8
MW0147909	T3_positive	Cyanthoate	Others	Lactones	C10H19N2O4PS	317.065	294.08	2.1587	[M+Na]+	0.78725	3	0.7307	rp	3734-95-0	77322	-	-	C18974	110216	110232	114761	141998	128443	120350	8387.82	29944.6	7904.6	22861.8	5923.3	20521.5	20842.9	19817.3	12709.6	4146.42	19541.7	6318.12
MW0006921	T3_positive	D-Nmappd	Benzene and substituted derivatives	Benzene and substituted derivatives	C23H38N2O5	440.319	422.278	4.9234	[M+NH4]+	9.98674	3	0.7306	rp	35922-06-6	10070893	-	44921	-	5173.22	249.6	2619.57	25583.7	21315.8	22159.2	82428.8	86986	79771.7	53828.4	47307.1	53662.5	122552	117344	138398	67013.7	62355.6	56613.3
MW0113836	T3_positive	Acarbose	Others	Saccharides	C25H43NO18	684.223	645.248	0.6338	[M+K]+	15.4763	3	0.7306	rp	56180-94-0	41774	HMDB0014429	-	C06802	87251.9	1260.26	89069.1	103965	96675.1	433.65	20748.1	36047.5	42104.1	63001.9	41570.9	71571.3	50988.1	50273.2	30835.8	178450	98228.6	129874
MEDN1325	T3_positive	trans-2-Octenoic acid	Organic acids	Organic acids	C8H14O2	142.104	142.099	2.4752	[M+]+	10.6875	3	0.7305	rp	1871-67-6	5282714	HMDB0001568	6328	-	227.96	465.85	634.77	3312.1	1979.45	1421.52	6025.78	10869.5	9379.43	3921.55	2412.38	2549.41	16353.3	11876.1	14580.7	3063.9	3370.14	2997.79
MW0138756	T3_positive	Leucodelphinidin 3-[galactosyl-(1->4)-glucoside]	Flavonoids	Anthocyanidins	C27H34O18	669.164	646.174	1.7921	[M+Na]+	0.796225	3	0.7305	rp	189890-19-5	131751298	HMDB0032762	-	-	15113.5	15960.4	13004.3	7250.12	4873.69	4760.55	12313.9	11899.7	26235.1	5564.84	10071.7	9132.43	35181.2	29226.7	51932.3	10259.5	4130.75	9936.57
MW0063577	T3_positive	Smilanippin A	Steroids	Steroidal saponins	C39H64O12	725.448	724.44	8.758	[M+H]+	15.4906	3	0.7305	rp	166736-13-6	131753117	HMDB0041354	-	-	334.42	1639.72	9015.61	8152.22	8363.02	17175.4	5884.8	6521.02	1836.56	525.98	13566	17480.6	14284.5	6642.6	22803.6	3590.52	1567.92	5670.16
MEDP0899	T3_positive	3-Methyladenine	Nucleotides and derivatives	Nucleotides and derivatives	C6H7N5	318.069	149.07	4.2446	[M+CH3CN+H]+	10.2843	3	0.7304	rp	5142-23-4 | 60192-57-6	135398661	HMDB0011600	-	C00913	313174	289636	285110	426531	311139	319191	258111	258224	366318	561613	460964	598996	291550	194421	284304	354241	308628	295407
MW0127431	T3_positive	Di-1-propenyl sulfide	Others	Others	C6H10S	115.053	114.05	4.5816	[M+H]+	0.80275	3	0.7303	rp	33922-80-4	5370448	HMDB0040234	-	-	3558.7	2375.67	3745.92	1218.47	884.76	3298.99	1870.41	1040.77	2294.74	1577.8	1180.51	1477.65	547.83	2638.2	2066.45	1287.19	1320.73	1273.48
MEDL02207	T3_positive	Myosmine	Alkaloids	Pyridine alkaloids	C9H10N2	146.081	146.084	0.7926	[M+]+	5.74977	3	0.7303	rp	532-12-7	442649	HMDB0030386	-	C10160	1.30032e+06	1.35832e+06	1.4953e+06	950997	668608	711019	1.40766e+06	1.4708e+06	1.46645e+06	3.23055e+06	2.95398e+06	2.95894e+06	1.44644e+06	1.31206e+06	1.49739e+06	3.95359e+06	3.39559e+06	3.37268e+06
MW0142444	T3_positive	2-Isoprenylemodin	Benzene and substituted derivatives	Benzene and substituted derivatives	C20H18O5	339.122	338.115	5.1654	[M+H]+	11.89	3	0.7301	rp	82345-58-2	442750	-	-	-	113792	122820	60833.7	230950	251760	317252	119844	16896.8	2626.49	70126.2	72796.7	120078	112462	103519	180522	90180.3	51663.3	57462.8
MW0114576	T3_positive	Helicide	Phenolic acids	Phenolic acids	C13H16O7	331.102	284.09	2.2576	[M+HCOO+2H]+	2.82251	3	0.73	rp	80154-34-3	12896796	-	-	-	815.62	1144.47	1224.59	463.56	3346.98	354.39	1169.08	1621.44	827.76	2909.78	1634.22	4204.84	3324.16	4148.56	5011.96	185.02	4778.98	211.36
MW0008371	T3_positive	3-(4-Ethoxyphenyl)-1,1-dimethylthiourea	Benzene and substituted derivatives	Benzene and substituted derivatives	C11H16N2OS	225.112	224.098	2.857	[M+H]+	0.83475	3	0.7296	rp	5304-13-2	771647	-	-	-	4652.67	3254.28	6058.32	3439.62	5842.03	4418.02	11848.4	14162.9	7350.85	6441.39	6188.95	6736.96	6120.92	7933.53	5307.04	13733.6	10190.6	10102
MW0000808	T3_positive	(R)-(+)-alpha,alpha-Diphenyl-2-pyrrolidinemethanol	Benzene and substituted derivatives	Benzene and substituted derivatives	C17H19NO	276.143	253.147	1.3171	[M+Na]+	0.83925	3	0.7295	rp	22348-32-9	7045371	-	-	-	283.54	1150.85	677.09	1032.02	362.15	556.17	1806.97	1219.53	87.81	242.09	336.03	754.72	2493.27	657.91	1325.13	1818.12	1794.21	1097.81
MW0146672	T3_positive	beta-Funaltrexamine	Benzene and substituted derivatives	Benzene and substituted derivatives	C25H30N2O6	455.216	454.21	8.7381	[M+H]+	0.851588	3	0.7292	rp	72782-05-9	5311018	-	-	C18127	5510.02	7924.22	9893.16	1999.71	2246.94	1324.99	7095.61	8314.66	11706.7	17392	28699.8	24227.9	10485.5	21033.8	15189.9	9488.26	46499.8	41416.9
MW0155592	T3_positive	Piptanthine	Alkaloids	Alkaloids	C20H35N3	318.3	317.283	5.5409	[M+H]+	24.6845	3	0.7292	rp	7344-67-4	442961	-	-	C10779	577597	593240	667445	687064	649470	616189	614253	578443	854671	675859	644996	630575	978765	666789	751278	1.40425e+06	868127	735758
MEDP0652	T3_positive	Methyl cinnamate	Benzene and substituted derivatives	Benzene and substituted derivatives	C10H10O2	163.074	162.068	3.497	[M+H]+	0.801953	3	0.7291	rp	103-26-4 | 1754-62-7	637520	HMDB0033833	66385	C06358	11848.9	7332.24	9418.74	13745.4	15137.1	15629	19753	20143.1	17677.2	12855.4	11368	10442.5	13746.7	13071.6	15096.2	9942.69	9625.63	5519.45
MW0001533	T3_positive	1-BOC-4-(tosyloxy)piperidine	Benzene and substituted derivatives	Benzene and substituted derivatives	C17H25NO5S	378.137	355.145	1.2674	[M+Na]+	0.85925	3	0.729	rp	118811-07-7	15734713	-	-	-	4600.17	3072.41	15125	2404.7	1386.29	5411.51	1237.05	2406.06	3145.84	93.46	1105.84	631.22	1306.8	5368.75	2494.61	693.05	669.3	2306.39
MEDP1809	T3_positive	Triacetin	Others	Lactones	C9H14O6	437.189	218.079	2.2672	[2M+H]+	11.9387	3	0.729	rp	102-76-1	5541	HMDB0029592	-	-	12736.5	7387.12	1976.37	6028.24	1872.59	3223.34	7709	3435.89	10381.9	2156.9	360.03	725.1	19955.7	17637.4	11069.5	2643.24	1212.12	948.03
MEDL01943	T3_positive	Dimethylmalonic acid	Organic acids	Organic acids	C5H8O4	431.19	132.042	4.702	[2M+H]+	13.0265	3	0.7289	rp	595-46-0	11686	HMDB0002001	6425	-	8455.09	5028.19	2379.27	4590.64	3523.46	2205.19	27825.8	26034.8	28134.5	45165.4	41869	45412.4	12503.8	20252.8	8970.39	73588.1	53942.9	53460.2
MW0138137	T3_positive	Eupatilin	Flavonoids	Flavones	C18H16O7	345.097	344.09	5.5275	[M+H]+	5.51004	3	0.7289	rp	22368-21-4	5273755	HMDB0029469	-	C10040	16517.8	17639.4	16244.9	46720.1	38453.6	40260.6	174.33	101.16	62.25	133.06	103.36	136.93	836.84	794.41	870.58	2747.76	1016.25	2609.53
MADP0540	T3_positive	2-Pyrimidin-2-yl-propionic acid	Heterocyclic compounds	Heterocyclic compounds	C7H8N2O2	327.289	152.059	4.9438	[2M+Na]+	0.168523	3	0.7289	rp	819850-16-3	17937042	-	-	-	64078.9	74523.5	67074	54931.9	54943.5	53991	36214.7	53713.8	38748.9	21676.7	6867.51	24321.2	26309.6	18832.9	24132.2	23900.5	21193.5	16052.4
MW0143603	T3_positive	5'-Deoxyinosine	Nucleotides and derivatives	Nucleotides and derivatives	C10H12N4O4	297.062	252.086	4.205	[M-H+2Na]+	12.2198	3	0.7288	rp	69655-07-8	136168433	-	-	C21102	47267.2	38592.1	40581.3	34375.6	50100.5	30465.1	58151.1	65180.1	49792.6	98467.6	361438	113536	56069.3	248154	71293.1	69644	77102.9	68718.8
MEDL02219	T3_positive	5,7-Dihydroxy-3',4',5'-trimethoxyflavone	Flavonoids	Flavones	C18H16O7	345.097	344.09	5.286	[M+H]+	0.967311	3	0.7287	rp	18103-42-9	5379265	HMDB0037692	-	C19807	23077.1	22950.3	22951.2	63727.3	46417.8	46220.8	598.33	3373.19	469.2	1641.97	317.67	447.79	417.25	1626.82	2351.57	18.71	794.39	219.1
MW0119353	T3_positive	3-(((2-Pyridinylmethyl)amino)carbonyl)-7-oxabicyclo[2.2.1]hept-5-ene-2-carboxylic acid	Organic acids	Organic acids	C14H14N2O4	275.105	274.095	1.7624	[M+H]+	0.8925	3	0.7282	rp	6331-43-7	240654	-	-	-	3650.4	2640.25	911.49	3915.95	3830.95	4178.16	16333.4	13045.5	5977.21	7746.8	4545.75	8662.07	10536	13274.4	19254.5	12965.9	10986.6	7462.03
MW0115062	T3_positive	Bardoxolone	Terpenoids	Triterpene	C31H41NO4	530.257	491.304	5.0545	[M+K]+	0.897611	3	0.7281	rp	218600-44-3	400010	-	-	C74085	36306.7	16602.2	39406.9	15119.1	8950.08	5665.87	6652.52	3570.79	8667.05	22832.7	17091.9	18688.9	6618.7	2220.31	2135.35	25721.1	22239.8	22346.2
MEDN1417	T3_positive	13-Hpode	Lipids	Free fatty acids	C18H32O4	312.228	312.23	6.4262	[M+]+	13.5768	3	0.7277	rp	23017-93-8	6437847	HMDB0003871	64784	C04717	8189.26	4627.27	1283.35	362.85	3669.97	3351.59	4155.96	5775.76	1951.09	2207.72	2202.63	4422.23	4258.78	1968.99	3291.95	5764.98	5569.8	8387.51
MW0103095	T3_positive	Vinaginsenoside R1	Terpenoids	Triterpene Saponin	C44H74O15	843.51	842.503	5.746	[M+H]+	0.916318	3	0.7276	rp	156980-41-5	74933433	HMDB0034624	-	-	7508.6	73247.7	7661.65	93730.6	3324.98	75675.1	86738.1	87497.9	55559.5	83040.7	80002	22367.6	92213.4	19122.9	71112.3	63052.5	70684.9	57696.6
MW0106423	T3_positive	Diethyl formamidomalonate	Others	Lactones	C8H13NO5	204.086	203.079	0.7926	[M+H]+	0.9315	3	0.7272	rp	6326-44-9	80617	-	-	-	49869.2	45917.3	55141.7	75609	51402.6	63239.5	47543.1	33415.8	23328.7	6630.63	17090.2	15464.7	69277.6	72990.4	73461.7	17628	9970.37	6962.77
MEDL00353	T3_positive	Glu-Leu	Amino acids and derivatives	Amino acids and derivatives	C11H20N2O5	307.148	260.137	2.0795	[M+HCOO+2H]+	14.343	3	0.7272	rp	5969-52-8	9856500	HMDB0028823	44684	-	1285.08	1744.1	984.17	1032.49	1486.9	1077.29	2392.04	4381.92	3431.07	5940.96	6426.3	5278.15	1632.18	1904.44	1560.08	9428.89	6996.34	4589.07
MW0119721	T3_positive	3'-N-Acetyl-4'-O-(14-methylpentadecanoyl)fusarochromanone	Others	Ketone compounds	C33H52N2O6	595.362	572.383	6.4653	[M+Na]+	0.939233	3	0.7271	rp	136762-45-3	101420967	HMDB0038564	-	-	8451.56	7291.49	5741.32	3966.28	18437.7	11166.5	18685.6	4812.28	20660.3	12765	32664.3	27114.4	3803.11	4969.64	1115.44	40163.6	44057.8	41362.3
MW0144234	T3_positive	Ac-Asp-Glu-Val-Asp-pNA	Benzene and substituted derivatives	Benzene and substituted derivatives	C26H34N6O13	639.216	638.218	0.7926	[M+H]+	0.962992	3	0.7265	rp	189950-66-1	56430536	-	-	-	3663.98	487.23	6900.84	2327.42	5148.34	4004.29	1939.16	2199.11	818.91	2078.42	1705.41	5985.59	3893.68	406.5	4876.84	14602.2	3507.57	1878.9
MEDN0469	T3_positive	Citraconic acid	Organic acids	Organic acids	C5H6O4	148.059	130.027	1.8219	[M+NH4]+	0.97825	3	0.7261	rp	498-23-7	643798	HMDB0000634	5607	C02226	9086.77	11495.5	8347.12	24076.5	34129	41502.8	11157.6	17475.7	7718.09	14884.2	16774.4	11912.1	22752.5	17529.7	8991.24	10041	12701.9	8842.08
MEDN0226	T3_positive	Erythrono-1,4-lactone	Others	Lactones	C4H6O4	119.035	118.027	1.8812	[M+H]+	0.97825	3	0.7261	rp	17675-99-9	5325915	HMDB0000349	5338	-	5801.53	4881.66	4060.7	4975.75	3785.95	4399.59	4007.9	2642.79	4032.99	1182.08	2488.04	2497.27	122.82	4159.57	3575.97	976.05	3291.45	3187.42
MEDL01832	T3_positive	(-)-Arctigenin	Lignans and Coumarins	Lignans	C21H24O6	441.141	372.157	3.0272	[M+Na+HCOOH]+	4.75561	3	0.7261	rp	7770-78-7	64981	HMDB0030087	-	C10545	10595.9	3802.67	6783.79	870.44	5072.22	1132.53	1993.48	1438.73	1830.7	768.17	29.44	1163.54	2005.26	1339.26	2310.75	279.89	116.26	1384.34
MW0006075	T3_positive	Arformoterol	Benzene and substituted derivatives	Benzene and substituted derivatives	C19H24N2O4	345.175	344.174	1.3086	[M+H]+	0.9815	3	0.7261	rp	67346-49-0	3083544	HMDB0015399	-	-	296.18	392.23	364.68	510.92	1038.81	293.69	2671.43	1635.06	2418.62	567.03	356.55	97.48	3145.62	905.57	3225.78	762.18	275.82	246.64
MEDP1346	T3_positive	LPC(0:0/16:0)	Lipids	LPC	C24H50NO7P	518.322	495.332	8.7518	[M+Na]+	0.989639	3	0.7259	rp	66757-27-5	15061532	HMDB0240262	-	-	8017.68	6598.4	7083.14	5270.11	2589.78	6157.23	3213.12	2446.88	804.94	4356.57	4267.84	3503.24	2334.71	1530.93	1723.88	6872.56	7793.15	6726.03
MEDN0680	T3_positive	Ethylparaben	Phenolic acids	Phenolic acids	C9H10O3	355.117	166.063	5.4271	[2M+Na]+	5.39917	3	0.7251	rp	120-47-8	8434	HMDB0032573	-	-	49980.6	34122.3	15608.8	84050	73415.8	100064	6781.81	8775.75	9943.53	10020.6	6615.33	13257	6012.03	9619.91	9239.63	6352.88	1964.65	1889
MW0009406	T3_positive	Phenthoate	Benzene and substituted derivatives	Benzene and substituted derivatives	C12H17O4PS2	343.018	320.031	0.5941	[M+Na]+	1.03125	3	0.7249	rp	2597-03-7 | 61391-87-5 | 61361-99-7 | 61362-00-3	17435	-	70055	-	11317.8	7842.44	11202.1	8441.19	23850.9	7339.34	23298.1	21715	21579.4	7456.35	9505.07	6704.89	7851.06	11138.2	7390.8	3306.23	7826.65	9115.52
MW0126093	T3_positive	Phenazine-1-carboxylic acid	Organic acids	Organic acids	C13H8N2O2	247.05	224.059	1.3766	[M+Na]+	1.05625	3	0.7243	rp	2538-68-3 | 102646-59-3	95069	-	-	C21442	15780.6	19796	5687.52	2302.42	17425.6	4773.25	6687.21	2576.45	17993.1	14680.8	11337.6	9593.02	17382.8	3501.61	10559.3	3091.47	3223.5	8986.38
MEDN0080	T3_positive	p-Coumaraldehyde	Phenolic acids	Phenolic acids	C9H8O2	166.085	148.052	1.4461	[M+NH4]+	1.07375	3	0.7239	rp	20711-53-9	641301	HMDB0040986	-	C05608	309.75	498.17	362.84	1267.77	765.17	409.52	3626.87	5598.34	5551.41	1940.04	1603.08	1556.52	4889.59	3837.6	8314.57	373.32	652.91	721.19
MEDL01807	T3_positive	3-Methyl-6-methoxy-8-hydroxy-3,4-dihydroisocoumarin	Lignans and Coumarins	Coumarins	C11H12O4	231.063	208.074	1.9407	[M+Na]+	1.10275	3	0.7232	rp	13410-15-6	93040	HMDB0038510	-	C02381	629.16	922.48	1974.6	800.78	3845.57	937.26	1383	3181.64	6150.64	19258.3	21161.4	9508.65	2426.28	2406.04	2941.84	4032.14	8410.95	8394
MW0125388	T3_positive	N-(4,5-dihydro-1H-imidazol-2-yl)quinoxalin-6-amine	Alcohol and amines	Amines	C11H11N5	236.092	213.101	2.8209	[M+Na]+	1.1135	3	0.7229	rp	91147-43-2	10198248	-	-	-	744.72	1176.71	1099.79	613.56	2946.32	1306.6	3427.65	5395.77	3464.61	3918.41	569.38	3598.16	3143.22	3939.39	3127.28	1344.02	1096.37	1797.32
MEDP1584	T3_positive	2-Amino-2-deoxymannose	Nucleotides and derivatives	Nucleotides and derivatives	C6H13NO5	162.076	179.079	1.168	[M+H-H2O]+	2.06088	3	0.7228	rp	14307-02-9 | 2636-92-2	123961	-	-	-	39543.8	46823.3	53439.5	63673.7	46040.2	66031	34630.4	34320.8	53452.8	122254	141768	128422	58014.2	42417.9	39983.4	256542	227561	304294
MEDP0068	T3_positive	N-Acetyl-Neuraminic Acid	Amino acids and derivatives	Amino acids and derivatives	C11H19NO9	636.251	309.106	4.7419	[2M+NH4]+	8.91177	3	0.7227	rp	131-48-6 | 489-46-3	439197	HMDB0000230	-	C00270	12117.8	11555.9	11468.7	13230.5	12096.5	5399.23	1623.41	3802.89	2269.18	1070.52	605.69	342.24	2978.72	3591.53	2458.24	1597.8	169.62	94.36
MW0001646	T3_positive	Pyridinium, 4-[2-(4-hydroxyphenyl)ethenyl]-1-methyl-	Benzene and substituted derivatives	Benzene and substituted derivatives	C14H14NO+	235.093	212.107	1.168	[M+Na]+	1.15225	3	0.722	rp	113674-52-5	209741	-	-	-	17590.6	11258	4733.78	20406.3	13742.7	22874.8	28651.3	26822.4	32415.8	90392.2	88389.6	92769.4	27173.9	26520.5	28790.3	151757	148540	161940
MW0116881	T3_positive	1-Benzyl-1H-pyrazolo[3,4-d]pyrimidin-4-ol	Benzene and substituted derivatives	Benzene and substituted derivatives	C12H10N4O	227.091	226.085	3.2624	[M+H]+	1.1525	3	0.722	rp	35877-37-3	135431262	-	-	-	10336.3	9265.25	4953.53	4842.69	2808.08	3367.72	9835.55	7295.17	6677.23	4629.61	3137.34	661.34	4849.56	3052.01	6923.57	3633.96	858.73	1599.09
MEDN1309	T3_positive	3-(Methylthio)propionic acid	Organic acids	Organic acids	C4H8O2S	158.996	120.025	0.614	[M+K]+	16.2495	3	0.7219	rp	646-01-5	563	HMDB0001527	6300	C08276	344981	324592	318993	275837	230520	216130	97493.6	100600	114895	28835.6	37082.3	72498	160021	142213	148836	54872.3	13652.1	19654.8
MW0117238	T3_positive	2(1H)-Pyrimidinethione, tetrahydro-1-methyl-	Others	Ketone compounds	C5H10N2S	148.096	130.056	1.168	[M+NH4]+	1.17275	3	0.7215	rp	24421-05-4	3034347	-	-	-	8401.21	11142.7	6393.15	8342.93	6291.5	6268.64	6614.85	5840.19	6056.55	4809.6	2422.59	2977.89	5667.93	4566.62	7715.56	3204.61	1839.42	4029.75
MW0103666	T3_positive	Telbivudine	Nucleotides and derivatives	Nucleotides and derivatives	C10H14N2O5	502.211	242.09	3.1642	[2M+NH4]+	12.9637	3	0.7215	rp	3424-98-4	159269	HMDB0015394	-	-	7050.87	9970.44	9409.03	22753.8	7938.63	11801.3	1583.96	3397.01	181.02	29.87	82.66	413.88	4509.06	3359.3	5090.46	85.23	195.22	24.7
MEDP1217	T3_positive	3-Methyl-4-pentenoic acid	Organic acids	Organic acids	C6H10O2	229.133	114.068	3.497	[2M+H]+	1.11166	3	0.7215	rp	1879-03-4	3456032	-	4637	-	9891.55	7796.53	8223.42	8325.37	7461.13	9363.1	7991.24	10590.9	7812.15	6757.28	12728.5	12314.4	9807.8	9365.78	8186.07	16291.3	14263.9	14551.4
MEDL02640	T3_positive	Chrysosplenol D	Flavonoids	Flavones	C18H16O8	361.092	360.084	5.1855	[M+H]+	6.1373	3	0.7212	rp	14965-20-9	5280699	HMDB0130258	-	C04552	7429.91	7963.77	7909.66	4945.67	5222.47	8713.78	1288.32	2913.97	1857.11	9895.73	10547.8	10666.2	1593.4	568.5	1144.91	10598.8	9496.84	5239.96
MW0127604	T3_positive	Epigallocatechin 3-O-(3-O-methyl)gallate	Flavonoids	Flavanols	C23H20O11	490.136	472.101	3.6544	[M+NH4]+	1.18958	3	0.7211	rp	83104-87-4	9804842	HMDB0038363	-	-	139102	187692	185140	144259	204001	151894	45210.5	26957.2	12785.6	4101.98	967097	11211.6	1.07434e+06	26656.2	103858	12216	1190	978829
MW0116680	T3_positive	4-Thiazolylacetonitrile	Heterocyclic compounds	Heterocyclic compounds	C5H4N2S	125.025	124.01	0.5941	[M+H]+	1.203	3	0.7208	rp	7709-59-3	2762565	-	-	-	450004	439932	452422	464221	461988	453191	522601	460801	518030	316741	334613	327268	494877	452933	455340	344826	364797	359992
MEDL00853	T3_positive	Oxfenicine	Amino acids and derivatives	Amino acids and derivatives	C8H9NO3	335.126	167.058	3.1839	[2M+H]+	3.94782	3	0.7208	rp	32462-30-9	36143	-	43209	-	22742.6	24417.8	18480.2	19495.5	18192.7	25774.6	46090.2	42179.7	56548.1	15162.3	22605.3	19950.7	216511	131080	142010	21465.5	16959.9	17132.2
MEDP0668	T3_positive	m-Cresol	Phenolic acids	Phenolic acids	C7H8O	109.064	108.058	5.4775	[M+H]+	1.21275	3	0.7206	rp	108-39-4	342	HMDB0002048	-	C01467	1841.12	1966.84	374.27	1171.27	1230.57	1705.57	3579.58	3424.97	3229.43	2913.1	4368.62	851.91	2611.09	645.4	1903.85	3927.13	4632.34	1903.48
MEDL02624	T3_positive	Piperlonguminine	Alkaloids	Alkaloids	C16H19NO3	564.3	273.137	5.1855	[2M+NH4]+	9.5306	3	0.7201	rp	5950-12-9	5320621	HMDB0030187	-	-	1419.38	1194.82	1710.76	4098.19	966.56	4975.23	3217.88	3557.27	7699.97	5380.57	803.56	4626.64	6464.32	3585.39	5973.72	3520.42	4442.09	1571.32
MEDP1476	T3_positive	5-Methoxytryptamine	Alkaloids	Plumerane	C11H14N2O	419.169	190.111	5.1049	[2M+K]+	3.46139	3	0.7199	rp	608-07-1	1833	HMDB0004095	7015	C05659	56118.1	51237.2	7593.24	16811	33913.2	32338.2	2398.79	2849.58	11572.8	6435.4	10851.8	3975.88	8257.49	6874.59	7664.01	2992.3	10891.5	1161.91
MEDL02602	T3_positive	Isoformononetin	Flavonoids	Isoflavones	C16H12O4	315.086	268.074	6.0866	[M+HCOO+2H]+	1.33712	3	0.7198	rp	486-63-5	3764	HMDB0033994	-	C12125	110722	105447	91288.9	104843	87461.5	86714.8	128.36	8303.57	43.37	1739.61	636.65	597.16	8829.32	5823.74	557.72	1770.38	1269.2	840.59
MW0116102	T3_positive	(Z)-5-[(5-Methyl-2-thienyl)methylene]-2(5H)-furanone	Others	Ketone compounds	C10H8O2S	193.035	192.024	0.8909	[M+H]+	1.2495	3	0.7197	rp	5705-62-4	11469583	HMDB0033845	-	-	12062.8	11875.3	24953.7	13826.5	10672.7	14312.6	5871.7	9034.89	4260.22	2260.88	2393.93	4120.35	5540.51	6555.5	9460.92	3947.5	1920.48	2534.73
MEDP2107	T3_positive	3,4'-Dihydroxyflavonoid	Benzene and substituted derivatives	Benzene and substituted derivatives	C15H10O4	301.071	254.058	5.6665	[M+HCOO+2H]+	0.896177	3	0.7196	rp	14919-49-4	688715	-	-	-	22161.5	19285	18988	9169.27	11995	12356.1	1061.64	2751.03	19.37	198.17	1793.67	8.16	51.01	662.37	795.81	251.78	53.34	79.85
MEDL00063	T3_positive	4-Hydroxybenzaldehyde	Phenolic acids	Phenolic acids	C7H6O2	186.054	122.037	1.5629	[M+CH3CN+Na]+	4.43103	3	0.7195	rp	123-08-0	126	HMDB0011718	-	C00633	4112.83	3701.55	3444.02	5433.05	4885.97	4834.6	5073.62	5921.88	4554.55	1917.74	1934.73	2290.92	9054.64	8401.24	8010.21	2394.9	1628.19	3213.36
MW0136677	T3_positive	Fraxinol	Lignans and Coumarins	Coumarins	C11H10O5	462.146	222.053	8.758	[2M+NH4]+	10.5176	3	0.7194	rp	486-28-2	3047739	HMDB0136673	-	-	52782.4	24576.6	39949.7	33651.3	34109.3	36583	16709	39415.2	34661.2	46447.5	31027.3	55542.6	33337.9	33152	24866.4	29557.5	58135.7	38654.9
MEDL02637	T3_positive	Pseudoephedrine	Alkaloids	Alkaloids	C10H15NO	148.111	165.115	1.9803	[M+H-H2O]+	1.06442	3	0.7187	rp	90-82-4	7028	HMDB0001943	2189	C02765	9429.26	13801.5	14165	46958.3	39493.7	37543.6	51657.6	62327.9	64398.8	35622.7	24524.1	34501.5	62872	57769.7	62873.8	43742.7	36975.5	40472.3
MW0149312	T3_positive	Funebrine	Heterocyclic compounds	Heterocyclic compounds	C18H24N2O5	366.209	348.168	5.1855	[M+NH4]+	1.305	3	0.7184	rp	90605-98-4	442636	-	-	-	7390.26	7630.35	6073.67	39021.6	30007.4	37242.5	55481.5	40025.1	37489.5	20294.4	27855.8	22256.7	57220.3	25701.2	63214.3	30330.3	17021.7	22832.3
MEDP0128	T3_positive	Diethanolamine	Alkaloids	Alkaloids	C4H11NO2	147.116	105.079	5.6948	[M+CH3CN+H]+	9.37276	3	0.7177	rp	111-42-2	8113	HMDB0004437	3239	C06772	36799.6	34554.7	41238.6	75997.6	68830.4	82269	115283	123576	113815	106885	101866	113313	98916.2	93461.1	96686.8	90050.6	88647.9	98602.9
MEDP1684	T3_positive	H-Leu-leu-phe-OH	Amino acids and derivatives	Amino acids and derivatives	C21H33N3O4	468.171	391.247	2.7914	[M-H+2K]+	6.4145	3	0.7174	rp	74479-02-0	7408573	-	-	-	9607.11	13093	11123.4	5240.11	6681.15	31849.7	33111.4	29310.4	31864	6436.2	5932.43	7820.73	32001.8	36100.1	34564.9	2772.53	5663.55	4692.61
MW0012460	T3_positive	15-Hydroxynorandrostene-3,17-dione glucuronide	Others	Ketone compounds	C24H32O9	503.169	464.205	4.8631	[M+K]+	1.36319	3	0.7171	rp	131749-23-0	44263360	HMDB0010353	-	C03033	1346.79	2763.8	3519.48	2010.95	1884.22	3696.24	6060.74	3916.43	5612.25	8848.28	3136.71	8937.18	5737.71	1903.97	3683.81	3523.8	2737.87	3591.19
MW0111480	T3_positive	(R)-2-Hydroxy-7,8-dimethoxy-2H-1,4-benzoxazin-3(4H)-one 2-glucoside	Benzene and substituted derivatives	Benzene and substituted derivatives	C16H21NO10	388.119	387.116	4.853	[M+H]+	1.365	3	0.717	rp	40246-09-1	77195087	HMDB0037262	-	-	2075.75	5508.67	6707.93	1492.81	1653.7	2235.38	3436.05	3055.93	1817.68	580.46	1090.24	833.7	1352.75	204.6	1033.3	1776.62	187.84	1409.53
MW0114086	T3_positive	cis-3-Hexenal	Others	Aldehyde compounds	C6H10O	81.0694	98.0732	4.702	[M+H-H2O]+	0.549003	3	0.7169	rp	6789-80-6	643941	HMDB0031498	-	C16310	30060.3	15887.1	13591	16500.8	14112.7	16568.3	17297.3	12003.6	12568	21872.1	17560.5	19008.7	15233.1	4700.27	19610.1	16346	14786.2	15405.3
MEDL02311	T3_positive	Moschamine	Alkaloids	Plumerane	C20H20N2O4	743.217	352.142	4.843	[2M+K]+	9.38631	3	0.7164	rp	68573-23-9	5969616	HMDB0032759	-	-	1871.61	2540.59	1037.44	5334.9	800.46	1307.73	4768.99	1229.42	160.07	1608.26	1823.32	2240.99	3280.2	1970.48	2831.85	2309.76	1623.24	1665.67
MW0106111	T3_positive	Carbenicillin	Benzene and substituted derivatives	Benzene and substituted derivatives	C17H18N2O6S	379.103	378.089	0.832	[M+H]+	1.39275	3	0.7164	rp	4697-36-3	20824	HMDB0014717	-	C06869	6561.14	19560.2	13455.4	17695.5	18348.8	19519.9	7125.41	16529.1	8075.44	19084.8	15387	26567.1	12450.1	4515	2825.55	4243.19	10453.5	5820.43
MW0129668	T3_positive	1,3-dihydroxy-7,8,9,10-tetrahydro-6H-benzo[c]chromen-6-one	Benzene and substituted derivatives	Benzene and substituted derivatives	C13H12O4	233.08	232.074	0.6533	[M+H]+	1.39725	3	0.7163	rp	3722-45-0	5397934	-	-	-	8844.99	9339.44	5223.35	9331.87	10501	10674.1	31946.4	31172.2	31734.6	29453.9	27741.2	26019	31805	30326.3	26314.1	33576.9	32485.5	29863.3
MEDN1022	T3_positive	5,6-Dimethylbenzimidazole	Alkaloids	Alkaloids	C9H10N2	146.081	146.084	1.0889	[M+]+	8.2418	3	0.7157	rp	582-60-5	675	HMDB0003701	-	C03114	137182	90548.1	39474.1	39345.9	19612.9	37377.9	173281	181502	132648	203754	465226	218973	104287	146598	78169.6	473050	537145	293873
MEDN1354	T3_positive	3-Methacrylic acid	Organic acids	Organic acids	C5H8O2	118.085	100.052	1.1682	[M+NH4]+	1.42625	3	0.7156	rp	541-47-9	30653	HMDB0000509	5495	C00010280	15786.2	13601.2	9893.32	4572.71	19234.2	25527	6861.9	12077.9	14694.2	17313.1	17700.7	17824.6	15098.5	11594.6	13996.9	17878	9359.3	7741.39
MEDP0687	T3_positive	2-Acetyl-5-methylfuran	Others	Others	C7H8O2	142.086	124.052	3.1053	[M+NH4]+	1.42625	3	0.7156	rp	1193-79-9	14514	HMDB0035226	-	-	9901.42	11338.4	9664.84	18332.9	13932.5	13011.1	19417.9	18163.5	22285	17881.3	6786.16	1954.86	21403.5	16355.1	20741.9	4948.7	1429.51	4256.77
MADP0567	T3_positive	Zebularine	Nucleotides and derivatives	Nucleotides and derivatives	C9H12N2O5	497.117	228.075	4.4418	[2M+K]+	11.0304	3	0.7156	rp	3690-10-6	100016	-	96475	-	60227.5	62967.8	73627.4	63844.2	69875.3	54986.7	34182.4	33792	27697.8	33567.6	30218.7	32923.6	25168.8	24349.6	28800	25161.8	23478.5	22901.2
MEDL02163	T3_positive	15(S)-HPETE	Lipids	Free fatty acids	C20H32O4	319.226	336.23	4.9438	[M+H-H2O]+	1.93854	3	0.7155	rp	70981-96-3	5280893	HMDB0004244	-	C05966	27154.2	29254.4	25549	58075.4	27864.3	36361.9	19371.3	25960.3	83362.7	6915.43	8162.88	7445.09	12549	9627.01	8666.14	7448.76	9749.15	4007.03
MW0003999	T3_positive	3-Formylsalicylic acid	Benzene and substituted derivatives	Benzene and substituted derivatives	C8H6O4	149.023	166.027	7.1767	[M+H-H2O]+	0.326649	3	0.7154	rp	610-04-8	69117	-	-	C13277	553161	483098	429289	640247	432240	441170	509158	474199	656803	682271	512282	485224	545168	434822	583470	627640	530540	464213
MW0063305	T3_positive	Radiclonic acid	Terpenoids	Ditepenoids	C23H40O5	397.295	396.288	7.3555	[M+H]+	1.4365	3	0.7153	rp	49620-14-6	45359249	-	-	-	15113.9	11224.2	14362.7	9006.84	12857.2	9746.67	1132.81	184.79	68.38	435.64	1224.19	2015.13	2466.17	2284.17	758.55	4388.84	5216.05	4581.66
MEDL01902	T3_positive	cis-7-Hexadecenoic acid	Lipids	Free fatty acids	C16H30O2	255.231	254.225	5.5972	[M+H]+	1.45075	3	0.715	rp	2416-19-5	5318393	HMDB0002186	-	-	2052.25	2790.59	3257.69	944.81	806.17	1902.08	135.33	128.24	556.36	280.64	236.74	206.15	578.03	73.52	223.19	225.7	187.31	199.74
MEDL02675	T3_positive	Anaxagoreine	Alkaloids	Aporphine alkaloids	C17H17NO3	567.24	283.121	3.321	[2M+H]+	12.2009	3	0.715	rp	77410-38-9	13891860	HMDB0034669	-	-	41205.8	44170.7	44238.8	81316.9	68468.5	72131.4	37505.8	35551	49758.1	22075.4	7939.97	15493.2	65709.2	66490.9	62824.9	1093.62	10719.7	9400.07
MW0112166	T3_positive	Paeonol	Phenolic acids	Phenolic acids	C9H10O3	167.07	166.063	1.9208	[M+H]+	3.22056	3	0.7147	rp	552-41-0	11092	-	-	-	84076.3	79463.2	75775.2	58676.8	48827.9	82460.4	40784.1	30307.5	37752.4	26116.4	31681.3	28487.5	74391.1	45978.7	35777.1	34017.5	22159.1	24278.2
MEDP1657	T3_positive	1-O-Hexadecyl-sn-glycero-3-phosphocholine	GP	PC	C24H52NO6P	499.38	481.353	6.9191	[M+NH4]+	10.218	3	0.7145	rp	52691-62-0 | 97288-09-0	162126	-	-	-	76796.7	67182.2	71053.8	45492	33835.8	41772.8	5913.72	4653.98	4170.58	4108.28	4412.91	3693.32	15733.8	12122.6	15411.2	7755.81	3632	2589.82
MEDP0650	T3_positive	4,4'-Methylenedianiline	Alkaloids	Alkaloids	C13H14N2	163.096	198.116	2.4161	[M+H-2H2O]+	14.3755	3	0.7143	rp	101-77-9	7577	HMDB0041808	-	C14288	46937.1	47258	45218	58373.7	54282.2	53416.4	72577.6	75691.7	68741.4	71520.7	70477	74759.1	52736.3	60510.9	58242	60020.1	72795.1	74541.3
MW0160195	T3_positive	7alpha,12alpha,26-Trihydroxy-5beta-cholestan-3-one	Others	Ketone compounds	C27H46O4	435.346	434.34	8.1281	[M+H]+	17.0138	3	0.7136	rp	78094-12-9	196065	-	-	-	3821.86	5024.45	7783.37	2673.8	1449.78	4817.42	6567.69	6316.41	7047.98	2754.29	2819.93	1677.97	2583.15	3575.85	2704.02	2422.9	3832.58	3517.19
MEDL01838	T3_positive	Nonivamide	Alkaloids	Phenolamine	C17H27NO3	625.351	293.199	5.8664	[2M+K]+	9.15525	3	0.713	rp	2444-46-4	2998	HMDB0029846	-	-	156644	123299	154932	149161	153435	133846	185655	174511	199385	461737	129250	207430	109109	137237	120285	186354	77838.6	78247.7
MEDP0552	T3_positive	Alantolactone	Terpenoids	Sesquiterpenoids	C15H20O2	215.138	232.146	0.832	[M+H-H2O]+	8.19649	3	0.7127	rp	546-43-0	72724	HMDB0035906	53412	C09289	32596.5	30329.2	29997.5	52362.5	39463.9	40243.4	33507.3	41219.8	44603.7	22953.5	15835.2	22611.5	56119.2	39514	52539.1	25482.6	15356.6	16233.4
MEDP1739	T3_positive	4-Formyl-2-methoxyphenyl acetate	Phenolic acids	Phenolic acids	C10H10O4	195.065	194.058	2.2377	[M+H]+	0.930096	3	0.7127	rp	881-68-5	61229	HMDB0029663	-	-	11689.1	6855.5	10167.1	13410	8009.46	11488.3	40382.2	40041.1	43464.1	22456.2	18890	17511.9	47970.7	29024.3	42869.8	9431.94	7461.28	8461.67
MW0118362	T3_positive	2-(9h-Carbazol-9-yl)benzoic acid	Organic acids	Organic acids	C19H13NO2	305.126	287.095	1.4691	[M+NH4]+	1.57175	3	0.7122	rp	6286-88-0	223060	-	96374	-	9991.52	5378.36	3572.76	11657.4	9826.09	11744.9	3935.59	9707.61	5726.81	326.84	642.78	607.98	2335.96	6946.71	10108.5	1996.56	1477.94	3042.37
MW0147897	T3_positive	Cyanidin 3-rutinoside-5-glucoside	Flavonoids	Anthocyanidins	C33H41ClO20	792.206	792.188	3.8942	[M+]+	14.8859	3	0.7122	rp	62024-14-0	11953846	-	-	C04787	25622.9	26613.3	26554.3	33497.1	29129.2	30897.1	43735.9	40767.1	43176.8	11566.8	9718.94	13048	21047.4	17542.3	19315.4	14179.7	11650.8	4325.72
MEDP0636	T3_positive	2-Furancarboxaldehyde	Others	Aldehyde compounds	C5H4O2	97.0279	96.0211	0.8122	[M+H]+	1.5735	3	0.7122	rp	98-01-1	7362	HMDB0032914	-	C14279	56881.2	11893.4	29197.7	9300.77	14464.1	8039.04	16903.2	49003.9	15466.1	24492.9	7204.62	5030.66	30503.6	14944	18235.2	43969.5	14565.6	27031.8
MW0138737	T3_positive	Lansiumamide A	Alcohol and amines	Amines	C17H15NO	250.115	249.115	4.9841	[M+H]+	1.5895	3	0.7118	rp	121817-36-5	11414008	HMDB0038574	-	-	1151.39	625.09	1167.73	284.89	203.98	686.16	431.93	443.27	757.13	336.55	60.26	206.9	253.71	825.41	298.01	180.12	67.27	374.61
MEDP1899	T3_positive	Benzoylecgonine	Benzene and substituted derivatives	Benzene and substituted derivatives	C16H19NO4	601.261	289.131	5.0243	[2M+Na]+	2.34058	3	0.7117	rp	519-09-5	448223	HMDB0041836	-	-	51207.9	81903.1	84110.7	45789.3	59691.5	66879.3	3641.73	15411.1	5364.64	9421.74	5138.07	5883.63	7629.24	12625.8	19175	1549.22	748.95	4387.33
ZINC4831363	T3_positive	Digitoxose	Others	Saccharides	C6H12O4	319.303	148.074	5.8864	[2M+Na]+	6.49354	3	0.7112	rp	45742-39-0	444061	-	-	-	99424.9	105679	98227.8	52645.9	37884	23470.6	50483.9	48078.4	51771.3	109625	96983.9	112109	43568.6	43480.3	44170.5	97961.9	95752.8	97637.1
MW0110803	T3_positive	N-2-Thiazolylacetoacetamide	Alcohol and amines	Amines	C7H8N2O2S	202.071	184.031	0.832	[M+NH4]+	1.6205	3	0.7111	rp	705-87-3	12811	-	-	-	12754.7	13410.8	22299.6	46316.4	34114.7	34135.1	25901	31395.5	32515.9	5050.06	4087.56	3392.9	34508.7	27394.5	33856.9	1912.92	2246.48	746.58
MEDP2211	T3_positive	4-(4-Hydroxyaniline)-6,7-Dimethoxyquinazoline-JANEX-1	Benzene and substituted derivatives	Benzene and substituted derivatives	C16H15N3O3	320.1	297.111	1.7427	[M+Na]+	1.6465	3	0.7105	rp	202475-60-3	3794	-	-	-	3508.46	8033.47	10749	2372.13	1940.51	5074.45	2806.76	2606.75	5860.06	39.03	1430.76	2189.31	1610.72	3148.6	2554.04	1297.19	2621.58	5861.23
MW0001086	T3_positive	2(1H)-Pyrimidinethione, 3,4-dihydro-1-(o-hydroxyphenyl)-4,4,6-trimethyl-	Benzene and substituted derivatives	Benzene and substituted derivatives	C13H16N2OS	271.096	248.098	8.7777	[M+Na]+	1.66525	3	0.7101	rp	63704-48-3	691354	-	-	-	1444.5	129.4	73.93	55.11	94.58	193.15	251.06	81.98	55.37	247.05	39.29	60.07	356.04	72.08	46.64	42.38	32.34	35.91
MW0121406	T3_positive	5-cyclopentyl-4-ethyl-4H-1,2,4-triazole-3-thiol	Heterocyclic compounds	Heterocyclic compounds	C9H15N3S	220.081	197.099	1.161	[M+Na]+	1.6705	3	0.7099	rp	667412-81-9	3468004	-	-	-	6369.31	6461.39	6726.96	6200.08	5813.39	7750.64	2314.56	2902.96	6532.34	3381.2	189.79	1950.23	920.15	4607.9	4471.23	1271.67	3279.59	5202.58
MW0108445	T3_positive	N-(4-Hydroxycinnamoyl)tyrosine	Amino acids and derivatives	Amino acids and derivatives	C18H17NO5	328.117	327.111	1.7624	[M+H]+	1.68175	3	0.7097	rp	77201-66-2	24891365	HMDB0039502	-	-	16392.2	14621.4	4475.47	13561.2	8396.62	17802.8	9095.58	9474.89	12705.9	3768.62	4827.64	1541.52	5919	9142.71	4158.22	3976.48	3693.34	2061.42
MW0134541	T3_positive	5-Hydroxy-6,7-dimethoxychromen-2-one	Others	Ketone compounds	C11H10O5	445.113	222.053	0.832	[2M+H]+	12.5359	3	0.7089	rp	28449-62-9	14059525	HMDB0132248	-	-	49576.4	42539.2	26803.5	35348.7	34744.1	47322.4	50577.5	24886	27582.6	7762.72	22461.1	14218.7	53938.9	72201.1	48067	13829.7	14907.8	17863.4
MEDN1046	T3_positive	Pyrocatechol	Phenolic acids	Phenolic acids	C6H6O2	152.07	110.037	0.832	[M+CH3CN+H]+	1.03307	3	0.7089	rp	120-80-9	289	HMDB0000957	282	C15571	28935	27643	37428.5	62964.2	38652.1	33440.5	10047.2	22529.4	23256.8	2653.98	4290.82	155.31	2652.39	9827.14	14352.5	1999.75	420.26	4229.1
MEDL01817	T3_positive	Quercetagetin	Flavonoids	Flavonols	C15H10O8	319.045	318.038	4.383	[M+H]+	3.67748	3	0.7089	rp	90-18-6	5281680	HMDB0126560	-	-	3.4914e+06	3.24955e+06	3.0929e+06	3.64424e+06	3.26385e+06	3.26579e+06	4.65731e+06	4.31034e+06	5.59616e+06	1.07856e+07	8.42278e+06	8.80243e+06	4.2907e+06	4.36223e+06	5.05737e+06	6.11602e+06	5.60755e+06	5.78057e+06
mws3108_N	T3_positive	2,4-Dihydroxypyrimidine-5-carboxylic acid	Nucleotides and derivatives	Nucleotides and derivatives	C5H4N2O4	225.009	156.017	0.5941	[M+Na+HCOOH]+	5.63751	3	0.7087	rp	23945-44-0 | 59299-01-3 | 394-40-1 | 76821-79-9	90301	-	-	C03030	1.9184e+06	1.98832e+06	2.00503e+06	1.90636e+06	1.9484e+06	2.00848e+06	2.25435e+06	1.89892e+06	2.17184e+06	775382	884583	762192	1.86585e+06	1.69008e+06	1.63187e+06	874568	363185	344841
MW0116074	T3_positive	5-(Hydroxymethyl)-2(5H)-furanone	Others	Ketone compounds	C5H6O3	115.038	114.032	1.161	[M+H]+	1.73525	3	0.7084	rp	10374-60-4	144863	-	265050	-	6294.69	8744.62	4314.89	4901.42	10579.6	11926.8	11178.2	9959.09	7702.69	15320.7	12653	15359.9	12461.3	8456.44	6707.8	12076.1	7887.65	8188.02
MW0106116	T3_positive	Hydrogen carbonate	Organic acids	Organic acids	CH2O3	84.9951	62.0004	0.5941	[M+Na]+	17.5151	3	0.7083	rp	71-52-3	767	HMDB0000595	6944	C01353	133157	122880	127463	131954	124635	130007	137036	134215	152475	90745.5	100749	97108.9	141518	143622	140839	105480	107204	109221
Lmzn006284	T3_positive	Corosolic acid	Terpenoids	Triterpene	C30H48O4	514.384	472.355	4.7657	[M+CH3CN+H]+	5.63817	3	0.7082	rp	4547-24-4	6918774	-	263485	-	23666.4	14930.5	24604.1	5223.56	3358.67	7984.41	7554	13439.5	12168.4	8231.57	7707.67	8676.05	11677.3	2093.36	8062.04	25179.7	23204.1	25741.2
MEDN1545	T3_positive	Guanosine-5'-monophosphate	Nucleotides and derivatives	Nucleotides and derivatives	C10H14N5O8P	363.069	363.058	0.832	[M+]+	24.9411	3	0.7079	rp	85-32-5 | 128952-18-1 | 29593-02-0	135398631	HMDB0001397	-	C00144	31323.7	59046.9	28256.2	59449	20819.6	48680.8	53549	14856.1	78406.9	78507.1	59372.3	7215.07	79654.9	98446	105402	2953.85	29824.4	30459.3
MW0109300	T3_positive	Prilocaine	Alcohol and amines	Amines	C13H20N2O	305.135	220.158	2.4752	[M+K+HCOOH]+	20.9325	3	0.7075	rp	721-50-6	4906	HMDB0014888	-	C07531	306.59	8823.68	5555.73	2172.01	3614.03	2219.85	2892.9	20736.1	16571.5	21061.3	15007	18187.9	19115.2	4312.35	1699.36	22255.4	22494.3	23857.9
MEDP2112	T3_positive	2-Phenylbutyramide	Benzene and substituted derivatives	Benzene and substituted derivatives	C10H13NO	164.106	163.1	1.8783	[M+H]+	1.78525	3	0.7073	rp	90-26-6	7011	-	43876	-	94.93	525.02	836.8	10171.8	9158.92	8250.2	229.57	2271.44	1019.9	467.13	415.38	234.55	2963.9	2599.06	2751.71	103.27	839.36	251.73
MW0002666	T3_positive	2-Amino-4-methylbenzophenone	Benzene and substituted derivatives	Benzene and substituted derivatives	C14H13NO	212.113	211.1	0.5941	[M+H]+	1.78525	3	0.7073	rp	4937-62-6	78651	-	-	-	2316.57	435.15	534.56	1707.43	2743.05	727.8	2545.26	579.02	3160.08	1162.26	2076.76	1337.27	3150.78	1447.03	2193.69	726.26	1170.91	1032.29
MW0000171	T3_positive	Catharanthine	Alkaloids	Plumerane	C21H24N2O2	301.164	336.184	4.2642	[M+H-2H2O]+	8.18591	3	0.707	rp	2468-21-5	5458190	-	-	-	13052.5	9367.05	11627	17690.8	17357.7	18412.8	2521.31	3313.48	4415.46	2269.19	1088.72	5526.34	8086.84	6616.6	6034.65	2118.11	2639.39	2717.25
MEDN1337	T3_positive	6-Methyl mercaptopurine	Nucleotides and derivatives	Nucleotides and derivatives	C6H10O6	333.061	178.048	4.4223	[2M+H]+	21.7276	3	0.7068	rp	50-66-8	5778	-	-	C16614	1.55466e+06	1.46141e+06	1.40439e+06	1.41596e+06	1.37665e+06	1.30923e+06	691571	678060	745066	1.14878e+06	1.11012e+06	1.13231e+06	575999	558801	592857	750207	777678	756389
MW0114122	T3_positive	crosatoside B	Flavonoids	Flavones	C20H30O11	464.212	446.179	3.4578	[M+NH4]+	1.8199	3	0.7065	rp	139742-28-2	131752590	HMDB0039253	-	-	6755.96	1110.65	1579.71	1257.97	6904.78	4980.97	4019.59	7164.19	6888.84	2078.2	1834.66	2707.83	4900.18	1873.99	2624.74	1286.64	299.74	793.06
MW0150555	T3_positive	Glyceollin III	Flavonoids	Isoflavones	C20H18O5	699.225	338.115	3.2526	[2M+Na]+	11.0788	3	0.7064	rp	61080-23-7	11954193	HMDB0034041	-	-	7640.8	6865.38	4956.27	6106.67	10574.9	3643.21	22437.5	22156	15159.7	2923.75	13802.1	17583.9	73138	64547.3	37127.4	771.9	1083.94	2660.57
MW0125495	T3_positive	N,N-Diethyl-2-[(2-Thienylcarbonyl)amino]-4,5,6,7-Tetrahydro-1-Benzothiophene-3-Carboxamide	Alcohol and amines	Amines	C18H22N2O2S2	401.078	362.112	1.9407	[M+K]+	1.8265	3	0.7064	rp	301321-93-7	1190625	-	-	-	6276.92	12524.9	5693.38	7164.56	6065.47	11278	8635.49	10324.9	8710.13	17225.1	17154.7	14956.1	4207.95	14066.8	7473.53	6150.04	6665.73	3507.24
MW0054652	T3_positive	Majonoside R2	Steroids	Steroidal saponins	C41H70O14	787.496	786.477	6.7209	[M+H]+	1.83438	3	0.7062	rp	81534-63-6	9962384	HMDB0040418	-	-	24713.1	23269.8	22161.7	47030.7	30314.8	44870.5	31751.7	31379	26145	96455.7	60235.1	81081.3	32918	26659	20183.6	85031	75364.1	25269.1
MW0113003	T3_positive	4-((2-(((1R,2R)-2-hydroxycyclohexyl)amino)benzo[d]thiazol-6-yl)oxy)-N-methylpicolinamide	Alcohol and amines	Amines	C20H22N4O3S	437.113	398.141	0.8106	[M+K]+	1.8465	3	0.7059	rp	953769-46-5	46184986	-	-	-	4590.6	2401.01	3272.37	6267.36	1359.43	1979.76	3817.68	2594.35	5261.56	3413.52	1857.11	3880.07	2554.62	3349.63	2025.61	2268.14	5122.01	3448.88
MEDP1754	T3_positive	Dimethyl fumarate	Phenolic acids	Phenolic acids	C6H8O4	167.033	144.042	1.1484	[M+Na]+	1.853	3	0.7058	rp	624-49-7	637568	HMDB0031257	-	-	1281.24	1181.96	1652.54	257.97	599.36	1643.84	1015.71	2177.03	941.6	723.5	831.54	1806.25	794.98	1253.78	1992.24	901.55	841.42	1526.7
MW0122621	T3_positive	8-Hydroxy-7-methylguanine	Heterocyclic compounds	Heterocyclic compounds	C6H7N5O2	302.123	181.06	3.125	[M+K]+	19.668	3	0.7056	rp	1688-85-3	135464078	HMDB0006037	-	-	33777.1	48089.9	32401.9	46758.9	50029.3	61130.5	66372.1	66270.5	64850.8	21455.5	17059.3	22730.9	76442.1	78381.2	72932.8	10502.1	10119.2	11077.7
MW0008738	T3_positive	1-(5-Ethylsulfanyl-1,3,4-thiadiazol-2-yl)-3-phenylurea	Benzene and substituted derivatives	Benzene and substituted derivatives	C11H12N4OS2	281.051	280.045	0.0639	[M+H]+	1.86875	3	0.7054	rp	69378-09-2	3279858	-	-	-	25238	21554.4	21432.7	21326	15882.9	25424.7	20166.9	24056.2	23264.8	4148.28	25453.3	26986.6	17486.4	26676.3	22108.1	21971.4	24205.8	15455
MEDP1757	T3_positive	Ethyl vanillin	Benzene and substituted derivatives	Benzene and substituted derivatives	C9H10O3	167.07	166.063	2.7519	[M+H]+	0.567817	3	0.7054	rp	121-32-4	8467	HMDB0029665	-	-	145700	139017	136205	107143	91083.6	105669	42797	44959.7	55130.4	19666.2	21365.7	18773	75441	72021.8	93633.5	1617.49	9842.93	6048.79
MEDP0276	T3_positive	Indole-3-carboxaldehyde	Alkaloids	Plumerane	C9H7NO	146.06	145.053	2.4949	[M+H]+	0.166948	3	0.7053	rp	487-89-8	10256	HMDB0029737	-	C08493	192734	191672	180914	150413	142293	142351	311843	298383	309274	403521	350478	374165	1.0478e+06	991106	1.01844e+06	112507	110536	107214
MEDN1563	T3_positive	Monomethyl fumarate	Others	Lactones	C5H6O4	153.018	130.027	1.8219	[M+Na]+	5.51825	3	0.7046	rp	2756-87-8 | 44836-34-2	5369209	HMDB0033809	-	-	139827	147277	176008	147166	100519	97333.6	191111	196558	282610	330420	191182	268625	244282	157405	208819	237116	199717	462871
MW0127905	T3_positive	(2E)-3-mesityl-1-phenylprop-2-en-1-one	Others	Ketone compounds	C18H18O	289.104	250.136	0.7926	[M+K]+	1.91325	3	0.7044	rp	87172-18-7 | 64545-28-4	5716957	-	-	-	105481	77548.2	105437	224364	127257	129995	69669	115505	89268.8	6304.73	63375.3	69899.7	104101	101694	135992	7991.17	6734.04	6545.69
MW0161303	T3_positive	Benzeneacetonitrile, 4-hydroxy-3-methoxy-alpha-(3-(methylamino)propyl)-alpha-(1-methylethyl)-	Benzene and substituted derivatives	Benzene and substituted derivatives	C16H24N2O2	315.149	276.184	0.5941	[M+K]+	1.94525	3	0.7037	rp	71539-08-7	10016311	-	-	-	19730.2	9058.56	14430.1	9755.23	13847.6	8908.28	3676.2	3350.43	4595.93	604.12	22.84	1550.39	9350.09	5701.4	5062.15	988.45	357.95	468.98
MEDP0686	T3_positive	2-Acetylfuran	Heterocyclic compounds	Heterocyclic compounds	C6H6O2	111.043	110.037	1.1287	[M+H]+	1.94875	3	0.7036	rp	1192-62-7	14505	HMDB0033127	-	-	3386.36	5336.17	4174.94	2520.35	4683.4	3694.33	3770.59	4446.03	2109.85	15751.4	11261	10466	2702.76	1615.79	1239.54	7044.25	6167.58	6989.18
MEDL02494	T3_positive	2-Aminoisobutyric acid	Organic acids	Organic acids	C4H9NO2	103.054	103.063	1.9803	[M+]+	22.7461	3	0.7031	rp	62-57-7	6119	HMDB0001906	37	C03665	38244.8	37397.7	37146.1	34804.4	34286.7	32368	57851.3	62615.2	60568.7	64504.2	62404.8	63542.3	90996.6	85634.4	84725.2	47024.1	47467.1	44231.4
MW0158075	T3_positive	Triethylenephosphoramide	Heterocyclic compounds	Heterocyclic compounds	C6H12N3OP	191.103	173.072	1.8417	[M+NH4]+	1.99775	3	0.7025	rp	545-55-1 | 27030-72-4	11016	-	-	C19543	38640	8602.14	185621	93433.9	74303.6	75463	107232	90405.5	58637.2	69066.4	3168.39	7468.07	119176	92636.2	51557	90574.5	59486.6	28586.1
MEDL02238	T3_positive	Capsaicin	Alkaloids	Phenolamine	C18H27NO3	390.163	305.199	5.1654	[M+K+HCOOH]+	12.7426	3	0.7024	rp	404-86-4	1548943	HMDB0002227	-	C06866	55778.8	57793.2	38056.1	88956.3	49471	99867.7	25165.3	19282.9	50227.6	56703.6	60072.6	60906.5	103225	22364.5	45121.8	35601.9	18605.7	25673.2
MEDP0792	T3_positive	Pyrrolidine	Alkaloids	Pyrrole alkaloids	C4H9N	94.0646	71.0735	0.7926	[M+Na]+	2.0017	3	0.7024	rp	123-75-1	31268	HMDB0031641	-	-	14634.5	13738.6	14154.7	28497.1	17706.2	18548.1	1155.41	3557.54	2037.45	2905.5	2564.47	4789.07	2061.13	2798.7	2830.05	9444.02	8421.55	7166.08
MW0111371	T3_positive	3-(Methylthio)heptanal	Others	Aldehyde compounds	C8H16OS	199.063	160.092	0.773	[M+K]+	2.03525	3	0.7016	rp	51755-70-5	57350395	HMDB0032426	-	-	10721.2	591.65	12464	13421.3	9104.13	12049.8	9076.83	11417.7	7580.13	861.02	17820.5	14625.7	6311.72	3131.58	9446.61	6917.88	11546.5	1334.11
MW0053794	T3_positive	Gravacridonetriol glucoside	GL	MG	C25H29NO11	520.178	519.174	3.2231	[M+H]+	2.04344	3	0.7014	rp	59086-96-3	131750851	HMDB0029331	-	-	2308.2	2410.44	4421.76	3484.32	5005.45	1122.24	2084.06	5329.75	197.78	54886.8	31935.2	37333.8	5743.27	1818.77	2976.07	54236.9	58932	64704.2
MW0125771	T3_positive	4-Ethyl-1-(pyridine-3-ylcarbonyl)thiosemicarbazide	Alcohol and amines	Amines	C9H12N4OS	225.086	224.073	1.2082	[M+H]+	2.0455	3	0.7014	rp	26036-31-7	3112189	-	-	-	364.48	1697.21	2899.72	3307.91	625.56	673.92	13565.6	11510.8	9742.17	1561.32	967.68	601.95	3447.27	2691.33	2468.69	762.03	1765.35	230.5
MW0113778	T3_positive	(2S,4S,5R,6R)-5-acetamido-4-hydroxy-6-[(1R,2R)-1,2,3-trihydroxypropyl]-2-[[(2R,3S,4R,5R)-4,5,6-trihydroxy-3-[(2S,3R,4S,5R,6R)-3,4,5-trihydroxy-6-(hydroxymethyl)oxan-2-yl]oxyoxan-2-yl]methoxy]oxane-2-carboxylate	Others	Saccharides	C23H38NNaO19	633.215	655.194	2.7618	[M+]+	3.71343	3	0.7012	rp	74609-39-5	23679057	HMDB0006569	-	-	1580.38	4687.09	3017.23	2052.56	2803.44	2503.88	2193.05	1385.23	2424.83	850.8	1456.9	61.43	1668.29	1113.51	2980.76	666.52	1046.03	598.74
MEDN0093	T3_positive	3-Hydroxyanthranilic acid	Alkaloids	Phenolic acids	C7H7NO3	307.089	153.043	3.282	[2M+H]+	6.40799	3	0.7006	rp	548-93-6	86	HMDB0001476	3275	C00632	72718.1	24777.2	44872	111093	106200	116178	126418	40338.6	119966	54950.8	62229.5	58900.3	157322	149869	169944	47393.9	48488.8	43496
MEDL02655	T3_positive	Albanol B	Flavonoids	Flavones	C34H22O8	559.123	558.131	4.6016	[M+H]+	3.89593	3	0.7005	rp	87084-99-9	480819	HMDB0030109	-	-	749.86	2026.93	611.22	896.64	606.84	878.24	5268.68	6794.27	155.28	63.59	274.1	797.23	6256.72	229.69	7013.42	510.46	527.61	1100.09
MW0168426	T3_positive	2-Hexenal	Others	Aldehyde compounds	C6H10O	116.107	98.0732	1.1983	[M+NH4]+	2.08755	3	0.7004	rp	6728-26-3	5281168	HMDB0031496	-	C08497	809.04	454.41	514.44	1328.04	1215.46	1952	219.32	1095.85	717.41	210.33	144.18	128.75	418.21	1418.73	2510.01	159.3	46.2	118.21
MEDP1068	T3_positive	1,2-Dioctanoyl-sn-glycero-3-phosphocholine	GP	PC	C24H48NO8P	532.311	509.312	5.8664	[M+Na]+	19.2366	3	0.7	rp	19191-91-4	24779244	-	-	-	4106.16	38724.2	1554.53	7674.32	13434.9	4523.64	6952.71	7526.94	10130.4	9054.78	21136.5	4673.18	13694	8172.19	4292.08	2236.09	4853.07	3329.75
MW0115167	T3_positive	Primeverin	Benzene and substituted derivatives	Benzene and substituted derivatives	C20H28O13	494.186	476.153	3.5562	[M+NH4]+	2.11864	3	0.6997	rp	154-60-9	3038513	-	-	-	24425.3	25942.7	22066.1	22605.5	22277	15327.9	20228.1	26242	21957.7	35052.2	43736.7	40086.6	33699.9	35160.6	39717.6	34060	31183.1	34938.9
MW0053666	T3_positive	Glucosyl passiflorate	Others	Lactones	C37H60O12	719.403	696.409	6.0866	[M+Na]+	2.12189	3	0.6997	rp	1392-82-1	92023814	HMDB0038141	-	-	66489.1	63014.7	45257.3	211195	215298	93836.6	165716	151942	145120	76627.2	82524.3	84927.5	147101	167121	106854	134196	85034.1	68763.9
MW0121444	T3_positive	5-Ethynyl-1H-indole	Alkaloids	Plumerane	C10H7N	142.064	141.058	2.4949	[M+H]+	2.123	3	0.6996	rp	889108-48-9	17842585	-	-	-	5032.26	9067.7	8999.74	7473.15	3907.84	6589.84	13785.9	3208.65	13264.4	21640.3	19627.3	22771.8	38747.7	60931.2	52118.7	5381.62	64.36	3315.65
MEDP1152	T3_positive	2-Methoxy-4-vinylphenol	Phenolic acids	Phenolic acids	C9H10O2	197.081	150.068	1.1884	[M+HCOO+2H]+	1.53502	3	0.6996	rp	7786-61-0	332	HMDB0013744	-	C17883	70966.7	54669.9	25098.6	41955.9	45136.5	55137.1	60137.3	46220.2	51102.8	19978.3	39593.4	11985	17848.4	38894.1	55836.7	16670.4	11117.1	13782.7
MW0127959	T3_positive	1-Cinnamoylpiperidine	Alkaloids	Piperidine alkaloids	C14H17NO	254.087	215.131	2.4161	[M+K]+	17.3048	3	0.6996	rp	5422-81-1	764160	-	263514	-	79580	84215.2	73434.2	104545	96926.2	104751	50376.8	52420.7	47155.2	81512.9	87068.6	82032.2	45158.6	42536.3	40145.8	77792.4	79322.1	76625.7
MW0004471	T3_positive	4,5-Phenanthrenedicarboxylic acid	Benzene and substituted derivatives	Benzene and substituted derivatives	C16H10O4	313.073	266.058	0.6338	[M+HCOO+2H]+	5.3632	3	0.6995	rp	5462-82-8	95075	-	-	C18252	119747	136856	129729	134602	152329	143303	351456	338197	339364	156288	179876	168697	305141	279351	270645	216069	204994	210366
MW0157317	T3_positive	Symlandine	Alkaloids	Alkaloids	C20H31NO6	399.248	381.215	3.497	[M+NH4]+	2.15525	3	0.6989	rp	74410-74-5	5281753	-	-	C10408	573.39	678.65	1018.05	7209.28	4973.75	3882.76	3447.3	4203.42	3474.77	1423.62	1184.6	1670.16	8593.43	8122.44	6611.05	216.52	1568.43	141.86
MEDN0842	T3_positive	L-Methionine sulfoximine	Amino acids and derivatives	Amino acids and derivatives	C5H12N2O3S	181.07	180.057	0.5941	[M+H]+	2.1575	3	0.6989	rp	15985-39-4	89034	HMDB0029430	-	C03510	11646.7	9164.19	12520.2	14196.8	10792.3	12316.5	15582.4	9960.98	15302.5	8827.55	9314.85	7958.13	11468.5	10909.6	9355.02	10197.5	9265.37	9297.4
MW0009307	T3_positive	Oxycarboxin	Benzene and substituted derivatives	Benzene and substituted derivatives	C12H13NO4S	314.074	267.057	5.5473	[M+HCOO+2H]+	11.5265	3	0.6987	rp	5259-88-1	21330	-	-	-	171185	180742	172963	173300	168665	189486	14849.1	29266.9	14797.2	5497.47	76.78	3673.05	2345.79	197.29	138.03	4044.67	2567.87	1941.71
MW0147869	T3_positive	Cucurbitacin P	Others	Ketone compounds	C30H48O7	521.345	520.34	6.0866	[M+H]+	0.32212	3	0.6987	rp	25383-26-0	441822	-	-	C08804	32930.6	33177.8	29995.7	141651	78077.5	147614	71827.4	58057.2	83103.9	21465.2	36531	23530.1	50799.9	93260.9	87720.6	13224.9	27994.3	43358.2
MW0119782	T3_positive	3-Vinyl-1,2-dithiacyclohex-4-ene	Heterocyclic compounds	Heterocyclic compounds	C6H8S2	186.033	144.007	0.4736	[M+CH3CN+H]+	17.0326	3	0.6986	rp	62488-52-2	525328	-	263591	-	7396.17	7626.32	5371.47	7874.62	10587.5	9690.84	9616.71	5111.74	6526.55	6823.45	6814.62	4809.74	2058.15	3122.04	1630.7	3797.5	7773.94	5861.52
MEDP0685	T3_positive	S-Methyl-L-cysteine	Amino acids and derivatives	Amino acids and derivatives	C4H9NO2S	271.06	135.035	4.5011	[2M+H]+	11.2032	3	0.6986	rp	1187-84-4	24417	HMDB0002108	6490	-	32237.6	66186.9	67008.8	33630.9	57125.2	35899.6	31757.3	27579.2	23592.2	35076	27201	22878.3	43722.1	26757.1	17590.7	32637.5	19812.9	21175.7
MEDL01930	T3_positive	Bis-ferulamidobutane	Alkaloids	Phenolamine	C24H28N2O6	485.164	440.195	3.5166	[M-H+2Na]+	0.73169	3	0.6984	rp	42369-86-8	5321825	HMDB0033468	-	-	8901.64	5463.82	6007.31	701.08	4265.54	3855.27	5296.6	18218.7	11073.2	21432.7	11923.1	16624.4	21233.7	19334.1	18280.7	29050.8	23944.8	26803.1
MW0156387	T3_positive	Rhodoxanthin	Terpenoids	Terpene	C40H50O2	562.379	562.381	6.3071	[M+]+	1.50258	3	0.6982	rp	116-30-3	5281251	-	-	C08610	124726	103377	126962	362135	190123	206381	78464.2	136189	188188	142240	98010.8	107837	112735	124964	157251	108836	73375.1	110972
MEDP1831	T3_positive	Ethyl acetoacetate	Others	Lactones	C6H10O3	207.049	130.063	0.8857	[M-H+2K]+	16.9714	3	0.698	rp	141-97-9	8868	HMDB0031216	-	C03500	16156	16329.8	32689.6	17253.5	20814.3	21110	7167.5	10463.7	10308.7	16009.3	7082.3	13339.5	6766.38	12666.4	12358.4	2070.67	5004.06	1455.56
MW0127466	T3_positive	Erysolin	Others	Others	C6H11NO2S2	211.057	193.023	0.6936	[M+NH4]+	2.2	3	0.6979	rp	504-84-7	3080557	-	43501	-	335.24	138.08	302.81	725.62	422.36	251.85	610.4	855.63	1197.02	264.49	594.96	468.84	639.27	1917.34	1381.01	454.86	1273.83	1128.58
MEDP1100	T3_positive	2-Pyrimidinemethanamine	Nucleotides and derivatives	Nucleotides and derivatives	C5H7N3	241.119	109.064	1.1884	[2M+Na]+	3.40691	3	0.6977	rp	75985-45-4 | 60348-81-4	4658047	-	-	-	15428.4	16285.9	9237.58	28753.9	13697.1	21315.5	26509.6	20062.3	17999.3	13139.8	24450.2	68767.8	10307	12184.5	6798.55	3030.39	11054.8	11439.3
mws1068	T3_positive	Kaempferol	Flavonoids	Flavonols	C15H10O6	333.061	286.048	4.7219	[M+HCOO+2H]+	2.34433	3	0.6977	rp	520-18-3	5280863	HMDB0005801	-	C05903	145218	138197	144922	145286	154718	176400	90301	86715.4	33078.5	312516	322285	370389	116046	80897.3	121977	180379	142929	136602
MEDP0777	T3_positive	Diethyl malonate	Organic acids	Organic acids	C7H12O4	343.144	160.074	5.0443	[2M+Na]+	14.406	3	0.6976	rp	105-53-3	7761	HMDB0029573	-	-	7362.95	4935.7	2355.5	2378.49	1578.5	2139.73	7351.31	6542.37	7395.83	5662.88	5349.82	3220.3	6159.57	5643.03	6646.64	3341.06	1806.12	9605.79
MEDL02248	T3_positive	Carnosol	Terpenoids	Ditepenoids	C20H26O4	348.218	330.183	6.0264	[M+NH4]+	2.2265	3	0.6973	rp	5957-80-2	442009	HMDB0002121	-	C09069	814.15	1711.42	2562.94	788	445.63	429	710.75	46.6	445.25	1738.88	934.84	417.47	1342.48	953.74	1152.09	8936.31	3742.98	8899.25
MW0114676	T3_positive	Ketorolac	Heterocyclic compounds	Heterocyclic compounds	C15H13NO3	273.127	255.089	3.5265	[M+NH4]+	14.8967	3	0.6972	rp	66635-83-4	3826	HMDB0014608	-	C07062	22416.2	10017.1	11556.1	30031.6	45895.2	18895.9	3234.18	6850.34	7262.65	1841.75	204.35	121.92	2313.64	11134.2	10824.7	100.84	687.72	832.08
MW0109854	T3_positive	Thr-arg hemisulfate salt	Amino acids and derivatives	Amino acids and derivatives	C20H44N10O12S	687.239	648.286	3.7921	[M+K]+	18.6461	3	0.6968	rp	108320-96-3	71308365	-	23730	-	18752.8	1736.68	16986.3	4585.21	5583.71	17771	50387.4	51669.9	51591.8	89390.1	85309.7	94189.3	76708.2	62500.8	67968.1	66350.8	70468.2	69317.8
MW0121650	T3_positive	5-Methyltetrahydrofolic acid	Organic acids	Organic acids	C20H25N7O6	482.183	459.187	3.851	[M+Na]+	16.7916	3	0.6965	rp	134-35-0 | 31690-09-2	135415868	HMDB0001396	-	C90397	4677.65	2803.75	364.66	632.72	4907.73	22853.6	49100.2	52021.8	44055.2	49474	39949.9	49103.9	49186.2	49717.4	59461.6	30563.1	32780.3	25507.3
MEDP1679	T3_positive	Glu-Val-Phe	Amino acids and derivatives	Amino acids and derivatives	C19H27N3O6	394.199	393.19	1.8713	[M+H]+	15.2085	3	0.6964	rp	31461-61-7	193678	-	-	-	51405.4	52348.1	51126.7	59972.8	55767.4	55808.2	51914.2	5293.55	2239.3	1598.45	4580.29	2365.79	57851.5	52851.9	57727	14849.4	17382.2	15271.7
MW0146837	T3_positive	Bougainvillein-r-I	Alkaloids	Alkaloids	C30H36N2O18	751.15	712.196	0.6538	[M+K]+	18.6927	3	0.6964	rp	30513-63-4	11953903	-	-	C08541	2970.19	314.86	8761.97	2630.2	2176.39	7375.77	43993.2	38117.9	44077.2	89058.6	82799.4	71858	41592.5	50962.9	50562.6	42261	71282.5	61560.3
MEDL02014	T3_positive	Aminosalicylic Acid	Phenolic acids	Phenolic acids	C7H7NO3	195.174	153.043	4.2446	[M+CH3CN+H]+	0.593368	3	0.6962	rp	65-49-6	4649	HMDB0014378	-	C02518	4112.82	2115.27	1741.58	2274.55	2260.71	5349.75	21571.9	20692.5	17878.7	1984.14	5558.63	2717.51	12969.3	11220.4	11435.3	6702.38	5244.35	4726.02
MW0118203	T3_positive	2-Amino-3H-quinazolin-4-one	Others	Ketone compounds	C8H7N3O	200.023	161.059	0.614	[M+K]+	2.27975	3	0.6961	rp	20198-19-0 | 100643-17-2	135403814	-	-	-	19477	14488.3	15969.6	16160.6	7939.04	11497.3	1160.17	6166.42	3302.37	651.37	764.67	718.07	6401.73	2336.38	5344.43	585.79	39.58	157.6
MW0004109	T3_positive	3-Methoxyphenol	Phenolic acids	Phenolic acids	C7H8O2	271.096	124.052	4.7823	[2M+Na]+	1.46232	3	0.6958	rp	150-19-6	9007	HMDB0135619	-	-	29372.5	22432.2	25470.5	18564.4	26851.4	32319.7	17122.5	18290.7	25101.3	17928.3	20052.9	18865.5	30794.9	16127.9	22833.8	21161.3	12893.6	15913.4
MW0106183	T3_positive	Corynebactin	Amino acids and derivatives	Amino acids and derivatives	C39H42N6O18	921.207	882.256	0.6538	[M+K]+	18.7691	3	0.6956	rp	95536-41-7 | 95536-04-2	125349	-	-	-	47.47	1239.99	873.11	158.69	590.48	490.88	5364.13	4334.96	6304.75	6384.71	6732.96	4922.43	6816.74	5599.64	8280.46	4080.98	4224.52	4592.8
MEDL02183	T3_positive	Xanthotoxol	Lignans and Coumarins	Coumarins	C11H6O4	279.086	202.027	2.9978	[M-H+2K]+	7.6006	3	0.6956	rp	2009-24-7	65090	HMDB0029457	-	C00841	32051	28702.4	27287.9	7326.58	14841.9	7081.27	9972.75	8989.32	13809.7	4880.03	8016.76	3121.8	7736.96	1013.82	9756.27	3426.9	3754.17	7564.67
MEDP1127	T3_positive	1-Acetylindole	Alkaloids	Plumerane	C10H9NO	223.096	159.068	3.3015	[M+CH3CN+Na]+	10.6965	3	0.6955	rp	576-15-8	68470	-	34502	-	5015.65	5868.78	4971.2	5876.12	6519.72	5832.39	10896.5	8663.02	8846.59	3915.08	9812.14	10923.6	7600.4	6061.34	7212.64	7374.61	7969.34	7670.94
MEDP1475	T3_positive	N-Methylhydantoin	Heterocyclic compounds	Heterocyclic compounds	C4H6N2O2	115.053	114.043	2.5048	[M+H]+	2.31875	3	0.6953	rp	616-04-6	69217	HMDB0003646	-	C02565	10804.1	10104.8	9541.52	6438.94	6999.59	7356.03	15577.3	15792.8	16370.7	20237.7	18390.8	21782	51012.9	46219	49403.6	5958.68	6036.27	6094.93
MW0014937	T3_positive	Geranylacetone	Others	Ketone compounds	C13H22O	195.174	194.167	4.6016	[M+H]+	0.152521	3	0.6952	rp	3796-70-1 | 689-67-8 | 68228-05-7	1549778	-	98068	-	1620.28	837.05	464.49	1412.08	2060.37	1992.88	17001	9211.19	15995.5	4341.01	5769.74	5374.45	4875.54	5032.42	5708.78	9693.77	7997.02	8115.57
MW0108120	T3_positive	3-Amino-3-oxopropanoic acid	Organic acids	Organic acids	C3H5NO3	188.005	103.027	1.4065	[M+K+HCOOH]+	17.5246	3	0.695	rp	2345-56-4	75367	-	-	C04131	1286.2	910.75	701.66	1515.74	2428.05	1133.05	1668.8	1601.35	1455.23	1210.17	2246.25	2703.93	662.04	1880.64	2471.09	953.62	2176.22	1716.33
MW0111370	T3_positive	(E)-5-Isopropyl-8-methylnona-6,8-dien-2-one	Others	Ketone compounds	C13H22O	195.174	194.167	6.5638	[M+H]+	2.3365	3	0.6949	rp	2278-53-7	5319691	HMDB0032355	-	-	2307.29	2585.48	2247.46	4279.51	679.6	3886.23	1903.29	1390.54	3731.77	3650.76	2855.09	1074.11	2279.92	1702.41	187.76	2944.36	2747.55	2499.58
MEDP1464	T3_positive	1,3-Diphenylguanidine	Alcohol and amines	Polyamines	C13H13N3	461.161	211.111	2.6334	[2M+K]+	5.11408	3	0.6948	rp	102-06-7	7594	-	-	-	45609.2	51032.6	19193.2	13132	16530.6	4915.49	10659.1	8400.85	14718.5	4404.11	8057.34	4494.12	17152.3	13201.3	16722.5	2217.94	766.56	1037.31
MW0006472	T3_positive	Cannabidiolic acid	Others	Others	C22H30O4	341.207	358.214	4.2446	[M+H-H2O]+	9.862	3	0.6947	rp	1244-58-2	160570	-	-	-	350.53	304.43	643.79	2266.78	4574.37	5108.37	57543.1	57309	51819.7	48727	58468.4	41564.1	47829.2	43067.2	48068.5	25598.7	22302.2	22138.4
MW0009376	T3_positive	Phenelzine	Benzene and substituted derivatives	Benzene and substituted derivatives	C8H12N2	175.071	136.1	0.832	[M+K]+	18.2672	3	0.6945	rp	51-71-8	3675	HMDB0014918	-	C07430	23252.7	24524.1	22356.3	43090.2	44359.2	36174.7	259388	237937	291404	515774	527573	608546	201843	180097	196849	277867	286499	370624
MADP0546	T3_positive	(2S,3R)-3-hydroxypyrrolidine-2-carboxylic acid	Amino acids and derivatives	Amino acids and derivatives	C5H9NO3	114.054	131.058	1.8191	[M+H-H2O]+	0.434423	3	0.694	rp	567-35-1 | 4298-05-9	7098652	-	-	C19706	3184.53	2083.03	2331.39	6316.54	4701.9	5872.08	10809.9	10977.6	12967.7	17702.8	16380.9	20113.8	17799.8	11887.4	14153.7	29917.9	28376.5	38276.4
MW0120325	T3_positive	4-Butyl-gamma-butyrolactone	Others	Lactones	C8H14O2	107.085	142.099	6.5178	[M+H-2H2O]+	4.68445	3	0.6937	rp	104-50-7	7704	HMDB0035422	-	-	2745.85	3491.02	3183.3	2436.96	4096.8	2109.13	2804.06	2568.42	2024.6	2366.29	1234.57	2501.91	1528.58	2492.87	1606.85	3417.39	3177.99	710.06
MEDL02736	T3_positive	Salvigenin	Flavonoids	Flavones	C18H16O6	679.187	328.095	5.1923	[2M+Na]+	12.6067	3	0.6935	rp	19103-54-9	161271	HMDB0128577	-	-	41379.1	80590.2	21607.7	7107.71	10456.4	26017.3	953.61	22995.2	2899.14	239.04	18065.8	11735.6	2178.35	2314.67	2395.46	333.61	234.02	90.88
MEDP2193	T3_positive	Cycloastradiol	Terpenoids	Triterpene	C30H50O5	508.399	490.366	7.5147	[M+NH4]+	2.39637	3	0.6935	rp	78574-94-4	-	-	-	-	224.32	1749.39	2483.23	4313.65	1215.43	3551.9	3710.47	3470.14	2498.93	1222.62	2006.56	2180.99	5923.92	4582.58	6048.45	1725.92	645.63	2746.46
MW0132808	T3_positive	3,7-Dimethoxyflavone	Flavonoids	Flavones	C17H14O4	587.189	282.089	5.5275	[2M+Na]+	8.79825	3	0.6934	rp	20950-52-1	688664	-	43745	-	1821.69	2612.84	924.36	2351.6	3399.39	864.03	413.97	515.45	654.19	898.16	390.9	281.05	515.56	1071.25	649.12	601.61	348.3	194.9
MEDL02423	T3_positive	Phosphocreatine	Organic acids	Organic acids	C4H10N3O5P	445.042	211.036	1.4029	[2M+Na]+	18.9531	3	0.6934	rp	67-07-2	9548602	HMDB0001511	-	C02305	1893.97	712	1272.5	792.54	1042.39	1251.03	1200.61	1938.64	1108.28	1200.15	2206.56	1442.71	1220.18	1822.44	1638.8	1892.12	2266.64	881.67
MW0111045	T3_positive	Gyromitrin	Others	Aldehyde compounds	C4H8N2O	201.13	100.064	2.3371	[2M+H]+	6.43266	3	0.6929	rp	16568-02-8 | 20156-05-2 | 61748-21-8	9548611	HMDB0033952	-	C08305	69.5	24.66	613.28	2785.09	2872.62	2999.6	8335.07	8692.28	7936.39	7584.45	7661.87	6720.12	5739.25	5317.48	6071.54	1639.83	1742.23	935.77
MW0107797	T3_positive	Leu-Ile	Amino acids and derivatives	Amino acids and derivatives	C12H24N2O3	359.062	244.179	2.3072	[M-2H+3K]+	18.0699	3	0.6929	rp	36077-41-5 | 91605-03-7	7010534	HMDB0028932	65251	-	3749.73	5100.27	7219.02	9996.74	6253.8	8155.28	12241.4	13869.5	14498.3	5372.8	3904.65	3561.21	18945.7	18251	24743.1	6149.77	1932.07	4702.09
MW0004431	T3_positive	Michler's ketone	Benzene and substituted derivatives	Benzene and substituted derivatives	C17H20N2O	269.175	268.158	6.3071	[M+H]+	17.948	3	0.6928	rp	90-94-8	7031	-	-	C19266	95676.6	60506.8	50060.9	193263	131764	91737.3	55550.6	108035	114525	78036.4	77999.5	86267.4	275812	59885.6	414237	66385.7	54158.4	31513.1
MW0117025	T3_positive	1H-Indole, 3-methyl-1-(trimethylsilyl)-	Alkaloids	Plumerane	C12H17NSi	226.097	203.113	0.0505	[M+Na]+	2.43325	3	0.6927	rp	55638-43-2	608918	HMDB0094663	-	-	1276.36	1927.2	2395.13	1967.43	2782.6	1349.62	3206.47	3409.23	1917.13	2372.87	3027.08	2875.75	2319.64	2830.37	2415.58	2119.83	4696.55	2220.1
ZINC5998812	T3_positive	Helilandin B	Others	Ketone compounds	C18H18O5	314.342	314.115	6.5439	[M+]+	10.6402	3	0.6923	rp	70185-52-3 | 74064-14-5	6440432	-	-	-	21800.1	25406.7	21585.5	11442.5	10666.6	12381.5	11868.2	10375.6	11105.5	11658.2	10855.4	11086.2	10180	16980.5	9418.92	12727.5	7480.12	7206.39
MW0152360	T3_positive	Leu-His-Leu	Amino acids and derivatives	Amino acids and derivatives	C18H31N5O4	780.526	381.238	6.2671	[2M+NH4]+	0.642505	3	0.6923	rp	126828-33-9	-	-	21495	-	18868.2	18599.7	10935	15456.8	27313.9	6662.22	20225.3	15786.4	8505.58	5531.39	14588.5	10780.1	8667.46	27270.4	8018.85	2598.95	6222.45	7305.7
MW0157006	T3_positive	Ser-Ile	Amino acids and derivatives	Amino acids and derivatives	C9H18N2O4	698.288	218.127	4.6016	[2M+NH4]+	4.67831	3	0.6922	rp	91086-51-0	71429009	HMDB0029042	-	-	25084.1	15245.3	15396.5	8382.03	9265.16	29736.3	20331.7	33824.2	7585.56	11729	13127.9	9133.32	39312.4	53337.6	38038.9	16929.2	10540.6	23264.2
MW0142889	T3_positive	3-Dehydroecdysone	Others	Ketone compounds	C27H42O6	463.305	462.298	8.7381	[M+H]+	2.46443	3	0.692	rp	39750-00-0	5460083	-	-	-	2216.79	1349.82	1398.19	1199.28	1583.25	2287.24	72.48	508.22	873.91	761.98	1504.34	473.38	276.5	1387.42	664.82	199.13	190.9	361.61
MW0124819	T3_positive	(1-Ethylindol-3-yl)-naphthalen-1-ylmethanone	Others	Ketone compounds	C21H17NO	322.129	299.131	2.1783	[M+Na]+	2.4645	3	0.692	rp	209414-05-1	50878595	-	-	-	5888.43	12388.5	6216.74	12358.6	7510.71	12881	22944.2	18833.5	15027.2	6811.64	11046.8	12721.2	20865.6	22238.2	13446.9	7093.9	6321.09	7570.18
MW0122916	T3_positive	Artomunoxanthentrione	Others	Ketone compounds	C26H20O7	462.153	444.121	2.6235	[M+NH4]+	2.46982	3	0.6919	rp	139921-73-6	15725888	HMDB0037913	-	-	23831.5	29942.9	60502.8	22807.8	60536.2	47974.1	27543.6	13164.3	3920.17	8445.93	12283.2	6849.5	31723	26533.6	31604.3	2394.37	4378.69	8404.84
MW0139183	T3_positive	Ochratoxin B	Organic acids	Organic acids	C20H19NO6	416.134	369.121	4.122	[M+HCOO+2H]+	2.08933	3	0.6918	rp	4825-86-9	20966	HMDB0029401	-	-	2981.76	15592.5	13609.8	6697.82	2762.24	4829.68	6164.9	4337.5	7534.55	707.64	8610.78	18071.9	3330.38	3058.2	6315.12	19215.8	18819.8	12966.8
MEDL02217	T3_positive	Moupinamide	Alkaloids	Phenolamine	C18H19NO4	627.246	313.131	4.8831	[2M+H]+	2.27994	3	0.6917	rp	66648-43-9	5280537	HMDB0029365	-	C02717	21670.2	73714.4	39113.9	44740.9	40681.2	35817.8	44849.1	27840.3	30388	181458	24271.3	49317.9	107107	38375.6	193518	89235.2	3732.87	19755.6
MW0133171	T3_positive	3'-Methoxyflavone	Flavonoids	Flavones	C16H12O3	543.128	252.079	5.5573	[2M+K]+	5.86308	3	0.6916	rp	53906-83-5	619834	-	-	C20872	6597.51	15926.7	10558	3830.18	3309.48	2675.73	539.45	415.58	176.76	660.8	171.33	626.37	127.77	1699.42	3097.17	85.07	506.2	992.65
MW0157043	T3_positive	Farnesylthioacetic acid	Terpenoids	Sesquiterpenoids	C17H28O2S	319.18	296.181	2.5344	[M+Na]+	2.49775	3	0.6913	rp	135784-48-4	5353623	-	43440	-	755.59	636.35	419.52	3204.04	1906.52	3049.46	906.6	1540.61	1468.12	358.75	1441.38	300.72	1405.39	2002.39	2029.11	944.36	143.64	243.03
MW0109282	T3_positive	Desethyl pirimiphos-methyl	Heterocyclic compounds	Heterocyclic compounds	C9H16N3O3PS	300.053	277.065	2.7717	[M+Na]+	2.502	3	0.6912	rp	67018-59-1	6455414	-	-	-	231.81	111.87	437.75	104.56	303.77	361.24	1149.07	590.97	344.56	1408.71	199.01	912.54	43.3	252.94	884.2	1978.19	1556.46	1488.01
MW0106363	T3_positive	Daucic acid	Organic acids	Organic acids	C7H8O7	227.015	204.027	0.8517	[M+Na]+	2.50675	3	0.6911	rp	34098-52-7	5316316	HMDB0031665	-	-	1390.72	995.62	970.39	597.13	1622.56	432.06	1005.35	1016.05	1019.59	256.43	491.82	390.51	579.04	1090.12	1623.43	185.83	93.11	1631.21
MEDL00970	T3_positive	Thymine	Nucleotides and derivatives	Nucleotides and derivatives	C5H6N2O2	275.076	126.043	1.2873	[2M+Na]+	1.44386	3	0.6908	rp	65-71-4	1135	HMDB0000262	290	C00178	5465.49	1175.59	10425.6	4748.82	6760.07	2403.31	9833.9	10739.1	9188.57	488.3	1571.15	1274.55	4458.02	7304.03	13275.4	1064.29	528.09	8738.99
MW0118135	T3_positive	2-[2-Hydroxy-5-[2-(methacryloyloxy)ethyl]phenyl]-2H-benzotriazole	Benzene and substituted derivatives	Benzene and substituted derivatives	C18H17N3O3	324.128	323.127	1.1884	[M+H]+	2.52125	3	0.6908	rp	96478-09-0 | 96478-13-6	726893	-	-	-	2103.13	5482.67	7758.29	2891.9	5895.53	6492.86	1093.74	605.06	999.75	103.1	687.79	555.11	2310.85	1238.06	649.87	842.76	984.61	1804.07
MW0139541	T3_positive	3-[(2S,3R,4S,5S,6R)-4,5-dihydroxy-6-(hydroxymethyl)-3-[(2S,3R,4R,5R,6S)-3,4,5-trihydroxy-6-methyloxan-2-yl]oxyoxan-2-yl]oxy-2-(3,4-dihydroxyphenyl)-5-hydroxy-7-[(2S,3R,4R,5R,6S)-3,4,5-trihydroxy-6-methyloxan-2-yl]oxychromen-4-one	Flavonoids	Flavones	C33H40O20	757.196	756.211	2.2774	[M+H]+	0.646435	3	0.6908	rp	161993-01-7	10327769	-	-	-	48892.1	2106.63	1660.84	1014.22	1672.78	2401.03	2568.4	3037.92	795.74	1714.56	505.04	2067.49	376.18	333.57	6229.51	2212.76	1531.98	4841.7
MW0146438	T3_positive	Auricularine	Heterocyclic compounds	Heterocyclic compounds	C33H42N4	512.368	494.341	4.7219	[M+NH4]+	7.2568	3	0.6908	rp	73706-32-8	441990	-	-	C09043	2898.28	3751.29	4734.3	1132.18	397.21	5577.14	2076.92	5460.16	1772.93	3620.29	930.85	3934.14	5633.61	1518.23	2300.9	3517.08	5489.36	8850.93
MW0005812	T3_positive	6-Gingesulfonic acid	Phenolic acids	Phenolic acids	C17H26O6S	397.11	358.145	4.7823	[M+K]+	2.5235	3	0.6907	rp	145937-21-9	126890	HMDB0038999	-	-	9920.21	12328	13299.1	1590.94	4390.79	3961.37	2247.39	1473.05	5555.55	3011.35	1484.4	1328.62	2664.12	2079.48	1402.13	4302.74	4244.93	4677.82
MW0107376	T3_positive	Homovanillic acid sulfate	Organic acids	Organic acids	C9H10O7S	306.994	262.015	0.6738	[M-H+2Na]+	18.3451	3	0.6907	rp	38339-06-9	29981063	HMDB0011719	-	-	15550.2	15307.9	7919.26	22622.5	21889.5	22997.1	13293.4	15072.9	13806.5	10019.7	10612.2	8842.52	11973.9	10179.4	13078.6	8167.07	9744.29	8479.89
MEDTP01677	T3_positive	cis-5-Dodecenoic acid	Lipids	Free fatty acids	C12H22O2	199.169	198.162	0.0739	[M+H]+	2.55	3	0.6901	rp	2430-94-6	5312378	HMDB0000529	5514	-	2493.03	1045	2140.81	2660.89	3461.14	3617.68	1993.82	2613.66	2757.84	1580.29	1418.89	2298.64	4965.7	2878.95	6616.12	2576.6	2862.28	2500.56
MW0111506	T3_positive	(S)-Multifidol 2-[apiosyl-(1->6)-glucoside]	Benzene and substituted derivatives	Benzene and substituted derivatives	C22H32O13	505.19	504.184	3.6153	[M+H]+	2.56117	3	0.6899	rp	467437-62-3	73077146	HMDB0039930	-	-	14662.9	17455.6	15037.2	20563.7	15294.6	14225.9	8281.4	14383.1	21711	21032.3	22951.6	19112	11885.1	18231.2	17911.5	16186.5	16981.9	24021.1
MW0124805	T3_positive	N-(3-(9H-carbazol-9-yl)-2-hydroxypropyl)-N-(furan-2-ylmethyl)methanesulfonamide	Alcohol and amines	Amines	C21H22N2O4S	399.144	398.13	5.0243	[M+H]+	2.57	3	0.6897	rp	309928-48-1	2888648	-	-	-	4343.77	2356.12	5912.6	8708.15	6030.3	10723.2	21009.3	16932.2	27856.4	18179.4	14707.7	16336	6839.42	5853.5	3117.25	7969.11	2671.61	1062.38
MW0106536	T3_positive	3-Amino-4-phenylbutanoic acid	Amino acids and derivatives	Amino acids and derivatives	C10H13NO2	369.12	179.095	4.6317	[2M+K]+	3.96306	3	0.6894	rp	15099-85-1	277936	HMDB0000159	-	-	74148.2	58166.8	51509.3	98163.8	75185.6	103566	5495.78	2687.08	3015.4	917.34	1355.53	911.26	30376.4	20816.5	24512.7	689.54	994.06	448.51
MW0145976	T3_positive	Z-Asn-Gly-OH	Amino acids and derivatives	Amino acids and derivatives	C14H17N3O6	298.062	323.112	0.5743	[M+H]+	14.6139	3	0.6894	rp	56675-97-9	53645221	-	65067	-	118546	84926	79831.1	153603	70603.4	63789.6	46468.1	71398.4	107960	15492.7	18056.1	28517.5	52790.4	44312.5	43137.9	100935	55736.9	61091.6
MW0056772	T3_positive	Parasiloxanthin	Terpenoids	Tetraterpenes	C40H58O2	570.915	570.444	8.7223	[M+]+	19.4651	3	0.6892	rp	62994-48-3	16061229	HMDB0036915	-	-	2733.55	1047.88	2906.12	1709.81	2540.47	3898.7	2298.42	1821.6	3392.28	2407.25	743.78	2818.02	1587.79	2434.39	3304.45	2265.39	1279.16	1100.03
MW0149512	T3_positive	Geissospermine	Alkaloids	Alkaloids	C40H48N4O3	633.38	632.373	8.7381	[M+H]+	2.59594	3	0.6891	rp	427-01-0	5281401	-	-	C09200	1867.3	10625	3997.3	1362.46	500.6	2921.84	3004.06	2596.97	1200.91	9290.31	5790.59	1247.74	1098.48	1293.51	490.48	8873.73	8507.78	6765.27
MW0108636	T3_positive	N-Acetyl-L-citrulline	Amino acids and derivatives	Amino acids and derivatives	C8H15N3O4	302.074	217.106	4.6618	[M+K+HCOOH]+	3.47192	3	0.6891	rp	33965-42-3	656979	HMDB0000856	-	C15532	12406.2	11676.4	5695.48	5157.44	9783.49	7116.45	303.56	73.35	1176.94	2342.36	3418.51	1509.6	388.23	289.27	4666.53	2885.71	4193.8	710.5
MEDL00722	T3_positive	Fumaric acid	Organic acids	Organic acids	C4H4O4	139.003	116.011	0.8713	[M+Na]+	2.60325	3	0.689	rp	110-17-8	444972	HMDB0000134	3242	C00122	13179	17033	9015.08	12196.6	17329.1	16654.7	6964.74	7713.94	3766.96	4540.69	4194.84	3698.78	9697.8	6930.58	9501.71	4843.16	6843.53	1989.11
MW0154656	T3_positive	2-Trimethylaminoethylphosphonic acid	Others	Lactones	C5H15NO3P+	191.07	168.079	5.4202	[M+Na]+	2.6115	3	0.6888	rp	5148-60-7	151927	-	-	C06459	5499.62	3175.84	997.43	1439.29	1092.03	1357.62	2637.63	482.49	637.6	27436.6	7624.48	6342.72	1930.22	1260.91	887.51	1594.51	1221.21	2219.5
MW0000104	T3_positive	7-Ethyl-10-(4-N-aminopentanoic acid)-1-piperidino)carbonyloxycamptothecin	Alkaloids	Quinoline alkaloids	C33H38N4O8	601.268	618.269	3.4382	[M+H-H2O]+	1.3022	3	0.6885	rp	181467-56-1	10077584	HMDB0060661	-	-	73709.8	72120.3	71005.5	47005	52165.1	42057.9	66300.6	61364	69175.1	26169.1	23451.2	25475	176329	164054	178006	1652.41	1161.92	1307.62
MW0106396	T3_positive	Diazinon	Others	Lactones	C12H21N2O3PS	305.113	304.101	2.1587	[M+H]+	2.62575	3	0.6885	rp	333-41-5	3017	HMDB0032943	-	C14324	2525.38	9813.55	2582.75	725.15	3071.32	3242.83	2713.89	1190.7	2303.04	3133.54	2294.51	854.15	3994.91	1666.19	2945.76	3642.77	2167.38	1100.2
MW0000195	T3_positive	Corydaline	Alkaloids	Isoquinoline alkaloids	C22H27NO4	739.42	369.194	5.9664	[2M+H]+	2.33059	3	0.6885	rp	518-69-4	101301	-	-	-	23093.2	24989	10386.7	77638.6	32279.2	21247.5	20671.6	73909.9	16664.6	5151.8	26482	6088.96	29449.8	17395	12078	12858.9	10759.4	9136.33
MW0103863	T3_positive	(2S)-2-[[(1S)-1-carboxy-3-methylbutyl]carbamoylamino]pentanedioic acid	Organic acids	Organic acids	C12H20N2O7	327.113	304.127	0.5743	[M+Na]+	2.62775	3	0.6884	rp	723331-20-2	11722553	-	-	-	26914.4	33116	45647.5	26163.3	24438.1	32808.7	45190.6	39967.1	40887.6	21973.3	23752.5	23143	30914.3	33423.4	29481.1	19749	23114.8	27357.4
MW0015539	T3_positive	Acetyldigitoxin	Steroids	Steroid	C43H66O14	824.495	806.445	5.5872	[M+NH4]+	19.521	3	0.6884	rp	25395-32-8	5284512	HMDB0014652	-	-	104494	108195	81430.4	316534	281299	265203	209741	152901	179634	103656	110452	102187	237601	178090	190147	95314.4	98669.7	110073
MW0154172	T3_positive	N6,N6-Dimethyladenosine	Nucleotides and derivatives	Nucleotides and derivatives	C12H17N5O4	296.132	295.128	1.1896	[M+H]+	2.63525	3	0.6883	rp	2620-62-4	440004	-	-	C03416	3848.82	4371.55	2424.03	2214.57	4738.09	4044.43	3031.49	1743.24	2524.61	1250.58	1466.84	1217.05	3590.63	5112.76	8377.17	642.28	1104.57	600.09
MEDL01948	T3_positive	Jasmone	Others	Ketone compounds	C11H16O	211.133	164.12	5.6865	[M+HCOO+2H]+	0.14188	3	0.6882	rp	488-10-8	1549018	HMDB0035601	-	C08490	16932.1	17137.4	26692.5	36774.4	33906	42522.6	71466.2	66785.3	58124.4	87029.5	46361.6	58252.6	52493.4	46489.4	55125.6	110351	38934.2	49269
MEDL00496	T3_positive	Maleamic acid	Alcohol and amines	Amines	C4H5NO3	133.064	115.027	0.773	[M+NH4]+	2.64225	3	0.6881	rp	557-24-4 | 29996-04-1	5280451	-	-	C01596	1327.44	22508	2327.12	14385.3	14408.7	16470.2	65501.1	27464.6	66986.1	148370	45542.6	149968	71831.9	77236.6	85219.9	157051	155587	32186.5
MW0148931	T3_positive	ent-Fisetinidol-(4beta->8)-catechin-(6->4beta)-ent-fisetinidol	Flavonoids	Flavones	C45H38O16	835.222	834.216	3.8706	[M+H]+	5.18163	3	0.6878	rp	88269-47-0	442680	-	-	C10225	2320.2	109.28	668.59	894.42	2488.5	261.25	383.12	266.06	116.44	159.07	201.69	264.53	342.81	901.66	534.63	183.92	103.38	140
MW0103456	T3_positive	ADP-glucose	Nucleotides and derivatives	Nucleotides and derivatives	C16H25N5O15P2	590.101	589.082	4.32	[M+H]+	19.4337	3	0.6877	rp	2140-58-1	16500	HMDB0006557	-	C00498	798.11	828.09	1359.43	70.39	361.89	431.12	99.78	269.32	316.26	373.52	228.69	742.01	568.4	141.79	308.48	1625.34	1685.99	2640.95
MEDL01873	T3_positive	[8]-Gingerdione	Phenolic acids	Phenolic acids	C19H28O4	387.143	320.199	5.4271	[M-2H+3Na]+	19.2839	3	0.6877	rp	77334-06-6	14440537	HMDB0039276	-	-	238318	139887	120073	389662	106756	365484	269936	251062	265793	749981	168373	456398	229718	298837	249471	228068	75440.8	207269
MW0001351	T3_positive	1,4,5-Naphthalenetriol	Quinones	Quinones	C10H8O3	240.196	176.047	3.3402	[M+CH3CN+Na]+	17.9318	3	0.6874	rp	481-40-3	3083585	HMDB0032883	-	-	10894.5	8261.48	9813.23	37484.4	28254.4	29967.5	30542.9	30979.8	39297	11070.7	10661	11829.4	25576.5	27504.8	33434.7	5627.53	3757.56	2601.39
MW0138176	T3_positive	Foeniculoside III	Heterocyclic compounds	Heterocyclic compounds	C54H52O19	1043.31	1004.31	2.6926	[M+K]+	19.635	3	0.6873	rp	168010-12-6	131753167	HMDB0041557	-	-	506.94	1724.53	2736.42	275.39	360.01	71.08	347.09	369.55	394.63	374.01	904.79	44.77	1153.82	346.16	1009.18	274.64	477.04	210.16
MW0107651	T3_positive	L-Allysine ethylene acetal	Amino acids and derivatives	Amino acids and derivatives	C8H15NO4	172.096	189.1	2.0199	[M+H-H2O]+	1.45647	3	0.6872	rp	215054-80-1	11041524	-	103470	-	3238.89	3008.66	4345.64	7286.67	4523.63	4914.4	3762.07	6206.29	7106.05	4782.89	3491.08	2555.91	14729.9	15552.6	16276.6	7733.3	2395.16	2811.19
MEDL02688	T3_positive	p-Coumaroyltyramine	Alkaloids	Phenolamine	C17H17NO3	368.097	283.121	2.6334	[M+K+HCOOH]+	16.3024	3	0.6869	rp	36417-86-4	5372945	HMDB0039521	-	-	28752.7	46031.1	40731.2	36916.7	32473.1	24970.9	3060.34	4545.57	2219.32	72.49	226.78	264.82	1406.87	446.8	1939.85	390.48	917.83	2136.17
MW0153478	T3_positive	Mesotartaric acid	Organic acids	Organic acids	C4H6O6	323.162	150.016	2.574	[2M+Na]+	3.09299	3	0.6866	rp	147-73-9	447315	HMDB40269	-	C00552	18468.1	19922.3	23353.4	15358.7	5004.89	8575.66	21102.1	22235.2	25292.5	11034.4	3712.67	14310.8	31890.7	19371.2	23730.3	17840.2	20899.7	28622
MW0008850	T3_positive	N-Arachidonoyl dopamine	Phenolic acids	Phenolic acids	C28H41NO3	508.298	439.309	5.5473	[M+Na+HCOOH]+	9.98308	3	0.6864	rp	199875-69-9	5282105	-	43429	-	4648.3	760.85	3449.78	28834.5	24391.4	25045.1	8869.93	14073.5	8617.86	2423.11	155.07	4364.46	48104.9	33982.9	51665	1730.88	2105.24	3016.06
MW0055258	T3_positive	Desmethylmifepristone	Others	Ketone compounds	C28H33NO2	433.277	415.251	5.2055	[M+NH4]+	2.71981	3	0.6864	rp	104004-96-8	10070462	-	-	-	1567.45	1593.31	1848.95	314.17	217.48	538.75	587.1	581.07	414.59	26344.2	25533.3	26696.4	419.38	1322.38	91.11	4213.05	4324.42	1599.42
MEDL00019	T3_positive	Theophylline	Alkaloids	Alkaloids	C7H8N4O2	361.143	180.065	6.1467	[2M+H]+	15.6952	3	0.6864	rp	58-55-9	2153	HMDB0001889	1458	C07130	246.98	815.4	1233.05	245.62	677.77	701.09	57.87	1381.68	1218.59	2810.91	12.13	3342.47	127.94	396.59	2164.97	97.37	1329.67	46.91
MEDP0812	T3_positive	5-Methyl-2-furancarboxaldehyde	Others	Aldehyde compounds	C6H6O2	157.049	110.037	2.139	[M+HCOO+2H]+	2.47569	3	0.6862	rp	620-02-0	12097	HMDB0033002	-	C11115	11450.9	10243.7	6154.06	7379.58	7568.52	5969.51	10890.8	9150.24	10749.1	2867.04	2922.54	1795.15	13958.3	8161.32	8861.9	2104.07	2562.79	3091.06
MW0116768	T3_positive	1-(Dimethylcarbamoyl)piperidine-3-carboxylic acid	Organic acids	Organic acids	C9H16N2O3	218.149	200.116	0.7331	[M+NH4]+	2.73125	3	0.6862	rp	702670-21-1	3470698	-	-	-	4605.65	4586.75	4203.98	11186.6	9251.44	11378	10635.1	7753.93	10712.9	1232.25	996.5	692.9	5935.47	5525.23	7891.05	1054.12	1307.76	347.02
MEDP2165	T3_positive	2-(Methylthio)phenol	Benzene and substituted derivatives	Benzene and substituted derivatives	C7H8OS	303.05	140.03	5.3062	[2M+Na]+	4.41274	3	0.6861	rp	1073-29-6	61261	HMDB0041281	-	-	106445	153242	105505	49534.7	30701.7	38948.6	12279.1	6403.11	10898.2	32354.2	33879.2	256760	2849.85	6353.25	4174.87	38017.4	28215.9	26971.5
MW0120236	T3_positive	1H-pyrrolo[3,2-b]pyridine	Alkaloids	Plumerane	C7H6N2	157.017	118.053	0.614	[M+K]+	2.7455	3	0.6859	rp	272-49-1	9226	-	-	-	32861.2	26472	27424.3	19667.1	18990.1	19276.7	6038.03	6657.33	9480.31	1365.62	549.64	1938.06	7652.72	10201.4	7634.66	2140.56	2530.11	263.31
MW0008628	T3_positive	n-(2-Naphthyl)biphenyl-4-amine	Benzene and substituted derivatives	Benzene and substituted derivatives	C22H17N	313.168	295.136	2.988	[M+NH4]+	2.749	3	0.6858	rp	6336-92-1	236881	-	-	-	2766.79	4676.38	4373.74	2259.13	2231.23	1820.26	4975.43	158.87	5088.78	2274.04	1204.61	2670.1	4063.44	3519.22	1599.14	2580.07	2052.68	919.15
MW0002692	T3_positive	2-Amino-5-nitrobenzophenone	Benzene and substituted derivatives	Benzene and substituted derivatives	C13H10N2O3	289.089	242.069	1.4758	[M+HCOO+2H]+	17.2735	3	0.6858	rp	1775-95-7	15681	-	1570	-	13552.5	34772	20668.8	22533.8	41563.9	18859.8	30777.5	25217.7	31354.8	60465.5	50210.6	48930.7	59005.1	42205.4	21087.6	97585.8	79400	77394.2
MW0004220	T3_positive	4-(2,3-dihydro-1H-perimidin-2-yl)-N,N-dimethylaniline	Benzene and substituted derivatives	Benzene and substituted derivatives	C19H19N3	312.154	289.158	2.0001	[M+Na]+	2.75575	3	0.6856	rp	76139-80-5	256660	-	-	-	37590.8	35380.9	34157.6	37119.6	33715.6	33098.7	116330	103867	108393	63054.1	61514.8	58683.6	64879.3	66096.2	58945.2	76638.2	78908.1	75307.6
MEDP0688	T3_positive	Benzophenone	Others	Aldehyde compounds	C13H10O	387.132	182.073	5.1654	[2M+Na]+	18.7907	3	0.6856	rp	119-61-9	3102	HMDB0032049	-	C06354	70745.8	107545	86503.4	132046	116166	231211	65769.1	65982.3	70896.3	66437.7	60700.8	66949.9	62371	66957	73133.1	65659.1	61296.8	61245.7
MW0052460	T3_positive	Docosatrienoic acid	Lipids	Free fatty acids	C22H38O2	317.288	334.287	5.746	[M+H-H2O]+	7.2611	3	0.6853	rp	28845-86-5	5312557	HMDB0002823	195	-	268910	292804	271500	142102	142105	137342	100263	103176	110294	197338	200927	204525	72704.9	72220.7	69046.3	203148	224166	201187
MW0123638	T3_positive	Diethyl pyridine-2,4-dicarboxylate	Others	Lactones	C11H13NO4	485.109	223.084	2.1356	[2M+K]+	12.0748	3	0.685	rp	41438-38-4	170509	-	63077	-	13438.5	37530.3	26224.9	26413.6	29420.7	29314.9	5662.13	7553.16	1371.56	1507.64	4341.28	5139.69	10442.6	2356.09	9221.28	3819.25	1073.22	1480.02
MW0140043	T3_positive	Glyceollin	Flavonoids	Flavones	C20H18O5	677.244	338.115	4.8228	[2M+H]+	16.935	3	0.685	rp	57103-57-8 | 66241-09-6	162807	HMDB0033901	-	C01701	11060.6	9507.12	8311.45	5898.11	8699.36	11719	10994	10856.8	8494.96	15714.8	1792.67	11975.4	16167.3	4387.9	8704.09	35505.1	6030.22	11354.2
MEDP1102	T3_positive	Carnitine C10:0	FA	CAR	C17H33NO4	400.205	315.241	5.0443	[M+K+HCOOH]+	20.2766	3	0.685	rp	1492-27-9	11953821	HMDB0000651	-	-	8440.1	15148.9	10944.8	9266.25	4202.24	842.49	15856	10309	12134.9	2848.12	7495.26	9633.08	9557.87	8929.76	8169.07	2195.74	2717.3	1922.41
MW0157343	T3_positive	Tarennoside	Terpenoids	Terpene	C16H22O9	734.282	358.126	5.0848	[2M+NH4]+	9.27601	3	0.6849	rp	61081-59-2	182279	-	-	C11654	59343.8	44275.5	36894.2	30803.6	51322.8	21667.9	12241	13560.7	8528.79	8134.46	13287.9	4066.63	5788.11	10356	11419	2436.58	875.82	4162.25
MEDTP01470	T3_positive	Octyl-Beta-D-Glucopyranoside	Others	Saccharides	C14H28O6	407.247	292.189	4.2248	[M-2H+3K]+	6.42983	3	0.6844	rp	29836-26-8 | 144388-20-5 | 78168-20-4	62852	-	24055	-	10814.7	12532.2	11231.1	18767.3	21395.8	21789.3	19103.7	18566.2	20024.7	8862.52	7822.95	7419.34	27821	25186.5	27167.6	2730.02	4197.41	3031.75
MW0113904	T3_positive	alpha-D-mannose 1-phosphate	Others	Saccharides	C6H13O9P	521.059	260.03	1.7822	[2M+H]+	18.3739	3	0.6843	rp	15978-07-1	439279	HMDB0006330	-	C00636	2417.95	3483.85	3611.91	2596.26	3195.38	723.42	1904.08	1248.53	711.81	2129.41	669.15	1234.28	1154.31	758.03	1141.65	3830.39	3361.73	4009.04
MEDL01923	T3_positive	Luteolinidin	Flavonoids	Anthocyanidins	C15H11O5+	271.06	271.061	3.0077	[M+]+	0.0580249	3	0.6843	rp	1154-78-5	441701	HMDB0029249	-	C08652	8676.17	8852.04	6715.15	7779.7	6029.44	4283.31	754.7	849.67	403.51	142.26	409.72	921.6	1431.56	2276.76	929.32	1605.08	2824.86	646.96
MW0159255	T3_positive	Val-Asp	Amino acids and derivatives	Amino acids and derivatives	C9H16N2O5	409.074	232.106	2.9093	[M+Na+HCOOH]+	13.2998	3	0.6843	rp	20556-16-5	7009608	HMDB0029123	23822	-	57.75	57770.2	56422.2	66184.6	1051.58	61588.7	44977.2	27906.7	43889.8	53655.3	59402	61786.5	48512.1	44857.8	24907.3	60629.5	72784.6	73427.2
MW0153891	T3_positive	[(1R,2R,6S,7S,8R,10S,11S,12R,14S,16S,17R,18R)-6,7-dihydroxy-8-(hydroxymethyl)-4,18-dimethyl-5-oxo-14-phenyl-16-prop-1-en-2-yl-9,13,15,19-tetraoxahexacyclo[12.4.1.01,11.02,6.08,10.012,16]nonadec-3-en-17-yl] (2E,4E)-5-phenylpenta-2,4-dienoate	Terpenoids	Ditepenoids	C38H38O10	672.286	654.246	4.4812	[M+NH4]+	5.69922	3	0.6843	rp	34807-41-5	24832075	-	-	-	33389.6	33931.2	37381.7	56723.2	53309.3	38866.2	60192.2	55727.2	51053.9	25417.7	30426.7	26443.2	53182.4	56096.4	45983.6	6244.05	10073.8	12011
MW0153630	T3_positive	Met-Phe-Gly	Amino acids and derivatives	Amino acids and derivatives	C16H23N3O4S1	353.138	353.141	5.9064	[M+]+	5.48642	3	0.6841	rp	14492-15-0	7010561	-	22705	-	9538.33	9449.9	2424.21	16643.3	13267.6	13286.6	1.87	7.97	4.51	20.69	6.73	8.55	622.85	440.72	759.16	1572.68	5.11	1695.47
MW0115288	T3_positive	Acetonitrile, ((2S,3R,4S,6R)-6-(beta-D-glucopyranosyloxy)-2-hydroxy-3,4-dimethoxycyclohexylidene)-, (2Z)-	Others	Saccharides	C16H25NO9	375.148	375.153	3.2985	[M+]+	9.05059	3	0.684	rp	51771-52-9	6437384	HMDB0030394	-	-	9037.25	13316	9014.51	11822.8	12990.3	18044.1	50741	39868.1	43104	3251.59	42083.7	47405	29231.4	29402.8	30304.3	90840.2	76161	87540.3
MW0055333	T3_positive	N-[(2S,3R)-1,3-dihydroxyoctadecan-2-yl]octanamide	SL	SPH	C26H53NO3	450.378	427.402	5.5672	[M+Na]+	19.9926	3	0.684	rp	145774-33-0	6610274	-	-	-	4883.17	4957.3	3920.67	5002.01	6391.89	5861.76	3834.28	5173.8	4286.79	2072.38	4530.53	3159.25	5705.22	6679.94	6522.63	7409.38	7530.2	4940.85
MW0168432	T3_positive	1,2-bis(heptanoylthio) Glycerophosphocholine	GP	PC	C22H44NO6PS2	552.207	513.235	5.7683	[M+K]+	17.4051	3	0.684	rp	89019-63-6	57369907	-	63009	-	5222.47	5229.46	11900.7	3933.73	15800.9	18830.9	17846.9	1143.56	155.56	113.12	824.64	247.23	341.71	246.77	128.02	87.38	17721	151.27
MW0152828	T3_positive	Lycocernuine	Heterocyclic compounds	Heterocyclic compounds	C16H26N2O2	579.387	278.199	6.7661	[2M+Na]+	2.30159	3	0.6833	rp	6871-55-2	442481	-	-	C09874	21348.2	17704.7	11350.3	20382.7	25870.1	23539.8	18423.8	31362.5	15985.8	6466.22	14700.2	13307.3	35217.4	34879.7	33296.5	13942	9839.33	11647
MW0157066	T3_positive	Simplexoside	Lignans and Coumarins	Lignans	C26H30O11	519.184	518.179	3.8962	[M+H]+	2.46995	3	0.6832	rp	74061-78-2	443020	-	-	C10885	6814.15	10306.4	8971.7	23541	13965.9	19281.5	7854.45	8770.08	13710.3	19379.2	15868.5	8151.51	14143.2	14277.1	14593.1	5180.57	7664.61	6732.68
MEDP1682	T3_positive	Leu-Gly-Phe	Amino acids and derivatives	Amino acids and derivatives	C17H25N3O4	420.152	335.185	3.0564	[M+K+HCOOH]+	24.5511	3	0.6831	rp	17608-53-6	6994674	-	19333	-	47824.9	34734.2	19074	49893.2	49886.5	58001.7	98742.2	82930.3	97355.8	28944.4	26740.1	24602.4	77977.6	33224.5	66607.9	27334.9	18709.5	13149.2
MEDL00462	T3_positive	6-Hydroxyhexanoic acid	Organic acids	Organic acids	C6H12O3	287.313	132.079	6.2671	[2M+Na]+	0.537063	3	0.6829	rp	1191-25-9	14490	HMDB0012843	-	C06103	2007.6	1873.87	646.75	894.17	279.58	1012.27	686.66	609.23	528.66	259.45	1198.04	369.24	533.94	1869.6	106.69	1908.83	405.46	543.14
MW0108372	T3_positive	N-(1-Deoxy-1-fructosyl)proline	Heterocyclic compounds	Heterocyclic compounds	C11H19NO7	300.098	277.116	2.1587	[M+Na]+	2.88025	3	0.6829	rp	29118-61-4	131752381	HMDB0038493	-	-	603.23	531.52	376.34	3096.82	1128.86	191.7	1940.65	490.51	615.83	4243.69	4484.22	3768.06	2078.06	986.89	141.42	5172.6	3593.18	2959.16
MEDP0574	T3_positive	Oleamide	Lipids	Free fatty acids	C18H35NO	299.305	281.272	5.806	[M+NH4]+	2.08394	3	0.6826	rp	301-02-0	5283387	HMDB0002117	-	C19670	6851.62	2823.3	7539.97	3470.93	3788.78	2249.24	1831.67	3351.18	3922.77	6496.58	4125.72	6453.38	2471.92	3420.79	3387.38	6440.97	4946.17	4622.96
MW0152529	T3_positive	Leu-Trp-Met	Amino acids and derivatives	Amino acids and derivatives	C22H32N4O4S1	515.169	448.214	6.0664	[M-2H+3Na]+	10.6573	3	0.6826	rp	55023-99-9	14619840	-	18159	-	5588.22	6766.36	4864.37	12577.3	15044.3	12418.8	161.53	280.45	732.71	534.11	754.78	32.27	2172.22	644.07	45.88	711.59	135.75	86.73
MEDP1675	T3_positive	Leu-Leu-Gly	Amino acids and derivatives	Amino acids and derivatives	C14H27N3O4	370.207	301.2	1.2082	[M+Na+HCOOH]+	24.1906	3	0.6824	rp	4464-36-2	7019089	-	17297	-	2156.64	1897.71	5540.16	1596.39	652.64	258.77	2693.59	1565.67	3862.93	4964.61	8780.42	7281.28	2154.35	5406.78	6617.08	3042.74	1073.9	2814.32
MW0052787	T3_positive	Limonin	Terpenoids	Triterpene	C26H30O8	555.165	470.194	6.0564	[M+K+HCOOH]+	2.30633	3	0.6824	rp	1180-71-8	179651	HMDB0035921	44458	C03514	10934.3	18784.4	15252.7	11211.5	11371.7	12097.7	813.32	523.34	173.97	638.03	971.4	886.54	465.2	683.76	915.81	100.47	263.33	736.46
MW0009321	T3_positive	4-Acetamidobenzaldehyde	Benzene and substituted derivatives	Benzene and substituted derivatives	C9H9NO2	163.074	163.063	4.1456	[M+]+	23.8296	3	0.6822	rp	122-85-0 | 34-24-2	73942	-	2829	-	11956	7516.02	6861.63	13536.9	13156	9280.77	6921.08	5791.93	6612.32	1310.11	8447.82	8235.22	10970.4	8604.99	11368.9	9861.67	1471.39	1949.1
MW0124467	T3_positive	Isogentisin	Flavonoids	Other Flavonoids	C14H10O5	305.064	258.053	1.4264	[M+HCOO+2H]+	6.00776	3	0.6821	rp	491-64-5	5281640	HMDB0030871	-	C10070	22547.5	60757.8	47303.9	16855.1	23208	38386.5	31461.6	22357.6	26850.2	86640.7	64781.7	93367.7	27491.7	31634.4	39721.3	81602.3	78454.4	94280.4
MW0000250	T3_positive	Ergosine	Alkaloids	Alkaloids	C30H37N5O5	547.293	547.279	5.2661	[M+]+	19.2736	3	0.682	rp	561-94-4	105137	-	-	C09167	11177.5	2942.51	23945.4	28995.5	35294.8	21028	9670.74	39551.8	22338.8	9769.76	6430.08	7371.18	28942.5	28420.2	28631.5	2720.94	5498.81	4966.75
MW0151759	T3_positive	Ionomycin	Organic acids	Organic acids	C41H72O9	708.511	708.518	8.6565	[M+]+	3.58632	3	0.6819	rp	56092-81-0	6912226	-	96378	-	16876.8	24102.7	31758.9	33043	21618.2	17519.7	9048.75	5096.87	6396.89	11907.2	11470.4	16145.3	22508.2	10014.9	5787.11	7188.64	10383.3	13484
MW0003006	T3_positive	2-Diphenylmethylpiperidine	Benzene and substituted derivatives	Benzene and substituted derivatives	C18H21N	216.16	251.167	5.7261	[M+H-2H2O]+	15.2298	3	0.6819	rp	519-74-4	160506	-	85086	-	2866.25	3595.94	3586.51	606.58	841.14	107.35	753.25	1142.27	462.56	13926.2	14559.7	15776.5	1391.17	1907.91	3825.36	6127.62	4859.4	5308.94
MW0116988	T3_positive	1-Oxazolo[4,5-b]pyridin-2-yl-6-phenyl-hexan-1-one	Others	Ketone compounds	C18H18N2O2	333.108	294.137	3.2035	[M+K]+	2.93025	3	0.6819	rp	288862-83-9	10085812	-	-	-	9115.6	16717.7	14108.3	12386.4	11557.7	12249	679.19	1458.71	1341.39	574.69	1186.79	936.54	981.02	1326.24	973.28	327.49	169.41	77.84
MEDL02176	T3_positive	6-Methylcoumarin	Lignans and Coumarins	Coumarins	C10H8O2	207.065	160.052	3.4578	[M+HCOO+2H]+	0.172318	3	0.6815	rp	92-48-8	7092	HMDB0032394	-	-	59600.1	62397.3	65461.4	67162.9	56092.8	54289.4	19191.4	19384.2	18294.1	5881.88	4467.86	9292.41	31516.9	23243.9	29351.5	580.22	1404.81	2216.07
MW0117404	T3_positive	Cyclopentanecarboxylic acid, 1-phenyl-, 2-piperidinoethyl ester	Others	Lactones	C19H27NO2	324.195	301.204	5.6071	[M+Na]+	2.948	3	0.6815	rp	24158-54-1	212328	-	-	-	2212.55	1392.48	2949.87	7499.83	7177.59	9107.62	15967	16229.1	18724.8	3820.02	2384.98	4574.11	26190.1	20728.6	23881.8	3396.83	5428.6	3730
FDATN00279	T3_positive	Morin hydrate	Flavonoids	Flavonols	C15H12O8	303.05	320.053	3.7526	[M+H-H2O]+	2.462	3	0.6815	rp	654055-01-3 | 6202-27-3	16219651	-	-	-	767120	816603	776059	600698	478975	571159	257406	240168	260761	210923	183311	211252	195093	190949	200331	215421	204098	209226
MW0115743	T3_positive	11-Hydroxytetrahydrocannabinol	Others	Others	C21H30O3	661.437	330.219	3.6252	[2M+H]+	15.3775	3	0.6814	rp	36557-05-8	644022	HMDB0062581	-	-	13170.5	5886.4	9301.96	12785.1	9562.19	6671.32	9701.5	783.76	5370.77	6956.01	43.38	1003.62	2518.87	3022.81	1098.73	8283.74	8149.68	748.54
MW0011366	T3_positive	Docosa-2,4,6,8,10,12-hexaenoic acid	Others	Others	C22H32O2	329.254	328.24	6.6227	[M+H]+	17.0962	3	0.6813	rp	25167-62-8 | 93470-46-3 | 958823-74-0	6442063	-	64830	-	8708.71	12378.4	17561.3	4530.53	762.24	693.67	9415.39	15084.9	15177.7	5612.76	3399.2	7099.81	15432	14581.8	12565.6	27851.6	22546.4	15098.6
MW0147478	T3_positive	Cicutoxin	Alcohol and amines	Alcohols	C17H22O2	241.154	258.162	1.4857	[M+H-H2O]+	12.3723	3	0.6813	rp	505-75-9	25265910	-	-	C08402	161081	150991	197278	242896	188000	256252	143372	114279	134117	72296.3	61395	67914.1	175146	182943	173160	72962.2	74155.3	74099.4
MEDL02516	T3_positive	L-Homoarginine	Amino acids and derivatives	Amino acids and derivatives	C7H16N4O2	227.091	188.127	1.2674	[M+K]+	2.62294	3	0.6813	rp	156-86-5	9085	HMDB0000670	5640	C01924	46615.5	52745.2	32508	22007.4	32213.3	22243.5	22935.7	21160.9	21265.8	16990.1	3897.15	5032.72	22158.2	25771.8	16099.7	7017.67	2770.06	9679.18
MW0054039	T3_positive	Isoalantolactone	Terpenoids	Sesquiterpenoids	C15H20O2	465.31	232.146	6.2671	[2M+H]+	20.4367	3	0.6809	rp	470-17-7 | 4677-48-9	73285	HMDB0035934	67738	C09484	26862.7	16619.9	20976	26592.1	8943.94	7134.44	1614.4	1799.34	2071.88	14812.9	5117.49	1575.78	4407.97	1100.19	4037.32	2547.53	227.37	3757.44
MEDN0061	T3_positive	Phenylacetylglycine	Amino acids and derivatives	Amino acids and derivatives	C10H11NO3	257.081	193.074	5.5473	[M+CH3CN+Na]+	21.5418	3	0.6808	rp	500-98-1	68144	HMDB0000821	4237	C05598	545.76	584.15	521.2	200.73	240.22	126.87	19.93	27.7	1827	27.21	14.29	1016.72	2682.93	1455.02	18.09	205.42	395.97	121.96
MEDL01931	T3_positive	Alternariol	Others	Others	C14H10O5	305.065	258.053	3.4184	[M+HCOO+2H]+	2.88482	3	0.6807	rp	641-38-3	5359485	HMDB0030831	-	C16838	115915	78988.7	86338.5	124582	104390	111180	64784.4	82335.1	84582.3	158115	156564	172289	66513.2	71044.9	72757	102558	104610	87967
MW0011974	T3_positive	10S,17S-dihydroxy-4Z,7Z,11E,13Z,15E,19Z-docosahexaenoic acid	Lipids	Free fatty acids	C22H32O4	721.49	360.23	6.177	[2M+H]+	16.5183	3	0.6807	rp	871826-47-0	11667655	-	45053	-	71.9	812.9	154.95	346.24	674.85	275.26	1412.95	3475.13	3054	4346.83	1971.47	3886.43	2520.75	2787.89	2070.14	1681.14	1035.95	1554.01
MEDP0302	T3_positive	Caffeic acid	Phenolic acids	Phenolic acids	C9H8O4	163.039	180.042	1.0889	[M+H-H2O]+	0.752933	3	0.6805	rp	501-16-6	689043	HMDB0001964	-	C01481	53255.5	91329.7	52128	92991.5	81333.2	68366.6	74426.4	83998	176493	101792	88721.9	72018.6	114299	64960.8	222098	86397.5	98592.5	38690.6
MW0160122	T3_positive	2-Phenylethyl beta-primeveroside	Alcohol and amines	Alcohols	C19H28O10	417.174	416.168	3.1053	[M+H]+	2.99711	3	0.6804	rp	129932-48-5	131129	-	-	-	16178.2	1675.09	7859.37	8558.8	6644.55	6707.78	16986.7	16355.4	15482.5	2963.3	8350.4	3898.44	13284.6	18802	12838.5	8895.99	10998.1	7044.82
MW0054856	T3_positive	Methyl 5-(1-Propynyl)-2-thiophenepropanoate	FA	Others	C11H12O2S	231.05	208.056	5.5872	[M+Na]+	2.999	3	0.6804	rp	67901-30-8	101415390	HMDB0034759	-	-	2260.8	2350.93	1509.71	827.31	1689.9	131.57	7196.82	7922.74	10293.5	14747.3	14557.9	16757.5	6336.95	6877.51	9891.1	18639.4	16661.2	17239.2
MW0055098	T3_positive	Momordicoside K	Terpenoids	Terpene	C37H60O9	687.41	648.424	6.8	[M+K]+	20.4587	3	0.6798	rp	81348-84-7	57330180	HMDB0036430	-	-	18086	36486.9	24145	62414.5	74808.7	58266.4	66150.8	73826.2	71681.9	51142.4	40397.3	64733.2	60284.1	46820.2	46085.1	54946.3	48086.6	30133
MEDP2095	T3_positive	4-Methylbenzenecarbothioamide	Benzene and substituted derivatives	Benzene and substituted derivatives	C8H9NS	193.085	151.046	4.3038	[M+CH3CN+H]+	15.6263	3	0.6795	rp	2362-62-1	737209	-	-	-	22617.5	19848.9	18228.3	22831	21222.1	24868.9	25628.7	27941.6	25401.5	12373.7	5782.86	11153.9	33676.8	26697.7	22903.9	2976.37	3632.88	4020.06
MW0111483	T3_positive	(3r)-3-Hydroxy-5-{[(R)-Hydroxy(Phosphonooxy)phosphoryl]oxy}-3-Methylpentanoic Acid	Organic acids	Organic acids	C6H14O10P2	309.005	308.006	0.1276	[M+H]+	3.052	3	0.6792	rp	103025-21-4	439418	HMDB0001090	-	C01143	3938.49	4511.08	3961.53	3619.94	1103.08	5819.08	3287.73	1845.97	4467.6	5417.14	5058.88	6709.4	4181.99	5324.4	5382.73	6268.29	4352.63	5883.32
MW0063321	T3_positive	Retapamulin	Terpenoids	Ditepenoids	C30H47NO4S	535.36	517.323	6.4166	[M+NH4]+	3.054	3	0.6792	rp	224452-66-8	6918462	HMDB0015386	-	-	14236.1	16984.3	4405.65	41966.8	33360.9	34331.2	10080.2	22165.6	11276.6	55543.9	38001	34451.4	9780.06	7072.84	10699.4	18198.7	8233.43	26948.3
MEDL01891	T3_positive	3-Hydroxycinnamic acid	Phenolic acids	Phenolic acids	C9H8O3	147.043	164.047	3.5957	[M+H-H2O]+	1.52771	3	0.679	rp	14755-02-3	637541	HMDB0001713	305	C12621	230298	109731	115569	191684	185176	131780	248399	84719.6	148973	333334	101500	342204	141766	133350	138027	162579	149206	155288
MW0126205	T3_positive	Pomalidomide	Alcohol and amines	Amines	C13H11N3O4	337.093	273.075	2.8306	[M+CH3CN+Na]+	9.64896	3	0.6789	rp	19171-19-8	134780	-	-	-	15520.5	13025.4	20230.3	14181.3	16213.8	12689	19016.9	16386.6	22017.7	14173.9	10822.4	12374.2	12388.4	19066	20930.5	4725.8	9339.67	4884.46
MEDP1096	T3_positive	1,2-Dilauroyl-sn-glycero-3-phosphocholine	GP	PC	C32H64NO8P	583.413	621.437	7.7331	[M+NH4]+	11.7727	3	0.6787	rp	18194-25-7 | 127641-86-5	512874	-	-	-	4821.11	2309.68	2889.87	8173.93	8756.29	11371.3	5552.99	5999.67	5444.34	13261.1	7009.51	3877.53	3057.49	8559.3	5861.38	2485.94	934.53	185.77
ZINC95918929	T3_positive	Taxuyunnanine P	Benzene and substituted derivatives	Benzene and substituted derivatives	C24H38O10	509.233	486.247	5.5772	[M+Na]+	3.07993	3	0.6786	rp	334981-01-0	12050611	-	-	-	4283.23	3055.32	5177.68	3543.69	1828.49	2457.47	1706.16	5366.79	2721.9	11968.2	32035	11489	1564.26	1941.02	3110.45	10252	9518.86	14870.6
MW0126762	T3_positive	Thiamine phosphoric acid ester	Organic acids	Organic acids	C12H17N4O4PS	362.098	344.071	0.7926	[M+NH4]+	20.5272	3	0.6785	rp	495-23-8	3382778	HMDB0002666	-	-	522133	508883	576018	699133	495353	617151	198163	244287	358081	66483.3	61630.8	79599.9	423683	174876	278761	114463	63284.4	49820.2
MW0160340	T3_positive	2,2,6,6-Tetramethyl-1,3-dithiane-4-thione	Others	Ketone compounds	C8H14S3	207.032	206.026	0.353	[M+H]+	3.0935	3	0.6783	rp	57274-32-5	567272	-	-	-	25825.8	22790.3	37928.8	24308.1	15063.5	23492.2	25341.3	24205	33281.5	25865.6	50823.9	46277.8	34466.1	25652	25845	52722.4	23595.7	28137.3
MEDP1670	T3_positive	Gly-Gly-Phe	Amino acids and derivatives	Amino acids and derivatives	C13H17N3O4	576.279	279.122	4.9438	[2M+NH4]+	3.19351	3	0.6783	rp	6234-26-0	6993373	-	21681	-	79970.4	89804.8	91381	82786.8	78102.8	80190.5	41039.6	38024.5	6970.06	18531.8	25996.4	24731	35407.7	28553.3	31902.7	20548.3	21550.9	16303
MW0124661	T3_positive	Leucopterin	Heterocyclic compounds	Heterocyclic compounds	C6H5N5O3	196.045	195.039	0.6538	[M+H]+	3.09775	3	0.6783	rp	492-11-5	135403796	-	-	-	1212.86	1786.51	2413.92	3553.76	3455.72	4065.36	12259.7	13094.7	11566.3	11030.3	10211.6	10651.9	11333.4	11684.2	12273.8	12905.3	12168.7	12319
MW0137590	T3_positive	Cardamonin	Flavonoids	Chalcones	C16H14O4	579.15	270.089	2.7914	[2M+K]+	15.4741	3	0.6782	rp	19309-14-9 | 18956-16-6	641785	HMDB0132913	52049	-	404350	377930	375748	201254	165054	239950	81646.4	70996.6	33355.2	25120	34776.2	10156.5	2450.85	99296.1	52556.3	7245.91	51770.7	50190.2
MW0007219	T3_positive	Frangulin A	Benzene and substituted derivatives	Benzene and substituted derivatives	C21H20O9	416.118	416.111	1.9477	[M+]+	18.133	3	0.6782	rp	521-62-0	196979	HMDB0036408	-	-	55946.8	55616.3	53983	47255.9	47954.5	50110	70364.1	69210.6	66333.9	16554	21370.5	19310.7	42853.9	48088.2	44946.9	13972.5	18614.2	18411.9
MEDN1026	T3_positive	Biosone	Terpenoids	Triterpene	C30H46O4	509.308	470.34	5.4674	[M+K]+	7.31807	3	0.6778	rp	471-53-4	18526330	HMDB0011628	-	C02283	85057.4	114463	73618.9	250711	243433	247650	112255	121109	95272	17319.3	27690.1	31831.5	158606	160333	169863	30543.5	37338.8	2444.95
MEDL01760	T3_positive	Dihydrokaempferide	Flavonoids	Flavanonols	C16H14O6	303.086	302.079	4.9639	[M+H]+	7.75269	3	0.6777	rp	137225-59-3 | 3570-69-2	586387	HMDB0127498	-	-	4953.21	4374.32	3363.47	24932.2	21173.5	21289.8	970.5	241.17	414.85	784.96	509.56	685.04	307.59	297.28	102.36	270.82	55.1	21.92
MW0110560	T3_positive	(2-Cyclohex-1-EN-1-ylethyl)ethylamine	Alcohol and amines	Amines	C10H19N	176.143	153.152	5.6071	[M+Na]+	3.12575	3	0.6777	rp	356530-87-5	5152163	-	-	-	549.9	1995.55	1059.32	8350.44	7704.11	7090.71	3921.77	6668.51	4526.62	1890.61	2759.02	2258.51	6980.25	7703.16	10747.8	1311.8	2009.63	1715.68
MW0114124	T3_positive	Curculigoside	Phenolic acids	Phenolic acids	C22H26O11	508.183	466.147	2.8966	[M+CH3CN+H]+	3.72784	3	0.6774	rp	85643-19-2	158845	-	-	-	18087.3	17504	19643.5	18920.6	17570.7	19487.7	24650.4	24827.8	21243	6609.37	830.92	4483.77	24084.7	20137.1	13538.4	4158.85	753.57	419.24
MEDN0698	T3_positive	1-Naphthol	Phenolic acids	Phenolic acids	C10H8O	162.087	144.058	0.7529	[M+NH4]+	12.4813	3	0.6771	rp	90-15-3	7005	HMDB0012138	-	C11714	98481	100495	37913.2	103326	81679.5	75468	73415	88200	71429.3	31937.7	37397.5	33214.5	85184.9	98863.2	100218	49058.6	50681.7	48046.9
MW0006987	T3_positive	Epsilon-pyrromycinone	Benzene and substituted derivatives	Benzene and substituted derivatives	C22H20O9	446.143	428.111	3.8313	[M+NH4]+	4.16879	3	0.677	rp	21288-61-9	159908	-	43848	-	93642.3	85362	78816.2	106680	108650	111753	75135	85218.9	78627.6	22318.1	63736.1	61005.9	93466.4	85312.6	82833.9	26024.6	27549.1	14009
MW0052334	T3_positive	Diethyl adipate	Others	Lactones	C10H18O4	271.118	202.12	2.6531	[M+Na+HCOOH]+	1.0491	3	0.6769	rp	141-28-6 | 68201-71-8	8844	-	-	-	4803.37	6550	6754.06	5418.4	4919.9	4972.84	10287	8697.81	7915.95	4980.8	4564.72	4186.7	8939.43	9304.81	13428.7	1283.32	3480.24	3790.35
MW0153335	T3_positive	Mallotophenone	Benzene and substituted derivatives	Benzene and substituted derivatives	C21H24O8	404.142	404.147	6.2671	[M+]+	11.4948	3	0.6767	rp	98569-63-2	179090	-	-	C10708	40835.9	41485.1	39733.2	9947.07	9031.43	10.32	21.57	2362.64	26.22	1719.43	7.7	21.2	34.14	31.93	3742.86	1852.02	1554.37	57.79
MW0169580	T3_positive	N-undecanoyl-L-Homoserine lactone	Others	Lactones	C15H27NO3	561.378	269.199	6.6682	[2M+Na]+	20.5203	3	0.6766	rp	216596-71-3	10923593	-	45719	-	168294	135689	127485	379947	370613	377264	380964	365922	500535	585818	505613	515047	355739	318879	646458	407044	290831	280607
MEDL00815	T3_positive	Cytidine-5'-diphosphate	Nucleotides and derivatives	Nucleotides and derivatives	C9H15N3O11P2	426.01	403.018	0.8713	[M+Na]+	1.26927	3	0.6766	rp	63-38-7	6132	HMDB0001546	6313	C00112	8487.05	7355.86	8110.79	19959.9	12835.4	11553.8	7872.88	6457.55	7032.39	4654.99	2404.67	1090.51	6699.27	3622.88	3725.71	4952.42	3375.4	942.74
MEDP2169	T3_positive	4-Ethynylaniline	Benzene and substituted derivatives	Benzene and substituted derivatives	C8H7N	252.145	117.058	1.3271	[2M+NH4]+	9.38196	3	0.6764	rp	14235-81-5	3760025	-	4113	-	7516.16	10092.4	5173.52	4378.36	15773.8	17594.8	13518.8	12481.6	16093.3	4676.94	6159.2	9061.31	18555.9	24246.3	24441.8	3070.19	3245.24	3118.13
MW0009703	T3_positive	Safrole	Terpenoids	Monoterpenoids	C10H10O2	342.175	162.068	2.4161	[2M+NH4]+	12.6181	3	0.6761	rp	94-59-7	5144	HMDB0033591	-	C10490	76194.6	80679.2	79497.5	97879.9	93592.1	89157.6	134385	135626	126347	140045	130339	135810	108723	105602	101914	111955	124374	126280
MW0003896	T3_positive	3-Butynyl p-toluenesulfonate	Benzene and substituted derivatives	Benzene and substituted derivatives	C11H12O3S	247.041	224.051	1.0988	[M+Na]+	3.2125	3	0.6758	rp	23418-85-1	272020	-	-	-	2022.32	3537.36	3750.73	3611.12	6550.31	5135.27	775.44	2267.25	679.42	275.17	347.75	1025.44	8271.96	1686.14	1369.1	425.99	105.67	176
MW0056727	T3_positive	Paeoniflorin	Terpenoids	Monoterpenoids	C23H28O11	522.196	480.163	5.4068	[M+CH3CN+H]+	0.105405	3	0.6757	rp	23180-57-6	442534	HMDB0256075	-	C09959	6037.79	2322.15	9390.6	5409.49	16838.4	2108.12	1083.12	1137.74	879.82	6163	120.22	597.56	4548.75	1016.6	1999.58	357.62	499.22	687.01
MW0011607	T3_positive	(R)-dihydrolipoic acid	Organic acids	Organic acids	C8H16O2S2	275.024	208.059	0.8517	[M-2H+3Na]+	8.99698	3	0.6755	rp	119365-69-4	9834298	HMDB0012210	62857	C02147	18076.7	18462	19506	38389.1	16010.4	29781.9	20891.8	25528.9	49041.6	7198.33	11294.4	16486.1	14731.5	19700.3	23143.5	13174	19493.5	26418.7
MEDL02695	T3_positive	Reticuline	Alkaloids	Isoquinoline alkaloids	C19H23NO4	352.159	329.163	2.0199	[M+Na]+	3.22925	3	0.6754	rp	485-19-8	439653	HMDB0003601	6967	C02105	3236.21	2983.36	1348.06	2897.25	2761.44	1139.98	6172.18	911.27	301.74	1043.39	1468.95	826.63	13253.6	2542.27	3039.11	1945.71	1786.34	1048.76
MEDL02041	T3_positive	Acacetin	Flavonoids	Flavones	C16H12O5	331.082	284.068	4.702	[M+HCOO+2H]+	0.237152	3	0.6753	rp	480-44-4	5280442	HMDB0132457	-	C01470	489456	135934	404925	175311	444416	167678	290581	76311.8	303136	642780	480904	535272	103820	210540	223529	614546	450617	496507
MW0055263	T3_positive	Neoabietic acid	Terpenoids	Ditepenoids	C20H30O2	605.472	302.225	6.2469	[2M+H]+	15.3811	3	0.6753	rp	471-77-2	221118	-	41254	-	680.72	7597.46	7842.82	1629.16	5804.7	2204.87	2977.56	3762.24	6180.43	6810.17	3163.66	5579.01	7457.01	6699.33	11246.2	8664.24	8661.52	14564.6
MW0016281	T3_positive	N-octanoylsphingosine 1-phosphate	Organic acids	Organic acids	C26H52NO6P	506.355	505.353	6.6614	[M+H]+	9.11632	3	0.6753	rp	158983-53-0	10864091	-	63016	-	39924.8	28208.7	35813.3	75926.5	83355.2	81978.5	122906	123957	174601	246915	102353	151771	121873	74126.5	117731	82298.9	54913.7	53922.3
MW0108616	T3_positive	2-Acetamido-3-hydroxypropanoic acid	Amino acids and derivatives	Amino acids and derivatives	C5H9NO4	194.067	147.053	1.347	[M+HCOO+2H]+	3.97767	3	0.6752	rp	97-14-3	352294	-	96376	-	2968.95	3816.53	3617.01	6913.82	5712.51	5578.24	10349.3	9141.85	9040.33	8864.7	8780.43	8716.44	4387.01	5196.89	4265.83	6586.11	6383.34	5072.5
MW0150779	T3_positive	Hexadecanal-d5	Lipids	Free fatty acids	C16H27D5O	314.277	245.277	6.7406	[M+Na+HCOOH]+	11.4228	3	0.6752	rp	629-80-1	405240849	-	96520	-	7802.4	10581.1	10758.5	1410.53	3816.97	5665.33	15141.8	19111.6	24150.9	11073.7	14488.5	22801.8	17204.6	22067.2	98795.1	29364.7	21253.1	28264
MW0144352	T3_positive	Ac-Yvad-cho	Amino acids and derivatives	Amino acids and derivatives	C23H32N4O8	510.254	492.222	4.4736	[M+NH4]+	6.17595	3	0.6748	rp	143313-51-3	5311139	-	45363	-	43875	32579.2	43467.5	8779.23	1766.41	8703.08	10390.3	6688.08	7826.16	12854.5	7643.11	7703.75	13228.2	9694.83	12578.6	9747.36	12267.5	5894.97
MW0105992	T3_positive	Austin	Heterocyclic compounds	Heterocyclic compounds	C27H32O9	539.163	500.205	5.3464	[M+K]+	3.26427	3	0.6747	rp	61103-89-7	38353601	HMDB0034463	-	-	75665.4	198200	63049.7	79512.8	55467.4	80105.2	60715.8	84327.3	92461.4	117479	63290.4	125400	68243.3	43447.6	60073.7	70470.2	76040	71588.2
MW0124677	T3_positive	Linalyl oxide	Heterocyclic compounds	Heterocyclic compounds	C10H18O2	193.122	170.131	3.6544	[M+Na]+	2.78295	3	0.6746	rp	60047-17-8	22310	HMDB0035907	-	-	1496.48	1844.34	9403.03	2033.81	1872.41	3658.43	5103.13	12498.7	13292.5	16608.2	13073	13006	6005.22	12673.7	12559.6	46470.1	25737.6	27739.4
MW0126367	T3_positive	Queuine	Alkaloids	Alkaloids	C12H15N5O3	572.268	277.118	4.4614	[2M+NH4]+	1.23615	3	0.6746	rp	72496-59-4 | 69565-92-0	135398670	HMDB0001495	-	C01449	198548	7311.35	27203.4	11807.5	27382.5	15336.6	16672.9	19771	282946	7098.86	112208	11353	339845	37759.8	37376.3	36692.1	6478.95	8475.46
MW0151673	T3_positive	Ile-Ile	Amino acids and derivatives	Amino acids and derivatives	C12H24N2O3	506.391	244.179	7.3769	[2M+NH4]+	1.73236	3	0.674	rp	42537-99-5	7010568	HMDB0028910	23681	-	4933.75	3874.97	3224.07	9161.46	7210.3	6522.42	13919.6	9560.9	9113.34	10868.5	5875.49	6594.13	16969	11986	11474.5	4221.01	3786.89	4130.23
MEDN0685	T3_positive	Undecanedioic acid	Lipids	Free fatty acids	C11H20O4	301.107	216.136	6.0866	[M+K+HCOOH]+	2.61884	3	0.6739	rp	1852-04-6	15816	HMDB0000888	5846	-	10733.5	8260.41	10582.9	11421.7	6476.27	9994.79	1331.24	1270.46	857.67	98.76	1140.86	771.1	580.26	1534.83	18.23	1050.69	1296.4	937.17
MW0107966	T3_positive	L-Tyrosinamide	Amino acids and derivatives	Amino acids and derivatives	C9H12N2O2	383.174	180.09	2.2576	[2M+Na]+	6.40047	3	0.6736	rp	4985-46-0	151243	-	-	-	8290.89	10497.6	12599.8	19865.2	9306.09	9185.07	9110.9	3651.15	1485.63	2527.12	1572.5	2936.68	15788.1	2454.53	816.7	2367.65	1326.82	1929.98
MEDP0086	T3_positive	Urea	Alcohol and amines	Amines	CH4N2O	121.064	60.0324	0.8517	[2M+H]+	19.4801	3	0.6734	rp	57-13-6	1176	HMDB0000294	6	C00086	44764.5	45601.7	41681	22306	23021.4	27604.7	23663.4	31905	50328	8143.03	21249.7	17300.1	23516.1	28797.7	15697.3	13205.6	27622.7	30555.9
MW0142555	T3_positive	2-phenyl-N-(5-propan-2-yl-2-thiazolyl)acetamide	Benzene and substituted derivatives	Benzene and substituted derivatives	C14H16N2OS	299.063	260.098	0.5743	[M+K]+	3.33475	3	0.6732	rp	267654-00-2	16760027	-	45242	-	50637.1	39662.8	43329.9	54052.5	34528.6	33966.6	24665	37221.1	51094	15335.3	12057.9	17166.7	25072.6	24422.4	24819.1	49461.4	58775.2	33770.5
MW0152043	T3_positive	Kolaflavanone	Others	Ketone compounds	C31H24O12	588.129	588.127	1.4521	[M+]+	2.39062	3	0.6732	rp	68705-66-8 | 97560-11-7	155169	-	-	C09761	14688.4	6822.51	11189.5	9112.55	15624.2	17708.2	16380.4	16089.6	13870.7	30365.1	29789.2	25504.9	26622	20161.3	18591.8	42438.5	41523.9	52358.1
MW0111665	T3_positive	1,1'-(Tetrahydro-6a-hydroxy-2,3a,5-trimethylfuro[2,3-d]-1,3-dioxole-2,5-diyl)bis-ethanone	Others	Ketone compounds	C12H18O6	259.115	258.11	2.7322	[M+H]+	3.346	3	0.673	rp	18114-49-3	193527	HMDB0032527	-	-	2933.95	965.16	2060.45	1809.56	762.08	1255.23	4163.95	3749.66	4161.93	1042.18	711.61	576.56	896.53	5467.83	3198.11	1601.75	738.18	1148.19
MW0016249	T3_positive	Butyric acid	Organic acids	Organic acids	C4H8O2	199.001	88.0524	9.3363	[M+K+HCOOH]+	18.5773	3	0.6729	rp	107-92-6	264	HMDB0000039	107	C00246	21971.6	21237.8	20474.2	18665.6	34389.3	30279.7	24523.8	24717.7	22590.1	25241.9	24881.5	26308.3	24688.7	24380.3	26414.9	26452.3	25558.1	23540.1
MW0103896	T3_positive	(3-Nitroamino)alanine	Organic acids	Organic acids	C3H7N3O4	172.031	149.044	1.8219	[M+Na]+	3.3605	3	0.6727	rp	58130-89-5	55288987	HMDB0029398	-	-	4705.26	5840.96	6181.31	6610.52	2709.65	2261.8	6507.49	6072.15	5036.52	8753.28	8217.17	9683.14	8633.21	5063.11	4582.14	12295.7	17088.4	12986.3
Lmhp011388	T3_positive	2-alpha-Linolenoyl-glycerol	Lipids	Glycerol ester	C21H36O4	391.224	352.261	8.7381	[M+K]+	3.3995	3	0.6718	rp	55268-58-1	11674746	-	-	-	324.7	407.17	955.46	497.96	568.91	184.02	91.95	1293.11	955.55	246.71	1669.87	2270.11	46.48	821.63	1088.04	78.93	4906.98	6447.67
MEDN1007	T3_positive	Diphenylamine	Alkaloids	Alkaloids	C12H11N	169.085	169.089	2.5704	[M+]+	7.1422	3	0.6717	rp	122-39-4	11487	HMDB0032562	-	C11016	5447.69	1152.05	2786.05	525.33	4270.51	5027.99	7000.6	8051.75	7987.12	1786.57	3996	2381.65	3673.75	6413.43	3813.91	3064.68	2545.77	665.62
MEDP1018	T3_positive	5'-Deoxyadenosine	Nucleotides and derivatives	Nucleotides and derivatives	C10H13N5O3	290.074	251.102	3.635	[M+K]+	21.8059	3	0.6709	rp	4754-39-6	439182	HMDB0001983	-	C05198	113358	111446	114454	116397	108645	106990	191029	184831	217681	317149	300024	300563	211244	198539	224414	242426	243885	242580
MW0155603	T3_positive	Plantagoside	Flavonoids	Flavanones	C21H22O12	467.12	466.111	1.8219	[M+H]+	6.62484	3	0.6709	rp	78708-33-5	174157	-	-	C17531	13912.5	14872.9	11234.6	6319.1	16838.3	13800.7	24378.7	18985.4	27553.9	13013.5	8624.43	11721.4	41199.5	35837.2	35742.8	8606.62	4041.37	6926.86
MW0114628	T3_positive	Inositol 1,3-bisphosphate	Others	Saccharides	C6H14O12P2	382.021	339.996	2.4323	[M+CH3CN+H]+	19.9495	3	0.6708	rp	103597-56-4	128419	HMDB0006234	45109	C04062	40600.7	51032.5	41800.9	46314.1	41336.8	34980.3	18482.3	19999.5	19882.9	12258	11621.2	12089.9	15571.4	16068.5	16807.2	7806.16	8124.49	9611.56
MEDL02685	T3_positive	Butylphthalide	Others	Lactones	C12H14O2	229.062	190.099	0.773	[M+K]+	3.4495	3	0.6708	rp	3413-15-8	61361	HMDB0032064	-	C17854	63321.7	74257.7	69560.9	80658.2	97843.1	81551.4	196405	169835	197906	440748	278050	362107	278027	143416	178486	422129	283304	300428
MW0056732	T3_positive	9-Hexadecenoic acid	Lipids	Free fatty acids	C16H30O2	323.221	254.225	7.0582	[M+Na+HCOOH]+	9.92249	3	0.6705	rp	10030-73-6	5282745	HMDB0012328	-	-	8103.89	10824.6	8331.91	18946.9	12690.5	15124.7	34175.3	30657	41326.5	14735.7	12997.5	14316.6	37720.9	24247	46603.3	32417.2	33388.7	21645.5
MW0131236	T3_positive	Hesperetin dihydrochalcone	Others	Ketone compounds	C16H16O6	346.13	304.095	2.6728	[M+CH3CN+H]+	17.5794	3	0.6705	rp	35400-60-3	147608	HMDB0128062	-	-	23739.1	23157.7	28953.2	28148.2	41721.1	36208.6	62562.3	109567	96209.1	40312.2	40434.8	35349.2	38504.9	25850.4	62144.9	31864.2	33442.8	15751.6
MW0104300	T3_positive	1-Phenyl-1-propanone	Others	Ketone compounds	C9H10O	219.05	134.073	1.3667	[M+K+HCOOH]+	18.5523	3	0.6704	rp	93-55-0	7148	HMDB0032623	-	-	156701	177186	138436	223130	189305	185298	94304	88821.4	96096.4	176740	172518	172418	89677.1	80582.3	91996.1	147662	158373	165230
MADN0578	T3_positive	3-(Pyrimidin-2-yl)propanoic acid	Heterocyclic compounds	Heterocyclic compounds	C7H8N2O2	135.064	152.059	1.802	[M+H-H2O]+	22.7501	3	0.6701	rp	439108-20-0	5152885	-	44992	-	63483.9	80178.1	75016.2	41970.8	42460.2	38427.5	22364.6	21794	24983.3	13852.8	13313.5	14814.5	20912.2	33666.9	36168.2	26351.5	22404.4	29718.6
MEDL02383	T3_positive	Ethyl gallate	Phenolic acids	Phenolic acids	C9H10O5	163.038	198.053	9.153	[M+H-2H2O]+	1.90223	3	0.6699	rp	831-61-8	13250	HMDB0033836	-	-	652476	685685	735192	677910	616017	754251	751027	618746	711874	677172	656678	428895	901710	841583	915178	539776	439481	720312
MEDP0711	T3_positive	4-Ethyl-2-methoxyphenol	Phenolic acids	Phenolic acids	C9H12O2	199.096	152.084	3.0662	[M+HCOO+2H]+	2.12826	3	0.6698	rp	2785-89-9	62465	HMDB0040175	-	-	23102.6	20103	20749.5	15730	16901.8	11692	10757.8	12550.1	12852.1	5816.93	2946.89	1132.96	15672.8	17087.2	4670.9	1415.28	2684.54	1519.84
[truncated: 5,490 more rows]
