# Supplementary material for: Seasonal Metabolic Profiling and Anti-Inflammatory Potential of Spatholobus suberectus Leaves Based on Metabolomics and Network Pharmacology
Source: Plants (Basel). 2026 May 15;15(10):1509. doi: 10.3390/plants15101509 (PMC13210576; doi:10.3390/plants15101509)
Supplement: Supplementary file 1 [file plants-15-01509-s001.zip › Table S2_ Inflammation-Linked Plant Metabolic Pathways.xlsx]

## Sheet: Sheet1
KEGG channel name	ko_ID	Difference comparison grouping	Sig_compound	compound	Sig_compound_all	compound_all	IndexList	CIDList	Pathway
Phenylpropanoid biosynthesis	ko00940	G2vsG1	7	14	205	608	MW0137756;MEDN0006;MEDL02027;MEDN0080;MEDP0203;MW0006997;MEDP0101	C18069+C00082+C01494+C05608+C00903+C10452+C00811	https:\\www.genome.jp\dbget-bin\www_bget?map00940
		G3vsG1	9	14	251	608	MW0137756;MEDN0006;MEDL02027;MEDL02026;MEDP0290;MEDP0203;MEDL02105;MW0006997;MEDP0101	C18069+C00082+C01494+C02666+C00482+C00903+C10453+C10452+C00811	https:\\www.genome.jp\dbget-bin\www_bget?map00940
Flavonoid biosynthesis	ko00941	G2vsG1	10	22	205	608	MEDL02040;MEDL01762;pme0376;MEDL02039;MEDL02042;MEDL02488;MEDN1296;pme0088;MW0137686;MEDL00398	C12127+C09833+C00509+C12136+C06562+C00389+C16417+C01514+C03648+C05904	https:\\www.genome.jp\dbget-bin\www_bget?map00941
Isoflavonoid biosynthesis	ko00943	G3vsG1	9	17	251	608	pme3504;mws0037;MEDL02602;MEDL01954;pme0376;MEDL02630;MEDL02214;MW0142725;MW0132617	C10509+C00858+C12125+C12134+C00509+C01477+C10205+C01263+C19727	https:\\www.genome.jp\dbget-bin\www_bget?map00943
	ko00943	G2vsG1	11	17	205	608	pme3504;mws0037;MEDL02043;MEDL02602;MEDL02512;MEDL02159;pme0376;MW0132828;MEDL02214;MW0142725;MW0132617	C10509+C00858+C06563+C12125+C14314+C02495+C00509+C04271+C10205+C01263+C19727	https:\\www.genome.jp\dbget-bin\www_bget?map00943
	ko00943	G3vsG2	7	17	172	608	MEDL02043;MEDL02512;MEDL01954;MEDL02159;mws0895;MEDN1385;MEDL02630	C06563+C14314+C12134+C02495+C09126+C10208+C01477	https:\\www.genome.jp\dbget-bin\www_bget?map00943
Tryptophan metabolism	ko00380	G2vsG1	8	19	205	608	MEDP0453;MEDP0370;MEDP0081;MEDP1476;MEDL02283;MEDP0025;MEDN1197;MEDN0470	C00463+C05653+C00780+C05659+C05831+C00078+C05830+C00322	https:\\www.genome.jp\dbget-bin\www_bget?map00380
Tyrosine metabolism	ko00350	G3vsG2	12	25	172	608	MEDN1876;MEDL02261;MEDP0862;MEDN0037;MEDL02295;MEDP0053;MEDP0894;MEDP0208;MEDL02353;MW0115251;MEDN1207;MEDN1233	C05594+C06044+C05593+C03758+C06199+C00355+C05587+C00042+C01850+C06046+C17935+C05596	https:\\www.genome.jp\dbget-bin\www_bget?map00350
Arginine and proline metabolism	ko00330	G2vsG1	10	21	205	608	MW0108879;MEDL00586;MEDP0083;MEDP0012;MW0103659;MEDP1475;MADP0546;MEDP0296;MW0107187;MW0104823	C05933+C00062+C01157+C00077+C01137+C02565+C19706+C01035+C00048+C03771	https:\\www.genome.jp\dbget-bin\www_bget?map00330
Cysteine and methionine metabolism	ko00270	G2vsG1	9	22	205	608	MEDP1496;MW0103659;MEDN1309;MW0107687;MEDL00433;MEDP0401;MEDP0051;MEDN0834;MW0157072	C02356+C01137+C08276+C05526+C00051+C00170+C02291+C01118+C03431	https:\\www.genome.jp\dbget-bin\www_bget?map00270
Plant hormone signal transduction	ko04075	G3vsG2	2	2	172	608	MEDP0275;MW0011639	C00954+C06082	https:\\www.genome.jp\dbget-bin\www_bget?map04075
Sesquiterpenoid and triterpenoid biosynthesis	ko00909	G3vsG2	3	4	172	608	MW0052877;MEDL01949;MW0052883	C03461+C07667+C00448	https:\\www.genome.jp\dbget-bin\www_bget?map00909
Anthocyanin biosynthesis	ko00942	G3vsG1	3	4	251	608	MEDL00398;MW0137905;MW0139272	C05904+C20491+C12644	https:\\www.genome.jp\dbget-bin\www_bget?map00942
Carbon metabolism	ko01200	G3vsG1	14	24	251	608	MEDL00971;MEDL00722;MW0107187;MW0013542;MEDN0227;MEDP0208;MEDN0198;MW0113183;MEDN0498;MEDN0704;MEDN0461;MEDN1387;MEDN0202;MW0120927	C00049+C00122+C00048+C00204+C00668+C00042+C00158+C01217+C00199+C00036+C05382+C00979+C00026+C00143	https:\\www.genome.jp\dbget-bin\www_bget?map01200
	ko01200	G3vsG2	10	24	172	608	MEDL00971;MEDN0011;MW0107187;MEDN0227;MEDP0208;MEDN0198;MW0113183;MEDN0704;MEDN0461;MEDN1387	C00049+C00025+C00048+C00668+C00042+C00158+C01217+C00036+C05382+C00979	https:\\www.genome.jp\dbget-bin\www_bget?map01200
Phenylalanine metabolism	ko00360	G2vsG1	8	17	205	608	MW0007335;MEDP0129;MEDN0006;MEDP0507;MEDP0654;FDATN01519;MEDN0075;MEDN0085	C00601+C05332+C00082+C01772+C02505+C02265+C03519+C02137	https:\\www.genome.jp\dbget-bin\www_bget?map00360
	ko00360	G3vsG1	12	17	251	608	MW0007335;MEDP0129;MEDN0006;MEDL02015;MEDP0862;MEDP0507;MEDP0654;MEDL00722;MEDP0208;FDATN01519;MEDN0085;MEDP0823	C00601+C05332+C00082+C05853+C05593+C01772+C02505+C00122+C00042+C02265+C02137+C05607	https:\\www.genome.jp\dbget-bin\www_bget?map00360
Biosynthesis of various plant secondary metabolites	ko00999	G2vsG1	15	35	205	608	MW0114815;MEDL02744;MEDN0006;MEDP0453;MEDP0507;MEDL02307;MEDL02184;MEDL01842;MW0114088;MW0139217;MEDP0025;MEDN0560;MW0140139;MEDL02180;MEDN0833	C05158+C00758+C00082+C00463+C01772+C04498+C01557+C15769+C05839+C18080+C00078+C09276+C20456+C09263+C02637	https:\\www.genome.jp\dbget-bin\www_bget?map00999
Biosynthesis of various alkaloids	ko00996	G2vsG1	6	12	205	608	MEDL00388;MEDL02027;MEDL02637;MEDL01840;MW0002036;MEDP0025	C08301+C01494+C02765+C16666+C03005+C00078	https:\\www.genome.jp\dbget-bin\www_bget?map00996
