# Supplementary material for: Seasonal Metabolic Profiling and Anti-Inflammatory Potential of Spatholobus suberectus Leaves Based on Metabolomics and Network Pharmacology
Source: Plants (Basel). 2026 May 15;15(10):1509. doi: 10.3390/plants15101509 (PMC13210576; doi:10.3390/plants15101509)
Supplement: Supplementary file 1 [file plants-15-01509-s001.zip › Table S3_SwissADME Evaluation of Candidate Metabolites.xlsx]

## Sheet: Sheet1
Molecule	Index	Compounds	Class I	#Aromatic heavy atoms	Fraction Csp3	#Rotatable bonds	#H-bond acceptors	#H-bond donors	MR	TPSA	iLOGP	XLOGP3	WLOGP	MLOGP	Silicos-IT Log P	Consensus Log P	ESOL Log S	ESOL Solubility (mg/ml)	ESOL Solubility (mol/l)	ESOL Class	Ali Log S	Ali Solubility (mg/ml)	Ali Solubility (mol/l)	Ali Class	Silicos-IT LogSw	Silicos-IT Solubility (mg/ml)	Silicos-IT Solubility (mol/l)	Silicos-IT class	GI absorption	BBB permeant	Pgp substrate	CYP1A2 inhibitor	CYP2C19 inhibitor	CYP2C9 inhibitor	CYP2D6 inhibitor	CYP3A4 inhibitor	log Kp (cm/s)	Lipinski #violations	Ghose #violations	Veber #violations	Egan #violations	Muegge #violations	Bioavailability Score	PAINS #alerts	Brenk #alerts	Leadlikeness #violations	Synthetic Accessibility
Molecule 1	pme3504	Ononin	Flavonoids	16	0.32	5	9	4	108.56	138.82	2.65	0.99	0.65	-0.89	1.36	0.95	-3.18	0.282	0.000654	Soluble	-3.49	0.138	0.000321	Soluble	-3.97	0.0459	0.000107	Soluble	High	No	Yes	No	No	No	No	Yes	-8.22	0	0	0	1	0	0.55	0	0	1	5.12
Molecule 2	MW0007335	Phenylacetaldehyde	Phenolic acids	6	0.12	2	1	0	36.42	17.07	1.33	1.78	1.43	1.78	2.34	1.73	-2.07	1.03	0.00856	Soluble	-1.76	2.1	0.0175	Very soluble	-2.7	0.239	0.00199	Soluble	High	Yes	No	Yes	No	No	No	No	-5.77	0	3	0	0	2	0.55	0	1	1	1
Molecule 3	MEDN1876	Vanylglycol	Benzene and substituted derivatives	6	0.33	3	4	3	47.05	69.92	1.61	-0.58	0.1	0.07	0.76	0.39	-0.76	32	0.174	Very soluble	-0.42	70.4	0.382	Very soluble	-1.25	10.3	0.0557	Soluble	High	No	No	No	No	No	No	No	-7.84	0	0	0	0	1	0.55	0	0	1	2.11
Molecule 5	MEDL02040	(+)-Gallocatechin	Flavonoids	12	0.2	1	7	6	76.36	130.61	1.47	0	0.93	-0.29	0.49	0.52	-2.08	2.57	0.00839	Soluble	-2.29	1.56	0.00508	Soluble	-1.56	8.42	0.0275	Soluble	High	No	No	No	No	No	No	No	-8.17	1	0	0	0	1	0.55	1	1	0	3.53
Molecule 6	MEDP0129	Phenethylamine	Alkaloids	6	0.25	2	1	1	38.92	26.02	1.72	1.41	1.19	1.87	1.79	1.6	-1.84	1.75	0.0144	Very soluble	-1.56	3.33	0.0275	Very soluble	-2.8	0.192	0.00158	Soluble	High	Yes	No	Yes	No	No	No	No	-6.04	0	2	0	0	2	0.55	0	0	1	1
Molecule 7	MEDL02015	2-Phenylethanol	Phenolic acids	6	0.25	2	1	1	37.38	20.23	1.7	1.36	1.22	1.87	2.03	1.64	-1.82	1.87	0.0153	Very soluble	-1.39	5.01	0.041	Very soluble	-2.58	0.318	0.0026	Soluble	High	Yes	No	Yes	No	No	No	No	-6.08	0	3	0	0	2	0.55	0	0	1	1
Molecule 8	MEDL02261	Tyrosol	Phenolic acids	6	0.25	2	2	2	39.4	40.46	1.4	0.43	0.93	1.21	1.52	1.1	-1.28	7.26	0.0525	Very soluble	-0.85	19.6	0.142	Very soluble	-2.03	1.3	0.0094	Soluble	High	Yes	No	No	No	No	No	No	-6.84	0	2	0	0	1	0.55	0	0	1	1
Molecule 9	MEDP0453	Indole	Alkaloids	9	0	0	0	1	38.3	15.79	1.43	2.05	2.17	1.57	2.66	1.98	-2.6	0.296	0.00252	Soluble	-2.01	1.14	0.00977	Soluble	-3.23	0.069	0.000589	Soluble	High	Yes	No	Yes	No	No	No	No	-5.56	0	3	0	0	2	0.55	0	0	1	1
Molecule 10	MEDP0862	3-Hydroxyphenylacetic acid	Phenolic acids	6	0.12	2	3	2	40.01	57.53	1.02	0.85	1.02	1.05	1.06	1	-1.59	3.91	0.0257	Very soluble	-1.64	3.47	0.0228	Very soluble	-1.58	3.97	0.0261	Soluble	High	Yes	No	No	No	No	No	No	-6.62	0	2	0	0	1	0.85	0	0	1	1.15
Molecule 11	MEDL00388	Cathinone	Alkaloids	6	0.22	2	2	1	44.15	43.09	1.47	1.1	1.22	1.17	1.47	1.29	-1.73	2.78	0.0186	Very soluble	-1.6	3.77	0.0253	Very soluble	-2.4	0.59	0.00395	Soluble	High	Yes	No	No	No	No	No	No	-6.43	0	1	0	0	1	0.55	0	0	1	1.28
Molecule 12	mws0037	Formononetin	Flavonoids	16	0.06	2	4	1	76.43	59.67	2.49	2.8	3.17	1.33	3.52	2.66	-3.73	0.0503	0.000187	Soluble	-3.71	0.0523	0.000195	Soluble	-5.68	0.000558	2.08e-06	Moderately soluble	High	Yes	No	Yes	No	No	Yes	Yes	-5.95	0	0	0	0	0	0.55	0	0	0	2.81
Molecule 13	MEDP0370	Formylanthranilic acid	Phenolic acids	6	0	3	3	2	43.3	66.4	0.95	1.89	0.76	1.2	0.59	1.08	-2.23	0.98	0.00593	Soluble	-2.91	0.205	0.00124	Soluble	-1.76	2.85	0.0173	Soluble	High	No	No	No	No	No	No	No	-5.97	0	1	0	0	1	0.85	0	1	1	1.08
Molecule 14	MEDL02027	Ferulic acid	Phenolic acids	6	0.1	3	4	2	51.63	66.76	1.62	1.51	1.39	1	1.26	1.36	-2.11	1.49	0.00768	Soluble	-2.52	0.586	0.00302	Soluble	-1.42	7.43	0.0383	Soluble	High	Yes	No	No	No	No	No	No	-6.41	0	0	0	0	1	0.85	0	1	1	1.93
Molecule 15	MEDP0507	2-Hydroxycinnamic acid	Phenolic acids	6	0	2	3	2	45.13	57.53	1.09	2.03	1.38	1.28	1.22	1.4	-2.37	0.693	0.00422	Soluble	-2.87	0.224	0.00136	Soluble	-1.28	8.67	0.0528	Soluble	High	Yes	No	No	No	No	No	No	-5.86	0	0	0	0	1	0.85	0	1	1	1.85
Molecule 16	MEDP0081	Serotonin	Alkaloids	9	0.2	2	2	3	52.8	62.04	1.18	1.49	1.37	0.65	1.95	1.33	-2.25	0.987	0.0056	Soluble	-2.4	0.701	0.00398	Soluble	-3.16	0.123	0.000698	Soluble	High	Yes	No	No	No	No	No	No	-6.32	0	0	0	0	1	0.55	0	0	1	1.42
Molecule 17	MEDL02026	4-Hydroxy-3-methoxycinnamaldehyde	Phenolic acids	6	0.1	3	3	1	50.06	46.53	1.75	1.51	1.5	1.04	2.01	1.56	-2.04	1.63	0.00913	Soluble	-2.1	1.43	0.00803	Soluble	-1.99	1.84	0.0103	Soluble	High	Yes	No	No	No	No	No	No	-6.31	0	0	0	0	1	0.55	0	2	1	1.88
Molecule 18	MEDP0275	Indoleacetic acid	Alkaloids	9	0.1	2	2	2	49.84	53.09	1.01	1.41	1.79	1.11	2.21	1.51	-2.19	1.12	0.00639	Soluble	-2.13	1.3	0.00743	Soluble	-3.06	0.153	0.000875	Soluble	High	Yes	No	No	No	No	No	No	-6.37	0	0	0	0	1	0.85	0	0	1	1.45
Molecule 19	MEDP0654	2-Phenylacetamide	Alkaloids	6	0.12	2	1	1	39.12	43.09	1.12	0.45	0.71	1.26	1.31	0.97	-1.27	7.2	0.0533	Very soluble	-0.92	16.1	0.119	Very soluble	-2.36	0.591	0.00438	Soluble	High	Yes	No	Yes	No	No	No	No	-6.8	0	3	0	0	1	0.55	0	0	1	1
Molecule 20	MEDP0290	Sinapic acid	Phenolic acids	6	0.18	4	5	2	58.12	75.99	1.63	1.46	1.4	0.73	1.33	1.31	-2.16	1.54	0.00686	Soluble	-2.66	0.488	0.00218	Soluble	-1.55	6.33	0.0282	Soluble	High	No	No	No	No	No	No	No	-6.63	0	0	0	0	0	0.56	0	1	1	2.17
Molecule 21	MEDN0037	Dopamine	Alkaloids	6	0.25	2	3	3	42.97	66.48	1.27	-0.98	0.6	0.6	0.8	0.46	-0.44	55.1	0.36	Very soluble	0.07	180	1.17	Highly soluble	-1.68	3.19	0.0208	Soluble	High	No	No	No	No	No	No	No	-7.93	0	1	0	0	1	0.55	1	1	1	1.01
Molecule 22	MEDL02043	Genistein	Flavonoids	16	0	1	5	3	73.99	90.9	1.91	2.67	2.58	0.52	2.52	2.04	-3.72	0.0511	0.000189	Soluble	-4.23	0.0159	5.88e-05	Moderately soluble	-4.4	0.0107	3.94e-05	Moderately soluble	High	No	No	Yes	No	No	Yes	Yes	-6.05	0	0	0	0	0	0.55	0	0	0	2.87
Molecule 23	MEDL02307	p-Coumaroylagmatine	Alkaloids	6	0.29	8	3	4	79.5	113.73	1.46	0.44	0.47	0.93	1.18	0.9	-1.52	8.26	0.0299	Very soluble	-2.4	1.11	0.00402	Soluble	-2.91	0.343	0.00124	Soluble	High	No	No	No	No	No	No	No	-7.67	0	0	0	0	0	0.55	0	3	1	2.55
Molecule 24	MEDL02295	Hordenine	Alkaloids	6	0.4	3	2	1	50.75	23.47	2.11	2.08	1.5	1.83	1.59	1.82	-2.35	0.743	0.0045	Soluble	-2.2	1.04	0.00627	Soluble	-2.73	0.305	0.00185	Soluble	High	Yes	No	Yes	No	No	No	No	-5.83	0	0	0	0	1	0.55	0	0	1	1
Molecule 25	MEDN0080	p-Coumaraldehyde	Phenolic acids	6	0	2	2	1	43.56	37.3	1.31	1.75	1.5	1.35	1.98	1.58	-2.13	1.09	0.00737	Soluble	-2.15	1.05	0.00707	Soluble	-1.84	2.14	0.0145	Soluble	High	Yes	No	No	No	No	No	No	-5.96	0	2	0	0	1	0.55	0	2	1	1.54
Molecule 26	MEDP1476	5-Methoxytryptamine	Alkaloids	9	0.27	3	2	2	57.27	51.04	1.78	1.81	1.68	0.94	2.44	1.73	-2.44	0.695	0.00365	Soluble	-2.5	0.6	0.00315	Soluble	-3.86	0.026	0.000137	Soluble	High	Yes	No	Yes	No	No	No	No	-6.18	0	0	0	0	1	0.55	0	0	1	1.58
Molecule 27	MEDL02602	Isoformononetin	Flavonoids	16	0.06	2	4	1	76.44	59.67	2.42	2.8	3.17	1.33	3.52	2.65	-3.73	0.0503	0.000187	Soluble	-3.71	0.0523	0.000195	Soluble	-5.68	0.000558	2.08e-06	Moderately soluble	High	Yes	No	Yes	No	No	Yes	Yes	-5.95	0	0	0	0	0	0.55	0	0	0	2.86
Molecule 28	MEDL02637	Pseudoephedrine	Alkaloids	6	0.4	3	2	2	49.79	32.26	1.93	0.93	1	1.56	1.56	1.4	-1.62	3.94	0.0239	Very soluble	-1.19	10.6	0.064	Very soluble	-2.74	0.303	0.00183	Soluble	High	Yes	No	No	No	No	No	No	-6.65	0	0	0	0	1	0.55	0	0	1	1.76
Molecule 29	MEDL02512	6,7,4'-Trihydroxyisoflavone	Flavonoids	16	0	1	5	3	73.99	90.9	1.71	2.11	2.58	0.52	2.52	1.89	-3.37	0.115	0.000426	Soluble	-3.65	0.0605	0.000224	Soluble	-4.4	0.0107	3.94e-05	Moderately soluble	High	No	No	Yes	No	No	Yes	Yes	-6.45	0	0	0	0	0	0.55	1	1	0	2.86
Molecule 30	MEDP0203	Cinnamaldehyde	Phenolic acids	6	0	2	1	0	41.54	17.07	1.65	1.9	1.79	2.01	2.48	1.97	-2.17	0.897	0.00679	Soluble	-1.88	1.74	0.0131	Very soluble	-2.4	0.526	0.00398	Soluble	High	Yes	No	No	No	No	No	No	-5.76	0	2	0	0	2	0.55	0	2	1	1.65
Molecule 31	MEDP0894	3-Methoxytyramine	Phenolic acids	6	0.33	3	3	2	47.44	55.48	1.89	-0.08	0.9	0.92	1.29	0.98	-1	16.8	0.1	Very soluble	-0.63	38.9	0.233	Very soluble	-2.39	0.676	0.00405	Soluble	High	Yes	No	No	No	No	No	No	-7.38	0	0	0	0	1	0.55	0	0	1	1.31
Molecule 32	MEDL01840	Vanillylamine	Alkaloids	6	0.25	2	3	2	42.63	55.48	1.52	-0.27	0.71	0.6	0.95	0.7	-0.89	19.7	0.128	Very soluble	-0.44	56.1	0.366	Very soluble	-1.98	1.61	0.0105	Soluble	High	Yes	No	No	No	No	No	No	-7.43	0	1	0	0	1	0.55	0	0	1	1.06
Molecule 33	MEDL01954	2'-Hydroxygenistein	Flavonoids	16	0	1	6	4	76.01	111.13	1.48	2.31	2.28	-0.03	2.03	1.62	-3.57	0.0774	0.000271	Soluble	-4.28	0.015	5.22e-05	Moderately soluble	-3.82	0.0429	0.00015	Soluble	High	No	No	Yes	No	No	Yes	Yes	-6.41	0	0	0	0	0	0.55	0	0	0	2.95
Molecule 34	MW0002036	2-(Methylamino)benzoic acid	Benzene and substituted derivatives	6	0.12	2	2	2	42.71	49.33	1.57	2.03	1.24	0.21	0.89	1.19	-2.33	0.711	0.0047	Soluble	-2.69	0.306	0.00202	Soluble	-2.19	0.972	0.00643	Soluble	High	Yes	No	No	No	No	No	No	-5.78	0	1	0	0	1	0.85	0	0	1	1
Molecule 35	MEDL02159	2'-Hydroxydaidzein	Flavonoids	16	0	1	5	3	73.99	90.9	1.36	2.11	2.58	0.52	2.52	1.82	-3.37	0.115	0.000426	Soluble	-3.65	0.0605	0.000224	Soluble	-4.4	0.0107	3.94e-05	Moderately soluble	High	No	No	Yes	No	No	Yes	Yes	-6.45	0	0	0	0	0	0.55	0	0	0	2.89
Molecule 36	MEDL02105	Eugenol	Phenolic acids	6	0.2	3	2	1	49.06	29.46	2.37	2.27	2.13	2.01	2.48	2.25	-2.46	0.569	0.00347	Soluble	-2.53	0.49	0.00298	Soluble	-2.79	0.265	0.00161	Soluble	High	Yes	No	Yes	No	No	No	No	-5.69	0	0	0	0	1	0.55	0	1	1	1.58
Molecule 37	MEDL02283	3-Methoxyanthranilate	Phenolic acids	6	0.12	2	3	2	44.3	72.55	0.8	1.61	0.98	-0.37	0.5	0.7	-2.13	1.24	0.00744	Soluble	-2.75	0.3	0.0018	Soluble	-1.53	4.91	0.0294	Soluble	High	No	No	No	No	No	No	No	-6.18	0	0	0	0	1	0.85	0	1	1	1.31
Molecule 38	MEDL01842	2-hydroxy-3,4-dihydro-2H-1,4-benzoxazin-3-one	Alkaloids	6	0.12	0	3	2	44.42	58.56	0.99	0.32	-0.24	0.08	0.61	0.35	-1.44	6.06	0.0367	Very soluble	-1.11	12.7	0.0771	Very soluble	-1.81	2.53	0.0153	Soluble	High	No	No	No	No	No	No	No	-7.08	0	1	0	0	1	0.55	0	0	1	2.42
Molecule 40	MW0006997	Estragole	Phenolic acids	6	0.2	3	1	0	47.04	9.23	2.47	3.37	2.42	2.67	2.96	2.78	-3.09	0.121	0.000817	Soluble	-3.24	0.0849	0.000573	Soluble	-3.35	0.0654	0.000442	Soluble	High	Yes	No	Yes	No	No	No	No	-4.81	0	1	0	0	2	0.55	0	1	1	1.28
Molecule 41	MEDL01762	Sakuranetin	Flavonoids	12	0.19	2	5	2	76.04	75.99	2.41	2.85	2.49	0.96	2.57	2.25	-3.7	0.057	0.000199	Soluble	-4.1	0.0225	7.86e-05	Moderately soluble	-4.12	0.0219	7.66e-05	Moderately soluble	High	Yes	No	Yes	Yes	No	No	Yes	-6.02	0	0	0	0	0	0.55	0	0	0	3.11
Molecule 42	pme0376	Naringenin	Flavonoids	12	0.13	1	5	3	71.57	86.99	1.75	2.52	2.19	0.71	2.05	1.84	-3.49	0.0874	0.000321	Soluble	-3.99	0.0277	0.000102	Soluble	-3.42	0.104	0.000382	Soluble	High	No	Yes	Yes	No	No	No	Yes	-6.17	0	0	0	0	0	0.55	0	0	0	3.01
Molecule 43	MW0132828	3,9-Dihydroxypterocarpan	Flavonoids	12	0.2	0	4	2	68.7	58.92	1.87	2.44	2.38	1.62	2.25	2.11	-3.43	0.0945	0.000369	Soluble	-3.32	0.123	0.000478	Soluble	-3.61	0.0628	0.000245	Soluble	High	Yes	Yes	Yes	Yes	No	Yes	Yes	-6.13	0	0	0	0	0	0.55	0	0	0	3.43
Molecule 45	MEDN1385	Daidzein	Flavonoids	16	0	1	4	2	71.97	70.67	1.77	2.47	2.87	1.08	3.02	2.24	-3.53	0.0751	0.000295	Soluble	-3.6	0.0641	0.000252	Soluble	-4.98	0.00264	1.04e-05	Moderately soluble	High	Yes	No	Yes	No	No	Yes	Yes	-6.1	0	0	0	0	0	0.55	0	0	0	2.79
Molecule 46	MEDP0101	4-Hydroxycinnamic acid	Phenolic acids	6	0	2	3	2	45.13	57.53	0.95	1.46	1.38	1.28	1.22	1.26	-2.02	1.58	0.00965	Soluble	-2.27	0.873	0.00532	Soluble	-1.28	8.67	0.0528	Soluble	High	Yes	No	No	No	No	No	No	-6.26	0	0	0	0	1	0.85	0	1	1	1.61
Molecule 47	MEDL02039	Epigallocatechin	Flavonoids	12	0.2	1	7	6	76.36	130.61	0.98	0	0.93	-0.29	0.49	0.42	-2.08	2.57	0.00839	Soluble	-2.29	1.56	0.00508	Soluble	-1.56	8.42	0.0275	Soluble	High	No	No	No	No	No	No	No	-8.17	1	0	0	0	1	0.55	1	1	0	3.53
Molecule 48	MEDL02042	Cianidanol	Flavonoids	12	0.2	1	6	5	74.33	110.38	1.33	0.36	1.22	0.24	0.98	0.83	-2.22	1.74	0.00598	Soluble	-2.24	1.66	0.00572	Soluble	-2.14	2.09	0.00719	Soluble	High	No	Yes	No	No	No	No	No	-7.82	0	0	0	0	0	0.55	1	1	0	3.5
Molecule 49	MEDL02488	Quercetin	Flavonoids	16	0	1	7	5	78.03	131.36	1.63	1.54	1.99	-0.56	1.54	1.23	-3.16	0.211	0.000698	Soluble	-3.91	0.0374	0.000124	Soluble	-3.24	0.173	0.000573	Soluble	High	No	No	Yes	No	No	Yes	Yes	-7.05	0	0	0	0	0	0.55	1	1	0	3.23
Molecule 50	MEDN1296	Xanthohumol	Flavonoids	12	0.19	6	5	3	102.53	86.99	2.93	5.07	4.11	2.36	4.31	3.76	-5.18	0.00236	6.65e-06	Moderately soluble	-6.64	8.14e-05	2.3e-07	Poorly soluble	-4.58	0.00926	2.61e-05	Moderately soluble	High	No	No	Yes	No	Yes	No	Yes	-4.86	0	0	0	0	1	0.55	0	2	2	3.16
Molecule 53	pme0088	Luteolin	Flavonoids	16	0	1	6	4	76.01	111.13	1.86	2.53	2.28	-0.03	2.03	1.73	-3.71	0.0563	0.000197	Soluble	-4.51	0.00884	3.09e-05	Moderately soluble	-3.82	0.0429	0.00015	Soluble	High	No	No	Yes	No	No	Yes	Yes	-6.25	0	0	0	0	0	0.55	1	1	0	3.02
Molecule 54	MW0115251	Salidroside	Phenolic acids	6	0.57	5	7	5	71.78	119.61	1.04	-1.05	-1.25	-1.22	-0.48	-0.59	-0.92	36	0.12	Very soluble	-0.97	31.9	0.106	Very soluble	-0.44	108	0.361	Soluble	High	No	No	No	No	No	No	No	-8.88	0	1	0	0	0	0.55	0	0	0	4.26
Molecule 55	MEDL02630	Apigenin	Flavonoids	16	0	1	5	3	73.99	90.9	1.89	3.02	2.58	0.52	2.52	2.11	-3.94	0.0307	0.000114	Soluble	-4.59	0.00688	2.55e-05	Moderately soluble	-4.4	0.0107	3.94e-05	Moderately soluble	High	No	No	Yes	No	No	Yes	Yes	-5.8	0	0	0	0	0	0.55	0	0	0	2.96
Molecule 56	MW0137686	cis-3,4-Leucopelargonidin	Flavonoids	12	0.2	1	6	5	73.47	110.38	1.4	0.66	0.68	-0.02	0.56	0.66	-2.41	1.12	0.00387	Soluble	-2.55	0.81	0.00279	Soluble	-1.91	3.55	0.0122	Soluble	High	No	No	No	No	No	No	No	-7.6	0	0	0	0	0	0.55	0	0	0	3.66
Molecule 57	MEDL00398	Pelargonidin	Flavonoids	16	0	1	5	4	74.15	94.06	-2.44	2.29	3.2	0.86	0.73	0.93	-3.49	0.0877	0.000323	Soluble	-3.9	0.0339	0.000125	Soluble	-3.24	0.158	0.000581	Soluble	High	No	Yes	Yes	No	No	Yes	No	-6.33	0	0	0	0	0	0.55	0	1	0	3.04
Molecule 59	MW0142725	(-)-Glycinol	Flavonoids	12	0.2	0	5	3	69.74	79.15	1.83	2.08	1.38	0.79	1.73	1.56	-3.28	0.142	0.000522	Soluble	-3.37	0.116	0.000425	Soluble	-3.25	0.152	0.00056	Soluble	High	No	Yes	Yes	Yes	No	Yes	Yes	-6.48	0	0	0	0	0	0.55	0	0	0	3.52
Molecule 64	MEDL02744	Bergaptol	Lignans and Coumarins	13	0	0	4	1	54.28	63.58	1.7	1.6	2.24	0.89	2.4	1.77	-2.74	0.366	0.00181	Soluble	-2.55	0.574	0.00284	Soluble	-3.93	0.0237	0.000117	Soluble	High	Yes	No	Yes	No	No	No	No	-6.4	0	0	0	0	0	0.55	0	1	1	2.86
Molecule 65	MEDP0083	4-Hydroxyproline	Amino acids and derivatives	0	0.8	1	4	3	33.69	69.56	0.62	-3.17	-1.59	-3.44	-0.67	-1.65	1.41	3370	25.7	Highly soluble	2.28	24800	189	Highly soluble	0.66	597	4.55	Soluble	High	No	No	No	No	No	No	No	-9.35	0	4	0	0	2	0.55	0	0	1	2.23
Molecule 66	MEDN0006	L-Tyrosine	Amino acids and derivatives	6	0.22	3	4	3	47.52	83.55	0.84	-2.26	0.35	-1.7	0.39	-0.48	0.32	376	2.07	Highly soluble	1.04	1980	11	Highly soluble	-1.29	9.29	0.0513	Soluble	High	No	No	No	No	No	No	No	-9.01	0	0	0	0	2	0.55	0	0	1	1.54
Molecule 67	MEDL00971	L-Aspartic acid	Amino acids and derivatives	0	0.5	3	5	3	27.59	100.62	-0.09	-3.89	-1.13	-3.59	-1.49	-2.04	1.98	12800	96.3	Highly soluble	2.37	31400	236	Highly soluble	1.31	2730	20.5	Soluble	High	No	No	No	No	No	No	No	-9.87	0	4	0	0	3	0.56	0	0	1	1.8
Molecule 68	MEDN0011	L-Glutamic acid	Amino acids and derivatives	0	0.6	4	5	3	32.4	100.62	0.4	-3.69	-0.74	-3.18	-1.19	-1.68	1.84	10100	68.6	Highly soluble	2.16	21500	146	Highly soluble	0.89	1150	7.83	Soluble	High	No	No	No	No	No	No	No	-9.82	0	4	0	0	2	0.56	0	0	1	1.81
Molecule 69	MEDP1496	L-alpha-Aminobutyric acid	Amino acids and derivatives	0	0.75	2	3	2	25.82	63.32	0.79	-2.53	-0.19	-2.61	-0.73	-1.05	1.25	1820	17.6	Highly soluble	1.74	5730	55.5	Highly soluble	0.34	225	2.18	Soluble	High	No	No	No	No	No	No	No	-8.73	0	3	0	0	3	0.55	0	0	1	1.1
Molecule 70	MEDP0012	Ornithine	Amino acids and derivatives	0	0.8	4	4	3	33.34	89.34	0.49	-4.41	-0.86	-3.05	-1.09	-1.79	2.38	31900	241	Highly soluble	3.15	186000	1410	Highly soluble	0.24	228	1.72	Soluble	High	No	No	No	No	No	No	No	-10.24	0	3	0	0	2	0.55	0	0	1	1.61
Molecule 72	MEDP0053	L-Dopa	Amino acids and derivatives	6	0.22	3	5	4	49.55	103.78	0.72	-2.74	0.05	-2.26	-0.07	-0.86	0.54	691	3.5	Highly soluble	1.11	2560	13	Highly soluble	-0.72	37.6	0.191	Soluble	High	No	No	No	No	No	No	No	-9.45	0	0	0	0	2	0.55	1	1	1	1.81
Molecule 73	MEDN1309	3-(Methylthio)propionic acid	Organic acids	0	0.75	3	2	1	30.7	62.6	1.08	0.37	0.82	0.49	0.39	0.63	-0.62	28.8	0.24	Very soluble	-1.25	6.76	0.0563	Very soluble	-0.51	37	0.308	Soluble	High	No	No	No	No	No	No	No	-6.77	0	3	0	0	2	0.85	0	0	1	1.91
Molecule 75	MADP0546	(2S,3R)-3-hydroxypyrrolidine-2-carboxylic acid	Amino acids and derivatives	0	0.8	1	4	3	33.69	69.56	0.7	-3.17	-1.59	-3.44	-0.67	-1.63	1.41	3370	25.7	Highly soluble	2.28	24800	189	Highly soluble	0.66	597	4.55	Soluble	High	No	No	No	No	No	No	No	-9.35	0	4	0	0	2	0.55	0	0	1	2.13
Molecule 76	MEDL00722	Fumaric acid	Organic acids	0	0	2	4	2	24.41	74.6	0.32	-0.34	-0.29	-0.64	-0.81	-0.35	-0.21	71	0.612	Very soluble	-0.76	19.9	0.172	Very soluble	1.34	2520	21.7	Soluble	High	No	No	No	No	No	No	No	-7.25	0	3	0	0	2	0.85	0	1	1	1.8
Molecule 77	MEDP0296	4-Guanidinobutyric acid	Organic acids	0	0.6	4	3	3	37.02	101.7	0.09	-1.47	-0.88	-0.55	-0.94	-0.75	0.45	409	2.82	Highly soluble	-0.16	100	0.689	Very soluble	0.18	219	1.51	Soluble	High	No	No	No	No	No	No	No	-8.23	0	3	0	0	1	0.55	0	2	1	1.94
Molecule 78	MW0052877	2-trans,6-trans-Farnesal	Others	0	0.53	7	1	0	73	17.07	0.09	-1.47	4.6	-0.55	-0.94	-0.75	0.45	409	2.82	Highly soluble	-0.16	100	0.689	Very soluble	0.18	219	1.51	Soluble	High	No	No	No	No	No	No	No	-8.23	0	3	0	0	1	0.55	0	2	1	1.94
Molecule 79	MW0107187	Glyoxylic acid	Organic acids	0	0	1	3	1	13.7	54.37	-0.09	-0.32	-0.73	-1.47	-0.5	-0.62	-0.03	68.9	0.93	Very soluble	-0.36	32.3	0.436	Very soluble	0.93	633	8.55	Soluble	High	No	No	No	No	No	No	No	-6.98	0	4	0	0	2	0.85	0	2	1	1
Molecule 80	MEDL02184	Bergapten	Lignans and Coumarins	13	0.08	1	4	0	58.75	52.58	2.29	1.93	2.55	1.18	2.88	2.16	-2.93	0.253	0.00117	Soluble	-2.66	0.475	0.0022	Soluble	-4.63	0.00501	2.32e-05	Moderately soluble	High	Yes	No	Yes	No	No	No	No	-6.25	0	0	0	0	0	0.55	0	1	1	2.9
Molecule 84	MW0011639	(S)-Abscisic acid	Organic acids	0	0.47	3	4	2	73.59	74.6	1.97	1.61	2.25	1.44	2.51	1.96	-2.3	1.34	0.00507	Soluble	-2.79	0.43	0.00163	Soluble	-1.69	5.35	0.0202	Soluble	High	Yes	No	No	No	No	No	No	-6.77	0	0	0	0	0	0.85	0	2	0	3.98
Molecule 86	MW0139217	Osthenol	Lignans and Coumarins	10	0.21	2	3	1	68.23	50.44	2.6	3.48	3.01	2.37	3.5	2.99	-3.76	0.0397	0.000172	Soluble	-4.22	0.0138	6e-05	Moderately soluble	-4.31	0.0112	4.86e-05	Moderately soluble	High	Yes	No	Yes	No	No	No	No	-5.23	0	0	0	0	0	0.55	0	2	1	3.1
Molecule 87	MEDP0208	Succinic acid	Organic acids	0	0.5	3	4	2	24.89	74.6	0.32	-0.59	-0.06	-0.54	-0.63	-0.3	0	117	0.994	Very soluble	-0.51	36.9	0.312	Very soluble	0.61	486	4.11	Soluble	High	No	No	No	No	No	No	No	-7.44	0	3	0	0	2	0.85	0	0	1	1.29
Molecule 88	MEDP0025	L-Tryptophan	Amino acids and derivatives	9	0.18	3	3	3	57.36	79.11	0.99	-1.06	1.12	-1.66	1.53	0.18	-0.68	42.2	0.207	Very soluble	-0.11	158	0.772	Very soluble	-2.76	0.357	0.00175	Soluble	High	No	No	No	No	No	No	No	-8.3	0	0	0	0	0	0.55	0	0	1	2.09
Molecule 91	FDATN01519	D-phenylalanine	Amino acids and derivatives	6	0.22	3	3	2	45.5	63.32	1.1	-1.52	0.64	-1.11	0.86	-0.01	-0.08	138	0.835	Very soluble	0.7	821	4.97	Highly soluble	-1.86	2.3	0.0139	Soluble	High	No	No	No	No	No	No	No	-8.39	0	0	0	0	1	0.55	0	0	1	1.46
Molecule 92	MEDN0075	N-Acetyl-L-phenylalanine	Amino acids and derivatives	6	0.27	5	3	2	55.41	66.4	1.31	0.93	0.82	1.17	1.22	1.09	-1.68	4.36	0.0211	Very soluble	-1.91	2.55	0.0123	Very soluble	-2.62	0.499	0.00241	Soluble	High	No	No	No	No	No	No	No	-6.9	0	0	0	0	0	0.85	0	0	1	1.81
Molecule 93	MEDN0560	Marmesin	Lignans and Coumarins	10	0.36	1	4	1	67.45	59.67	2.55	1.91	1.87	1.6	2.78	2.14	-2.92	0.299	0.00122	Soluble	-2.79	0.403	0.00164	Soluble	-3.93	0.0292	0.000119	Soluble	High	Yes	No	Yes	No	No	No	No	-6.45	0	0	0	0	0	0.55	0	1	1	3.35
Molecule 95	MEDN0704	Oxalacetic acid	Organic acids	0	0.25	3	5	2	25.09	91.67	-0.48	-0.63	-0.89	-1.47	-0.93	-0.88	-0.06	114	0.863	Very soluble	-0.82	19.9	0.15	Very soluble	1.05	1500	11.3	Soluble	High	No	No	No	No	No	No	No	-7.55	0	4	0	0	2	0.56	0	2	1	1.49
Molecule 98	MEDN1197	8-Methoxyalkynurate	Organic acids	0	0.88	6	1	0	45.57	17.07	2.61	4.03	3.11	2.39	2.89	3.01	-2.99	0.166	0.00102	Soluble	-4.09	0.0132	8.1e-05	Moderately soluble	-3.25	0.0915	0.000562	Soluble	High	Yes	No	No	No	No	No	No	-4.43	0	0	0	0	2	0.55	0	1	2	2
Molecule 99	MEDN0085	Phenylglyoxylic acid	Organic acids	6	0	2	3	1	38.41	54.37	0.91	1.33	0.95	0.7	1.08	0.99	-1.88	1.98	0.0132	Very soluble	-2.07	1.27	0.00845	Soluble	-1.7	2.99	0.0199	Soluble	High	Yes	No	No	No	No	No	No	-6.27	0	3	0	0	1	0.85	0	1	1	1.03
Molecule 100	MEDN0470	Oxoadipic acid	Organic acids	0	0.5	5	5	2	34.7	91.67	0.16	-0.54	-0.11	-0.68	-0.27	-0.29	-0.16	110	0.688	Very soluble	-0.92	19.4	0.121	Very soluble	0.22	266	1.66	Soluble	High	No	No	No	No	No	No	No	-7.66	0	2	0	0	1	0.56	0	1	1	1.46
Molecule 101	MEDN1387	O-acetyl-L-serine	Amino acids and derivatives	0	0.6	4	5	2	31.91	89.62	0.79	-2.26	-1.04	-3.18	-1.04	-1.34	0.94	1270	8.62	Highly soluble	0.91	1200	8.17	Highly soluble	0.6	580	3.94	Soluble	High	No	No	No	No	No	No	No	-8.8	0	4	0	0	2	0.55	0	0	1	2.16
Molecule 102	MEDN0202	Oxoglutaric acid	Organic acids	0	0.4	4	5	2	29.89	91.67	-0.09	-0.9	-0.5	-1.06	-0.62	-0.63	0.09	178	1.22	Highly soluble	-0.54	41.9	0.287	Very soluble	0.64	632	4.33	Soluble	High	No	No	No	No	No	No	No	-7.83	0	4	0	0	1	0.56	0	1	1	1.61
Molecule 104	MEDL02214	Coumestrol	Lignans and Coumarins	17	0	0	5	2	73.81	83.81	1.8	2.76	3.1	1.76	2.88	2.46	-3.87	0.0361	0.000135	Soluble	-4.18	0.0179	6.68e-05	Moderately soluble	-5.03	0.00251	9.38e-06	Moderately soluble	High	No	No	Yes	No	No	Yes	No	-5.98	0	0	0	0	0	0.55	0	1	0	3.16
Molecule 105	MW0140139	(+)-Secoisolariciresinol	Lignans and Coumarins	12	0.4	9	6	4	99.28	99.38	2.98	2.52	2.12	1.56	3.34	2.5	-3.42	0.137	0.000378	Soluble	-4.25	0.0202	5.58e-05	Moderately soluble	-4.54	0.0105	2.9e-05	Moderately soluble	High	No	Yes	No	No	No	Yes	No	-6.72	0	0	0	0	0	0.55	0	0	2	3.21
Molecule 106	MEDL02180	Esculetin	Lignans and Coumarins	10	0	0	4	2	46.53	70.67	1.25	1.22	1.2	0.45	1.46	1.12	-2.28	0.93	0.00522	Soluble	-2.3	0.89	0.005	Soluble	-2.46	0.619	0.00348	Soluble	High	No	No	Yes	No	No	No	No	-6.52	0	1	0	0	1	0.55	1	2	1	2.61
Molecule 107	MEDN0833	3-Dehydroshikimate	Organic acids	0	0.43	1	5	3	37.47	94.83	0.47	-1.39	-1.31	-1.53	-0.77	-0.91	0.03	186	1.08	Highly soluble	-0.1	137	0.794	Very soluble	1.05	1950	11.4	Soluble	High	No	No	No	No	No	No	No	-8.34	0	2	0	0	1	0.56	0	0	1	3.43
Molecule 108	MW0052883	Farnesyl diphosphate	Organic acids	0	0.6	11	7	3	95.78	132.91	0.47	-1.39	4.63	-1.53	-0.77	-0.91	0.03	186	1.08	Highly soluble	-0.1	137	0.794	Very soluble	1.05	1950	11.4	Soluble	High	No	No	No	No	No	No	No	-8.34	0	2	0	0	1	0.56	0	0	1	3.43
Molecule 109	MEDN1233	4-Hydroxyphenylacetylglycine	Amino acids and derivatives	6	0.2	5	4	3	52.63	86.63	0.79	0.37	0.14	0.31	0.56	0.43	-1.34	9.65	0.0461	Very soluble	-1.75	3.68	0.0176	Very soluble	-2.01	2.03	0.00971	Soluble	High	No	No	No	No	No	No	No	-7.31	0	0	0	0	0	0.56	0	0	1	1.34
Molecule 111	MW0104823	2-Oxoarginine	Organic acids	0	0.5	5	4	3	42.03	118.77	0.15	-1.58	-1.31	-1.09	-0.94	-0.95	0.41	447	2.58	Highly soluble	-0.41	68	0.393	Very soluble	0.21	282	1.63	Soluble	High	No	No	No	No	No	No	No	-8.48	0	1	0	0	1	0.55	0	3	1	1.91
Molecule 113	MEDP0823	L-3-Phenyllactic acid	Organic acids	6	0.22	3	3	2	43.96	57.53	1.01	1.13	0.67	1.1	1.1	1	-1.75	2.93	0.0176	Very soluble	-1.93	1.94	0.0117	Very soluble	-1.64	3.8	0.0229	Soluble	High	Yes	No	No	No	No	No	No	-6.51	0	0	0	0	1	0.85	0	0	1	1.62
Molecule 114	MEDN0834	O-Succinyl-L-Homoserine	Amino acids and derivatives	0	0.62	8	7	3	48.11	126.92	0.75	-3.69	-0.8	-3.01	-0.8	-1.51	1.65	9870	45.1	Highly soluble	1.61	8980	41	Highly soluble	0.37	509	2.32	Soluble	High	No	No	No	No	No	No	No	-10.26	0	1	0	0	1	0.56	0	0	2	2.59
Molecule 115	MW0132617	5-Hydroxypseudobaptigenin	Heterocyclic compounds	16	0.06	1	6	2	78.03	89.13	2.51	2.83	2.6	0.63	2.88	2.29	-3.94	0.0339	0.000114	Soluble	-4.36	0.013	4.37e-05	Moderately soluble	-4.72	0.00567	1.9e-05	Moderately soluble	High	No	No	Yes	No	Yes	Yes	Yes	-6.11	0	0	0	0	0	0.55	0	0	0	3.12
