# Supplementary material for: Seasonal Metabolic Profiling and Anti-Inflammatory Potential of Spatholobus suberectus Leaves Based on Metabolomics and Network Pharmacology
Source: Plants (Basel). 2026 May 15;15(10):1509. doi: 10.3390/plants15101509 (PMC13210576; doi:10.3390/plants15101509)
Supplement: Supplementary file 1 [file plants-15-01509-s001.zip › Table S4_Target Prediction Results of Active Metabolites.xlsx]

## Sheet: Probability>0
Compounds	smiles	Target	Common name	Uniprot ID	ChEMBL ID	Target Class	Probability*>0	Known actives (3D/2D)
Phenethylamine	O=Nc1cccc2c1cccc2	Trace amine-associated receptor 1	TAAR1	Q96RJ0	CHEMBL5857	Family A G protein-coupled receptor	1	5 / 9
Phenethylamine	O=Nc1cccc2c1cccc2	Monoamine oxidase A	MAOA	P21397	CHEMBL1951	Oxidoreductase	0.228759	23 / 39
Phenethylamine	O=Nc1cccc2c1cccc2	Monoamine oxidase B	MAOB	P27338	CHEMBL2039	Oxidoreductase	0.228759	21 / 36
Phenethylamine	O=Nc1cccc2c1cccc2	Norepinephrine transporter	SLC6A2	P23975	CHEMBL222	Electrochemical transporter	0.197499	26 / 40
Phenethylamine	O=Nc1cccc2c1cccc2	Serotonin transporter	SLC6A4	P31645	CHEMBL228	Electrochemical transporter	0.197499	65 / 84
Phenethylamine	O=Nc1cccc2c1cccc2	Dopamine transporter	SLC6A3	Q01959	CHEMBL238	Electrochemical transporter	0.197499	65 / 69
Phenethylamine	O=Nc1cccc2c1cccc2	Lysine-specific histone demethylase 1	KDM1A	O60341	CHEMBL6136	Eraser	0.176999	15 / 25
Phenethylamine	O=Nc1cccc2c1cccc2	Cytochrome P450 2A6	CYP2A6	P11509	CHEMBL5282	Cytochrome P450	0.166712	1 / 2
Phenethylamine	O=Nc1cccc2c1cccc2	Serotonin 2a (5-HT2a) receptor	HTR2A	P28223	CHEMBL224	Family A G protein-coupled receptor	0.125818	64 / 44
Phenethylamine	O=Nc1cccc2c1cccc2	Cytochrome P450 2D6	CYP2D6	P10635	CHEMBL289	Cytochrome P450	0.0649510872641	0 / 2
Phenethylamine	O=Nc1cccc2c1cccc2	Cytochrome P450 2C9	CYP2C9	P11712	CHEMBL3397	Cytochrome P450	0.0649510872641	0 / 1
Phenethylamine	O=Nc1cccc2c1cccc2	Cytochrome P450 3A4	CYP3A4	P08684	CHEMBL340	Cytochrome P450	0.0649510872641	0 / 1
Phenethylamine	O=Nc1cccc2c1cccc2	Amine oxidase, copper containing	AOC3	Q16853	CHEMBL3437	Enzyme	0.0649510872641	0 / 30
Phenethylamine	O=Nc1cccc2c1cccc2	Cytochrome P450 2C19	CYP2C19	P33261	CHEMBL3622	Cytochrome P450	0.0649510872641	0 / 1
Phenethylamine	O=Nc1cccc2c1cccc2	Serotonin 1d (5-HT1d) receptor	HTR1D	P28221	CHEMBL1983	Family A G protein-coupled receptor	0.0544879468076	3 / 2
Phenethylamine	O=Nc1cccc2c1cccc2	Sigma opioid receptor	SIGMAR1	Q99720	CHEMBL287	Membrane receptor	0.0339707	18 / 95
Phenethylamine	O=Nc1cccc2c1cccc2	Synaptic vesicular amine transporter (by homology)	SLC18A2	Q05940	CHEMBL1893	Electrochemical transporter	0.0238327432783	1 / 11
Phenethylamine	O=Nc1cccc2c1cccc2	Serotonin 2c (5-HT2c) receptor	HTR2C	P28335	CHEMBL225	Family A G protein-coupled receptor	0.0238327432783	67 / 8
Phenethylamine	O=Nc1cccc2c1cccc2	Myeloperoxidase	MPO	P05164	CHEMBL2439	Enzyme	0.0238327432783	3 / 0
Phenethylamine	O=Nc1cccc2c1cccc2	Alpha-2b adrenergic receptor (by homology)	ADRA2B	P18089	CHEMBL1942	Family A G protein-coupled receptor	0.0238327432783	0 / 6
Phenethylamine	O=Nc1cccc2c1cccc2	Dopamine D2 receptor	DRD2	P14416	CHEMBL217	Family A G protein-coupled receptor	0.0238327432783	6 / 42
2-Phenylethanol	CCCCOC(=O)c1ccccc1C(=O)OCCCC	Carbonic anhydrase II	CA2	P00918	CHEMBL205	Lyase	0.0544879468076	23 / 9
2-Phenylethanol	CCCCOC(=O)c1ccccc1C(=O)OCCCC	Macrophage migration inhibitory factor	MIF	P14174	CHEMBL2085	Enzyme	0.0443083186041	1 / 0
2-Phenylethanol	CCCCOC(=O)c1ccccc1C(=O)OCCCC	Glutathione reductase	GSR	P00390	CHEMBL2755	Oxidoreductase	0.0443083186041	2 / 0
2-Phenylethanol	CCCCOC(=O)c1ccccc1C(=O)OCCCC	Cytochrome P450 11B1	CYP11B1	P15538	CHEMBL1908	Cytochrome P450	0.0238327432783	6 / 0
2-Phenylethanol	CCCCOC(=O)c1ccccc1C(=O)OCCCC	Cytochrome P450 11B2	CYP11B2	P19099	CHEMBL2722	Cytochrome P450	0.0238327432783	6 / 0
Indole	[O-][N+](=O)c1cc(ccc1NNc1ccccc1)[N+](=O)[O-]	Carbonic anhydrase VI	CA6	P23280	CHEMBL3025	Lyase	0.913474	1 / 2
Indole	[O-][N+](=O)c1cc(ccc1NNc1ccccc1)[N+](=O)[O-]	Carbonic anhydrase IV	CA4	P22748	CHEMBL3729	Lyase	0.913474	1 / 2
Indole	[O-][N+](=O)c1cc(ccc1NNc1ccccc1)[N+](=O)[O-]	Kinesin-like protein 1	KIF11	P52732	CHEMBL4581	Other cytosolic protein	0.248387	0 / 20
Indole	[O-][N+](=O)c1cc(ccc1NNc1ccccc1)[N+](=O)[O-]	Serotonin 3a (5-HT3a) receptor	HTR3A	P46098	CHEMBL1899	Ligand-gated ion channel	0.0544879468076	0 / 1
Indole	[O-][N+](=O)c1cc(ccc1NNc1ccccc1)[N+](=O)[O-]	C-C chemokine receptor type 1	CCR1	P32246	CHEMBL2413	Family A G protein-coupled receptor	0.0443083186041	0 / 9
Indole	[O-][N+](=O)c1cc(ccc1NNc1ccccc1)[N+](=O)[O-]	C-C chemokine receptor type 5	CCR5	P51681	CHEMBL274	Family A G protein-coupled receptor	0.0443083186041	0 / 6
Indole	[O-][N+](=O)c1cc(ccc1NNc1ccccc1)[N+](=O)[O-]	C-C chemokine receptor type 8	CCR8	P51685	CHEMBL4596	Family A G protein-coupled receptor	0.0443083186041	0 / 8
Indole	[O-][N+](=O)c1cc(ccc1NNc1ccccc1)[N+](=O)[O-]	Nitric-oxide synthase, brain	NOS1	P29475	CHEMBL3568	Enzyme	0.0339707	0 / 2
Indole	[O-][N+](=O)c1cc(ccc1NNc1ccccc1)[N+](=O)[O-]	Nitric oxide synthase, inducible	NOS2	P35228	CHEMBL4481	Enzyme	0.0339707	0 / 3
Indole	[O-][N+](=O)c1cc(ccc1NNc1ccccc1)[N+](=O)[O-]	Nitric-oxide synthase, endothelial	NOS3	P29474	CHEMBL4803	Enzyme	0.0339707	0 / 2
Indole	[O-][N+](=O)c1cc(ccc1NNc1ccccc1)[N+](=O)[O-]	Monoamine oxidase B	MAOB	P27338	CHEMBL2039	Oxidoreductase	0.0339707	0 / 10
Indole	[O-][N+](=O)c1cc(ccc1NNc1ccccc1)[N+](=O)[O-]	Quinone reductase 2	NQO2	P16083	CHEMBL3959	Enzyme	0.0339707	0 / 3
Indole	[O-][N+](=O)c1cc(ccc1NNc1ccccc1)[N+](=O)[O-]	Indoleamine 2,3-dioxygenase	IDO1	P14902	CHEMBL4685	Enzyme	0.0339707	0 / 2
Indole	[O-][N+](=O)c1cc(ccc1NNc1ccccc1)[N+](=O)[O-]	Cytochrome P450 2A6	CYP2A6	P11509	CHEMBL5282	Cytochrome P450	0.0339707	0 / 6
Indole	[O-][N+](=O)c1cc(ccc1NNc1ccccc1)[N+](=O)[O-]	Bcl-2-related protein A1 (by homology)	BCL2A1	Q16548	CHEMBL6044	Unclassified protein	0.0238327432783	0 / 1
Indole	[O-][N+](=O)c1cc(ccc1NNc1ccccc1)[N+](=O)[O-]	Serotonin 2a (5-HT2a) receptor	HTR2A	P28223	CHEMBL224	Family A G protein-coupled receptor	0.0238327432783	0 / 17
Indole	[O-][N+](=O)c1cc(ccc1NNc1ccccc1)[N+](=O)[O-]	Serotonin 2c (5-HT2c) receptor	HTR2C	P28335	CHEMBL225	Family A G protein-coupled receptor	0.0238327432783	0 / 19
Formononetin	O=C(c1ccccc1)OC1C(OC(=O)c2ccccc2)C2OCC(C1OC(=O)c1ccccc1)O2	Interleukin-2	IL2	P60568	CHEMBL5880	Secreted protein	1	1 / 4
Formononetin	O=C(c1ccccc1)OC1C(OC(=O)c2ccccc2)C2OCC(C1OC(=O)c1ccccc1)O2	Cytochrome P450 19A1	CYP19A1	P11511	CHEMBL1978	Cytochrome P450	0.288928	8 / 25
Formononetin	O=C(c1ccccc1)OC1C(OC(=O)c2ccccc2)C2OCC(C1OC(=O)c1ccccc1)O2	Aldehyde dehydrogenase	ALDH2	P05091	CHEMBL1935	Oxidoreductase	0.182485	0 / 44
Formononetin	O=C(c1ccccc1)OC1C(OC(=O)c2ccccc2)C2OCC(C1OC(=O)c1ccccc1)O2	Carbonic anhydrase XII	CA12	O43570	CHEMBL3242	Lyase	0.182485	9 / 32
Formononetin	O=C(c1ccccc1)OC1C(OC(=O)c2ccccc2)C2OCC(C1OC(=O)c1ccccc1)O2	Adenosine A1 receptor (by homology)	ADORA1	P30542	CHEMBL226	Family A G protein-coupled receptor	0.157929	5 / 18
Formononetin	O=C(c1ccccc1)OC1C(OC(=O)c2ccccc2)C2OCC(C1OC(=O)c1ccccc1)O2	Adenosine A2a receptor	ADORA2A	P29274	CHEMBL251	Family A G protein-coupled receptor	0.157929	13 / 14
Formononetin	O=C(c1ccccc1)OC1C(OC(=O)c2ccccc2)C2OCC(C1OC(=O)c1ccccc1)O2	Thromboxane-A synthase	TBXAS1	P24557	CHEMBL1835	Cytochrome P450	0.149733	0 / 1
Formononetin	O=C(c1ccccc1)OC1C(OC(=O)c2ccccc2)C2OCC(C1OC(=O)c1ccccc1)O2	Monoamine oxidase A	MAOA	P21397	CHEMBL1951	Oxidoreductase	0.149733	0 / 65
Formononetin	O=C(c1ccccc1)OC1C(OC(=O)c2ccccc2)C2OCC(C1OC(=O)c1ccccc1)O2	Maltase-glucoamylase	MGAM	O43451	CHEMBL2074	Hydrolase	0.149733	0 / 1
Formononetin	O=C(c1ccccc1)OC1C(OC(=O)c2ccccc2)C2OCC(C1OC(=O)c1ccccc1)O2	Serotonin 2a (5-HT2a) receptor	HTR2A	P28223	CHEMBL224	Family A G protein-coupled receptor	0.149733	0 / 3
Formononetin	O=C(c1ccccc1)OC1C(OC(=O)c2ccccc2)C2OCC(C1OC(=O)c1ccccc1)O2	Serotonin 2c (5-HT2c) receptor	HTR2C	P28335	CHEMBL225	Family A G protein-coupled receptor	0.149733	0 / 3
Formononetin	O=C(c1ccccc1)OC1C(OC(=O)c2ccccc2)C2OCC(C1OC(=O)c1ccccc1)O2	Estrogen-related receptor alpha	ESRRA	P11474	CHEMBL3429	Nuclear receptor	0.149733	0 / 2
Formononetin	O=C(c1ccccc1)OC1C(OC(=O)c2ccccc2)C2OCC(C1OC(=O)c1ccccc1)O2	Estrogen-related receptor beta	ESRRB	O95718	CHEMBL3751	Nuclear receptor	0.149733	0 / 1
Formononetin	O=C(c1ccccc1)OC1C(OC(=O)c2ccccc2)C2OCC(C1OC(=O)c1ccccc1)O2	ATP-binding cassette sub-family G member 2	ABCG2	Q9UNQ0	CHEMBL5393	Primary active transporter	0.149733	0 / 40
Formononetin	O=C(c1ccccc1)OC1C(OC(=O)c2ccccc2)C2OCC(C1OC(=O)c1ccccc1)O2	Carbonic anhydrase VII	CA7	P43166	CHEMBL2326	Lyase	0.141522	1 / 20
Formononetin	O=C(c1ccccc1)OC1C(OC(=O)c2ccccc2)C2OCC(C1OC(=O)c1ccccc1)O2	Estradiol 17-beta-dehydrogenase 2	HSD17B2	P37059	CHEMBL2789	Enzyme	0.141522	4 / 3
Formononetin	O=C(c1ccccc1)OC1C(OC(=O)c2ccccc2)C2OCC(C1OC(=O)c1ccccc1)O2	Carbonic anhydrase IV	CA4	P22748	CHEMBL3729	Lyase	0.141522	1 / 13
Formononetin	O=C(c1ccccc1)OC1C(OC(=O)c2ccccc2)C2OCC(C1OC(=O)c1ccccc1)O2	Carbonyl reductase [NADPH] 1	CBR1	P16152	CHEMBL5586	Enzyme	0.141522	1 / 3
Formononetin	O=C(c1ccccc1)OC1C(OC(=O)c2ccccc2)C2OCC(C1OC(=O)c1ccccc1)O2	Norepinephrine transporter	SLC6A2	P23975	CHEMBL222	Electrochemical transporter	0.133338	0 / 1
Formononetin	O=C(c1ccccc1)OC1C(OC(=O)c2ccccc2)C2OCC(C1OC(=O)c1ccccc1)O2	Arachidonate 12-lipoxygenase	ALOX12	P18054	CHEMBL3687	Enzyme	0.133338	0 / 12
Formononetin	O=C(c1ccccc1)OC1C(OC(=O)c2ccccc2)C2OCC(C1OC(=O)c1ccccc1)O2	Epidermal growth factor receptor erbB1	EGFR	P00533	CHEMBL203	Kinase	0.125143	2 / 16
Formononetin	O=C(c1ccccc1)OC1C(OC(=O)c2ccccc2)C2OCC(C1OC(=O)c1ccccc1)O2	Tyrosinase (by homology)	TYR	P14679	CHEMBL1973	Oxidoreductase	0.116965	0 / 2
Formononetin	O=C(c1ccccc1)OC1C(OC(=O)c2ccccc2)C2OCC(C1OC(=O)c1ccccc1)O2	Xanthine dehydrogenase	XDH	P47989	CHEMBL1929	Oxidoreductase	0.116965	0 / 19
Formononetin	O=C(c1ccccc1)OC1C(OC(=O)c2ccccc2)C2OCC(C1OC(=O)c1ccccc1)O2	6-phosphofructo-2-kinase/fructose-2,6-bisphosphatase 3	PFKFB3	Q16875	CHEMBL2331053	Enzyme	0.116965	0 / 2
Formononetin	O=C(c1ccccc1)OC1C(OC(=O)c2ccccc2)C2OCC(C1OC(=O)c1ccccc1)O2	Estrogen receptor beta	ESR2	Q92731	CHEMBL242	Nuclear receptor	0.108771	1 / 60
Formononetin	O=C(c1ccccc1)OC1C(OC(=O)c2ccccc2)C2OCC(C1OC(=O)c1ccccc1)O2	Receptor-type tyrosine-protein phosphatase S	PTPRS	Q13332	CHEMBL2396508	Phosphatase	0.108771	0 / 7
Formononetin	O=C(c1ccccc1)OC1C(OC(=O)c2ccccc2)C2OCC(C1OC(=O)c1ccccc1)O2	Estradiol 17-beta-dehydrogenase 1	HSD17B1	P14061	CHEMBL3181	Enzyme	0.108771	4 / 4
Formononetin	O=C(c1ccccc1)OC1C(OC(=O)c2ccccc2)C2OCC(C1OC(=O)c1ccccc1)O2	P-glycoprotein 1	ABCB1	P08183	CHEMBL4302	Primary active transporter	0.108771	2 / 31
Formononetin	O=C(c1ccccc1)OC1C(OC(=O)c2ccccc2)C2OCC(C1OC(=O)c1ccccc1)O2	Estrogen receptor alpha	ESR1	P03372	CHEMBL206	Nuclear receptor	0.108771	1 / 77
Formononetin	O=C(c1ccccc1)OC1C(OC(=O)c2ccccc2)C2OCC(C1OC(=O)c1ccccc1)O2	Macrophage migration inhibitory factor	MIF	P14174	CHEMBL2085	Enzyme	0.108771	1 / 8
Formononetin	O=C(c1ccccc1)OC1C(OC(=O)c2ccccc2)C2OCC(C1OC(=O)c1ccccc1)O2	Arachidonate 15-lipoxygenase	ALOX15	P16050	CHEMBL2903	Enzyme	0.108771	0 / 9
Formononetin	O=C(c1ccccc1)OC1C(OC(=O)c2ccccc2)C2OCC(C1OC(=O)c1ccccc1)O2	Peroxisome proliferator-activated receptor alpha	PPARA	Q07869	CHEMBL239	Nuclear receptor	0.100579	1 / 1
Formononetin	O=C(c1ccccc1)OC1C(OC(=O)c2ccccc2)C2OCC(C1OC(=O)c1ccccc1)O2	Cyclooxygenase-1	PTGS1	P23219	CHEMBL221	Oxidoreductase	0.100579	1 / 3
Formononetin	O=C(c1ccccc1)OC1C(OC(=O)c2ccccc2)C2OCC(C1OC(=O)c1ccccc1)O2	Toll-like receptor (TLR7/TLR9)	TLR9	Q9NR96	CHEMBL5804	Toll-like and Il-1 receptors	0.100579	0 / 2
Formononetin	O=C(c1ccccc1)OC1C(OC(=O)c2ccccc2)C2OCC(C1OC(=O)c1ccccc1)O2	Monoamine oxidase B	MAOB	P27338	CHEMBL2039	Oxidoreductase	0.100579	2 / 130
Formononetin	O=C(c1ccccc1)OC1C(OC(=O)c2ccccc2)C2OCC(C1OC(=O)c1ccccc1)O2	Carbonic anhydrase II	CA2	P00918	CHEMBL205	Lyase	0.100579	9 / 25
Formononetin	O=C(c1ccccc1)OC1C(OC(=O)c2ccccc2)C2OCC(C1OC(=O)c1ccccc1)O2	Carbonic anhydrase I	CA1	P00915	CHEMBL261	Lyase	0.100579	7 / 25
Formononetin	O=C(c1ccccc1)OC1C(OC(=O)c2ccccc2)C2OCC(C1OC(=O)c1ccccc1)O2	NADPH oxidase 4	NOX4	Q9NPH5	CHEMBL1250375	Enzyme	0.100579	0 / 7
Formononetin	O=C(c1ccccc1)OC1C(OC(=O)c2ccccc2)C2OCC(C1OC(=O)c1ccccc1)O2	Serum paraoxonase/arylesterase 1	PON1	P27169	CHEMBL3167	Enzyme	0.100579	0 / 1
Formononetin	O=C(c1ccccc1)OC1C(OC(=O)c2ccccc2)C2OCC(C1OC(=O)c1ccccc1)O2	Tankyrase-2	TNKS2	Q9H2K2	CHEMBL6154	Enzyme	0.100579	1 / 7
Formononetin	O=C(c1ccccc1)OC1C(OC(=O)c2ccccc2)C2OCC(C1OC(=O)c1ccccc1)O2	Tankyrase-1	TNKS	O95271	CHEMBL6164	Enzyme	0.100579	1 / 11
Formononetin	O=C(c1ccccc1)OC1C(OC(=O)c2ccccc2)C2OCC(C1OC(=O)c1ccccc1)O2	Acetylcholinesterase	ACHE	P22303	CHEMBL220	Hydrolase	0.100579	0 / 62
Formononetin	O=C(c1ccccc1)OC1C(OC(=O)c2ccccc2)C2OCC(C1OC(=O)c1ccccc1)O2	Carbonic anhydrase III	CA3	P07451	CHEMBL2885	Lyase	0.100579	0 / 7
Formononetin	O=C(c1ccccc1)OC1C(OC(=O)c2ccccc2)C2OCC(C1OC(=O)c1ccccc1)O2	Carbonic anhydrase VI	CA6	P23280	CHEMBL3025	Lyase	0.100579	0 / 7
Formononetin	O=C(c1ccccc1)OC1C(OC(=O)c2ccccc2)C2OCC(C1OC(=O)c1ccccc1)O2	Carbonic anhydrase XIV	CA14	Q9ULX7	CHEMBL3510	Lyase	0.100579	0 / 12
Formononetin	O=C(c1ccccc1)OC1C(OC(=O)c2ccccc2)C2OCC(C1OC(=O)c1ccccc1)O2	Carbonic anhydrase XIII	CA13	Q8N1Q1	CHEMBL3912	Lyase	0.100579	0 / 14
Formononetin	O=C(c1ccccc1)OC1C(OC(=O)c2ccccc2)C2OCC(C1OC(=O)c1ccccc1)O2	Carbonic anhydrase VB	CA5B	Q9Y2D0	CHEMBL3969	Lyase	0.100579	0 / 7
Formononetin	O=C(c1ccccc1)OC1C(OC(=O)c2ccccc2)C2OCC(C1OC(=O)c1ccccc1)O2	Carbonic anhydrase VA	CA5A	P35218	CHEMBL4789	Lyase	0.100579	0 / 6
Formononetin	O=C(c1ccccc1)OC1C(OC(=O)c2ccccc2)C2OCC(C1OC(=O)c1ccccc1)O2	Dihydroorotate dehydrogenase	DHODH	Q02127	CHEMBL1966	Oxidoreductase	0.100579	38 / 0
Formononetin	O=C(c1ccccc1)OC1C(OC(=O)c2ccccc2)C2OCC(C1OC(=O)c1ccccc1)O2	Steryl-sulfatase	STS	P08842	CHEMBL3559	Enzyme	0.100579	0 / 4
Formononetin	O=C(c1ccccc1)OC1C(OC(=O)c2ccccc2)C2OCC(C1OC(=O)c1ccccc1)O2	DNA excision repair protein ERCC-5	ERCC5	P28715	CHEMBL4736	Other nuclear protein	0.100579	8 / 0
Formononetin	O=C(c1ccccc1)OC1C(OC(=O)c2ccccc2)C2OCC(C1OC(=O)c1ccccc1)O2	Flap endonuclease 1	FEN1	P39748	CHEMBL5027	Enzyme	0.100579	10 / 0
Formononetin	O=C(c1ccccc1)OC1C(OC(=O)c2ccccc2)C2OCC(C1OC(=O)c1ccccc1)O2	Serine/threonine-protein kinase RAF	RAF1	P04049	CHEMBL1906	Kinase	0.100579	12 / 0
Formononetin	O=C(c1ccccc1)OC1C(OC(=O)c2ccccc2)C2OCC(C1OC(=O)c1ccccc1)O2	Carbonic anhydrase IX	CA9	Q16790	CHEMBL3594	Lyase	0.100579	8 / 36
Formononetin	O=C(c1ccccc1)OC1C(OC(=O)c2ccccc2)C2OCC(C1OC(=O)c1ccccc1)O2	Protein-tyrosine phosphatase 1B	PTPN1	P18031	CHEMBL335	Phosphatase	0.100579	0 / 18
Formononetin	O=C(c1ccccc1)OC1C(OC(=O)c2ccccc2)C2OCC(C1OC(=O)c1ccccc1)O2	Beta-secretase 1	BACE1	P56817	CHEMBL4822	Protease	0.100579	0 / 20
2-Phenylacetamide	COC(=O)[C@@]1(O)[C@H](OC(=O)C)[C@]2(CC)C=CCN3[C@@H]2[C@@]2([C@H]1N(C)c1c2ccc(c1)OC)CC3	Alcohol dehydrogenase beta chain	ADH1B	P00325	CHEMBL3284	Oxidoreductase	0.0443083186041	8 / 0
2-Phenylacetamide	COC(=O)[C@@]1(O)[C@H](OC(=O)C)[C@]2(CC)C=CCN3[C@@H]2[C@@]2([C@H]1N(C)c1c2ccc(c1)OC)CC3	Alcohol dehydrogenase gamma chain	ADH1C	P00326	CHEMBL3285	Oxidoreductase	0.0443083186041	5 / 0
2-Phenylacetamide	COC(=O)[C@@]1(O)[C@H](OC(=O)C)[C@]2(CC)C=CCN3[C@@H]2[C@@]2([C@H]1N(C)c1c2ccc(c1)OC)CC3	Histone deacetylase 5	HDAC5	Q9UQL6	CHEMBL2563	Eraser	0.0443083186041	0 / 7
2-Phenylacetamide	COC(=O)[C@@]1(O)[C@H](OC(=O)C)[C@]2(CC)C=CCN3[C@@H]2[C@@]2([C@H]1N(C)c1c2ccc(c1)OC)CC3	Histone deacetylase 7	HDAC7	Q8WUI4	CHEMBL2716	Eraser	0.0443083186041	0 / 7
2-Phenylacetamide	COC(=O)[C@@]1(O)[C@H](OC(=O)C)[C@]2(CC)C=CCN3[C@@H]2[C@@]2([C@H]1N(C)c1c2ccc(c1)OC)CC3	Histone deacetylase 4	HDAC4	P56524	CHEMBL3524	Eraser	0.0443083186041	0 / 7
2-Phenylacetamide	COC(=O)[C@@]1(O)[C@H](OC(=O)C)[C@]2(CC)C=CCN3[C@@H]2[C@@]2([C@H]1N(C)c1c2ccc(c1)OC)CC3	Histone deacetylase 9	HDAC9	Q9UKV0	CHEMBL4145	Eraser	0.0443083186041	0 / 2
2-Phenylacetamide	COC(=O)[C@@]1(O)[C@H](OC(=O)C)[C@]2(CC)C=CCN3[C@@H]2[C@@]2([C@H]1N(C)c1c2ccc(c1)OC)CC3	Poly [ADP-ribose] polymerase-1	PARP1	P09874	CHEMBL3105	Enzyme	0.0443083186041	91 / 0
2-Phenylacetamide	COC(=O)[C@@]1(O)[C@H](OC(=O)C)[C@]2(CC)C=CCN3[C@@H]2[C@@]2([C@H]1N(C)c1c2ccc(c1)OC)CC3	Alcohol dehydrogenase alpha chain	ADH1A	P07327	CHEMBL1970	Oxidoreductase	0.0339707	14 / 0
2-Phenylacetamide	COC(=O)[C@@]1(O)[C@H](OC(=O)C)[C@]2(CC)C=CCN3[C@@H]2[C@@]2([C@H]1N(C)c1c2ccc(c1)OC)CC3	Carbonic anhydrase XIII (by homology)	CA13	Q8N1Q1	CHEMBL3912	Lyase	0.0339707	15 / 0
2-Phenylacetamide	COC(=O)[C@@]1(O)[C@H](OC(=O)C)[C@]2(CC)C=CCN3[C@@H]2[C@@]2([C@H]1N(C)c1c2ccc(c1)OC)CC3	Cathepsin K	CTSK	P43235	CHEMBL268	Protease	0.0339707	30 / 0
2-Phenylacetamide	COC(=O)[C@@]1(O)[C@H](OC(=O)C)[C@]2(CC)C=CCN3[C@@H]2[C@@]2([C@H]1N(C)c1c2ccc(c1)OC)CC3	Induced myeloid leukemia cell differentiation protein Mcl-1	MCL1	Q07820	CHEMBL4361	Other cytosolic protein	0.0339707	6 / 0
2-Phenylacetamide	COC(=O)[C@@]1(O)[C@H](OC(=O)C)[C@]2(CC)C=CCN3[C@@H]2[C@@]2([C@H]1N(C)c1c2ccc(c1)OC)CC3	Histone deacetylase 6	HDAC6	Q9UBN7	CHEMBL1865	Eraser	0.0339707	3 / 5
2-Phenylacetamide	COC(=O)[C@@]1(O)[C@H](OC(=O)C)[C@]2(CC)C=CCN3[C@@H]2[C@@]2([C@H]1N(C)c1c2ccc(c1)OC)CC3	Cytochrome P450 11B1	CYP11B1	P15538	CHEMBL1908	Cytochrome P450	0.0339707	36 / 0
2-Phenylacetamide	COC(=O)[C@@]1(O)[C@H](OC(=O)C)[C@]2(CC)C=CCN3[C@@H]2[C@@]2([C@H]1N(C)c1c2ccc(c1)OC)CC3	Cytochrome P450 11B2	CYP11B2	P19099	CHEMBL2722	Cytochrome P450	0.0339707	38 / 0
2-Phenylacetamide	COC(=O)[C@@]1(O)[C@H](OC(=O)C)[C@]2(CC)C=CCN3[C@@H]2[C@@]2([C@H]1N(C)c1c2ccc(c1)OC)CC3	Protein-glutamine gamma-glutamyltransferase	TGM2	P21980	CHEMBL2730	Enzyme	0.0238327432783	26 / 0
2-Phenylacetamide	COC(=O)[C@@]1(O)[C@H](OC(=O)C)[C@]2(CC)C=CCN3[C@@H]2[C@@]2([C@H]1N(C)c1c2ccc(c1)OC)CC3	Calpain 1	CAPN1	P07384	CHEMBL3891	Protease	0.0238327432783	1 / 0
2-Phenylacetamide	COC(=O)[C@@]1(O)[C@H](OC(=O)C)[C@]2(CC)C=CCN3[C@@H]2[C@@]2([C@H]1N(C)c1c2ccc(c1)OC)CC3	Trace amine-associated receptor 1	TAAR1	Q96RJ0	CHEMBL5857	Family A G protein-coupled receptor	0.0238327432783	62 / 9
2-Phenylacetamide	COC(=O)[C@@]1(O)[C@H](OC(=O)C)[C@]2(CC)C=CCN3[C@@H]2[C@@]2([C@H]1N(C)c1c2ccc(c1)OC)CC3	Carbonic anhydrase III	CA3	P07451	CHEMBL2885	Lyase	0.0238327432783	5 / 0
2-Phenylacetamide	COC(=O)[C@@]1(O)[C@H](OC(=O)C)[C@]2(CC)C=CCN3[C@@H]2[C@@]2([C@H]1N(C)c1c2ccc(c1)OC)CC3	Nitric oxide synthase, inducible (by homology)	NOS2	P35228	CHEMBL4481	Enzyme	0.0238327432783	22 / 0
2-Phenylacetamide	COC(=O)[C@@]1(O)[C@H](OC(=O)C)[C@]2(CC)C=CCN3[C@@H]2[C@@]2([C@H]1N(C)c1c2ccc(c1)OC)CC3	Thyroid peroxidase	TPO	P07202	CHEMBL1839	Oxidoreductase	0.0238327432783	1 / 0
2-Phenylacetamide	COC(=O)[C@@]1(O)[C@H](OC(=O)C)[C@]2(CC)C=CCN3[C@@H]2[C@@]2([C@H]1N(C)c1c2ccc(c1)OC)CC3	Myeloperoxidase	MPO	P05164	CHEMBL2439	Enzyme	0.0238327432783	16 / 0
2-Phenylacetamide	COC(=O)[C@@]1(O)[C@H](OC(=O)C)[C@]2(CC)C=CCN3[C@@H]2[C@@]2([C@H]1N(C)c1c2ccc(c1)OC)CC3	Histone deacetylase 2	HDAC2	Q92769	CHEMBL1937	Eraser	0.0238327432783	4 / 3
2-Phenylacetamide	COC(=O)[C@@]1(O)[C@H](OC(=O)C)[C@]2(CC)C=CCN3[C@@H]2[C@@]2([C@H]1N(C)c1c2ccc(c1)OC)CC3	Epidermal growth factor receptor erbB1	EGFR	P00533	CHEMBL203	Kinase	0.0238327432783	76 / 0
2-Phenylacetamide	COC(=O)[C@@]1(O)[C@H](OC(=O)C)[C@]2(CC)C=CCN3[C@@H]2[C@@]2([C@H]1N(C)c1c2ccc(c1)OC)CC3	Regulator of G-protein signaling 4	RGS4	P49798	CHEMBL1795091	Unclassified protein	0.0238327432783	9 / 0
2-Phenylacetamide	COC(=O)[C@@]1(O)[C@H](OC(=O)C)[C@]2(CC)C=CCN3[C@@H]2[C@@]2([C@H]1N(C)c1c2ccc(c1)OC)CC3	Melanin-concentrating hormone receptor 1	MCHR1	Q99705	CHEMBL344	Family A G protein-coupled receptor	0.0238327432783	15 / 0
2-Phenylacetamide	COC(=O)[C@@]1(O)[C@H](OC(=O)C)[C@]2(CC)C=CCN3[C@@H]2[C@@]2([C@H]1N(C)c1c2ccc(c1)OC)CC3	Lysine-specific demethylase 4C	KDM4C	Q9H3R0	CHEMBL6175	Eraser	0.0238327432783	7 / 0
Genistein	COc1cc(O)cc(c1CC=C(C)C)c1cc2c(o1)cc(cc2)O	Thromboxane-A synthase	TBXAS1	P24557	CHEMBL1835	Cytochrome P450	1	1 / 2
Genistein	COc1cc(O)cc(c1CC=C(C)C)c1cc2c(o1)cc(cc2)O	Monoamine oxidase A	MAOA	P21397	CHEMBL1951	Oxidoreductase	1	6 / 34
Genistein	COc1cc(O)cc(c1CC=C(C)C)c1cc2c(o1)cc(cc2)O	Epidermal growth factor receptor erbB1	EGFR	P00533	CHEMBL203	Kinase	1	7 / 6
Genistein	COc1cc(O)cc(c1CC=C(C)C)c1cc2c(o1)cc(cc2)O	Estrogen receptor alpha	ESR1	P03372	CHEMBL206	Nuclear receptor	1	76 / 77
Genistein	COc1cc(O)cc(c1CC=C(C)C)c1cc2c(o1)cc(cc2)O	Maltase-glucoamylase	MGAM	O43451	CHEMBL2074	Hydrolase	1	1 / 1
Genistein	COc1cc(O)cc(c1CC=C(C)C)c1cc2c(o1)cc(cc2)O	Serotonin 2a (5-HT2a) receptor	HTR2A	P28223	CHEMBL224	Family A G protein-coupled receptor	1	1 / 2
Genistein	COc1cc(O)cc(c1CC=C(C)C)c1cc2c(o1)cc(cc2)O	Serotonin 2c (5-HT2c) receptor	HTR2C	P28335	CHEMBL225	Family A G protein-coupled receptor	1	1 / 3
Genistein	COc1cc(O)cc(c1CC=C(C)C)c1cc2c(o1)cc(cc2)O	Adenosine A1 receptor (by homology)	ADORA1	P30542	CHEMBL226	Family A G protein-coupled receptor	1	6 / 20
Genistein	COc1cc(O)cc(c1CC=C(C)C)c1cc2c(o1)cc(cc2)O	Estrogen receptor beta	ESR2	Q92731	CHEMBL242	Nuclear receptor	1	94 / 66
Genistein	COc1cc(O)cc(c1CC=C(C)C)c1cc2c(o1)cc(cc2)O	Adenosine A2a receptor	ADORA2A	P29274	CHEMBL251	Family A G protein-coupled receptor	1	5 / 15
Genistein	COc1cc(O)cc(c1CC=C(C)C)c1cc2c(o1)cc(cc2)O	Estradiol 17-beta-dehydrogenase 1	HSD17B1	P14061	CHEMBL3181	Enzyme	1	10 / 5
Genistein	COc1cc(O)cc(c1CC=C(C)C)c1cc2c(o1)cc(cc2)O	Estrogen-related receptor alpha	ESRRA	P11474	CHEMBL3429	Nuclear receptor	1	2 / 2
Genistein	COc1cc(O)cc(c1CC=C(C)C)c1cc2c(o1)cc(cc2)O	Estrogen-related receptor beta	ESRRB	O95718	CHEMBL3751	Nuclear receptor	1	1 / 1
Genistein	COc1cc(O)cc(c1CC=C(C)C)c1cc2c(o1)cc(cc2)O	ATP-binding cassette sub-family G member 2	ABCG2	Q9UNQ0	CHEMBL5393	Primary active transporter	1	6 / 27
Genistein	COc1cc(O)cc(c1CC=C(C)C)c1cc2c(o1)cc(cc2)O	Carbonic anhydrase VII	CA7	P43166	CHEMBL2326	Lyase	0.559045	8 / 12
Genistein	COc1cc(O)cc(c1CC=C(C)C)c1cc2c(o1)cc(cc2)O	Carbonic anhydrase XII	CA12	O43570	CHEMBL3242	Lyase	0.559045	10 / 18
Genistein	COc1cc(O)cc(c1CC=C(C)C)c1cc2c(o1)cc(cc2)O	Carbonic anhydrase IV	CA4	P22748	CHEMBL3729	Lyase	0.551054	7 / 9
Genistein	COc1cc(O)cc(c1CC=C(C)C)c1cc2c(o1)cc(cc2)O	Aldehyde dehydrogenase	ALDH2	P05091	CHEMBL1935	Oxidoreductase	0.5429	1 / 47
Genistein	COc1cc(O)cc(c1CC=C(C)C)c1cc2c(o1)cc(cc2)O	Cytochrome P450 19A1	CYP19A1	P11511	CHEMBL1978	Cytochrome P450	0.510156	6 / 27
Genistein	COc1cc(O)cc(c1CC=C(C)C)c1cc2c(o1)cc(cc2)O	Arachidonate 12-lipoxygenase	ALOX12	P18054	CHEMBL3687	Enzyme	0.428281	9 / 11
Genistein	COc1cc(O)cc(c1CC=C(C)C)c1cc2c(o1)cc(cc2)O	Tyrosinase (by homology)	TYR	P14679	CHEMBL1973	Oxidoreductase	0.420067	2 / 2
Genistein	COc1cc(O)cc(c1CC=C(C)C)c1cc2c(o1)cc(cc2)O	Macrophage migration inhibitory factor	MIF	P14174	CHEMBL2085	Enzyme	0.420067	1 / 8
Genistein	COc1cc(O)cc(c1CC=C(C)C)c1cc2c(o1)cc(cc2)O	Estradiol 17-beta-dehydrogenase 2	HSD17B2	P37059	CHEMBL2789	Enzyme	0.387284	10 / 4
Genistein	COc1cc(O)cc(c1CC=C(C)C)c1cc2c(o1)cc(cc2)O	Xanthine dehydrogenase	XDH	P47989	CHEMBL1929	Oxidoreductase	0.34627	12 / 20
Genistein	COc1cc(O)cc(c1CC=C(C)C)c1cc2c(o1)cc(cc2)O	6-phosphofructo-2-kinase/fructose-2,6-bisphosphatase 3	PFKFB3	Q16875	CHEMBL2331053	Enzyme	0.280809	2 / 2
Genistein	COc1cc(O)cc(c1CC=C(C)C)c1cc2c(o1)cc(cc2)O	Receptor-type tyrosine-protein phosphatase S	PTPRS	Q13332	CHEMBL2396508	Phosphatase	0.247943	5 / 7
Genistein	COc1cc(O)cc(c1CC=C(C)C)c1cc2c(o1)cc(cc2)O	P-glycoprotein 1	ABCB1	P08183	CHEMBL4302	Primary active transporter	0.231637	12 / 39
Genistein	COc1cc(O)cc(c1CC=C(C)C)c1cc2c(o1)cc(cc2)O	Arachidonate 15-lipoxygenase	ALOX15	P16050	CHEMBL2903	Enzyme	0.174271	6 / 8
Genistein	COc1cc(O)cc(c1CC=C(C)C)c1cc2c(o1)cc(cc2)O	NADPH oxidase 4	NOX4	Q9NPH5	CHEMBL1250375	Enzyme	0.157929	6 / 6
Genistein	COc1cc(O)cc(c1CC=C(C)C)c1cc2c(o1)cc(cc2)O	Carbonyl reductase [NADPH] 1	CBR1	P16152	CHEMBL5586	Enzyme	0.149733	2 / 2
Genistein	COc1cc(O)cc(c1CC=C(C)C)c1cc2c(o1)cc(cc2)O	Interleukin-2	IL2	P60568	CHEMBL5880	Secreted protein	0.149733	0 / 4
Genistein	COc1cc(O)cc(c1CC=C(C)C)c1cc2c(o1)cc(cc2)O	Cyclooxygenase-1	PTGS1	P23219	CHEMBL221	Oxidoreductase	0.108771	0 / 3
Genistein	COc1cc(O)cc(c1CC=C(C)C)c1cc2c(o1)cc(cc2)O	Norepinephrine transporter	SLC6A2	P23975	CHEMBL222	Electrochemical transporter	0.108771	0 / 1
Genistein	COc1cc(O)cc(c1CC=C(C)C)c1cc2c(o1)cc(cc2)O	Carbonic anhydrase II	CA2	P00918	CHEMBL205	Lyase	0.108771	8 / 22
Genistein	COc1cc(O)cc(c1CC=C(C)C)c1cc2c(o1)cc(cc2)O	Monoamine oxidase B	MAOB	P27338	CHEMBL2039	Oxidoreductase	0.108771	0 / 77
Genistein	COc1cc(O)cc(c1CC=C(C)C)c1cc2c(o1)cc(cc2)O	Acetylcholinesterase	ACHE	P22303	CHEMBL220	Hydrolase	0.100579	4 / 33
Genistein	COc1cc(O)cc(c1CC=C(C)C)c1cc2c(o1)cc(cc2)O	Arachidonate 5-lipoxygenase	ALOX5	P09917	CHEMBL215	Oxidoreductase	0.100579	4 / 19
Genistein	COc1cc(O)cc(c1CC=C(C)C)c1cc2c(o1)cc(cc2)O	Serum paraoxonase/arylesterase 1	PON1	P27169	CHEMBL3167	Enzyme	0.100579	0 / 1
Genistein	COc1cc(O)cc(c1CC=C(C)C)c1cc2c(o1)cc(cc2)O	Carbonic anhydrase I	CA1	P00915	CHEMBL261	Lyase	0.100579	4 / 20
Genistein	COc1cc(O)cc(c1CC=C(C)C)c1cc2c(o1)cc(cc2)O	Cyclin-dependent kinase 5/CDK5 activator 1	CDK5R1 CDK5	Q15078 Q00535	CHEMBL1907600	Kinase	0.100579	6 / 6
Genistein	COc1cc(O)cc(c1CC=C(C)C)c1cc2c(o1)cc(cc2)O	Aldose reductase (by homology)	AKR1B1	P15121	CHEMBL1900	Enzyme	0.100579	16 / 44
Genistein	COc1cc(O)cc(c1CC=C(C)C)c1cc2c(o1)cc(cc2)O	Tankyrase-2	TNKS2	Q9H2K2	CHEMBL6154	Enzyme	0.100579	4 / 8
Genistein	COc1cc(O)cc(c1CC=C(C)C)c1cc2c(o1)cc(cc2)O	Tankyrase-1	TNKS	O95271	CHEMBL6164	Enzyme	0.100579	4 / 11
Genistein	COc1cc(O)cc(c1CC=C(C)C)c1cc2c(o1)cc(cc2)O	Steryl-sulfatase	STS	P08842	CHEMBL3559	Enzyme	0.100579	0 / 6
Genistein	COc1cc(O)cc(c1CC=C(C)C)c1cc2c(o1)cc(cc2)O	Tyrosine-protein kinase receptor FLT3	FLT3	P36888	CHEMBL1974	Kinase	0.100579	5 / 7
Genistein	COc1cc(O)cc(c1CC=C(C)C)c1cc2c(o1)cc(cc2)O	Cyclin-dependent kinase 1/cyclin B	CCNB3 CDK1 CCNB1 CCNB2	Q8WWL7 P06493 P14635 O95067	CHEMBL2094127	Other cytosolic protein	0.100579	4 / 4
Genistein	COc1cc(O)cc(c1CC=C(C)C)c1cc2c(o1)cc(cc2)O	Cyclooxygenase-2	PTGS2	P35354	CHEMBL230	Oxidoreductase	0.100579	1 / 8
Genistein	COc1cc(O)cc(c1CC=C(C)C)c1cc2c(o1)cc(cc2)O	Cyclin-dependent kinase 6	CDK6	Q00534	CHEMBL2508	Kinase	0.100579	3 / 3
Genistein	COc1cc(O)cc(c1CC=C(C)C)c1cc2c(o1)cc(cc2)O	Tyrosine-protein kinase SYK	SYK	P43405	CHEMBL2599	Kinase	0.100579	3 / 3
Genistein	COc1cc(O)cc(c1CC=C(C)C)c1cc2c(o1)cc(cc2)O	Glycogen synthase kinase-3 beta	GSK3B	P49841	CHEMBL262	Kinase	0.100579	3 / 7
Genistein	COc1cc(O)cc(c1CC=C(C)C)c1cc2c(o1)cc(cc2)O	Multidrug resistance-associated protein 1	ABCC1	P33527	CHEMBL3004	Primary active transporter	0.100579	7 / 10
Genistein	COc1cc(O)cc(c1CC=C(C)C)c1cc2c(o1)cc(cc2)O	Transthyretin	TTR	P02766	CHEMBL3194	Secreted protein	0.100579	2 / 2
Genistein	COc1cc(O)cc(c1CC=C(C)C)c1cc2c(o1)cc(cc2)O	Casein kinase II alpha	CSNK2A1	P68400	CHEMBL3629	Kinase	0.100579	3 / 3
Genistein	COc1cc(O)cc(c1CC=C(C)C)c1cc2c(o1)cc(cc2)O	Cystic fibrosis transmembrane conductance regulator	CFTR	P13569	CHEMBL4051	Other ion channel	0.100579	1 / 1
Genistein	COc1cc(O)cc(c1CC=C(C)C)c1cc2c(o1)cc(cc2)O	Cytochrome P450 1B1	CYP1B1	Q16678	CHEMBL4878	Cytochrome P450	0.100579	12 / 24
Genistein	COc1cc(O)cc(c1CC=C(C)C)c1cc2c(o1)cc(cc2)O	Aldo-keto reductase family 1 member B10	AKR1B10	O60218	CHEMBL5983	Enzyme	0.100579	2 / 3
Genistein	COc1cc(O)cc(c1CC=C(C)C)c1cc2c(o1)cc(cc2)O	Insulin-like growth factor binding protein 3	IGFBP3	P17936	CHEMBL3997	Secreted protein	0.100579	2 / 0
Genistein	COc1cc(O)cc(c1CC=C(C)C)c1cc2c(o1)cc(cc2)O	Induced myeloid leukemia cell differentiation protein Mcl-1	MCL1	Q07820	CHEMBL4361	Other cytosolic protein	0.100579	3 / 4
Genistein	COc1cc(O)cc(c1CC=C(C)C)c1cc2c(o1)cc(cc2)O	Alpha-synuclein	SNCA	P37840	CHEMBL6152	Unclassified protein	0.100579	2 / 0
Genistein	COc1cc(O)cc(c1CC=C(C)C)c1cc2c(o1)cc(cc2)O	Poly [ADP-ribose] polymerase-1	PARP1	P09874	CHEMBL3105	Enzyme	0.100579	3 / 6
Genistein	COc1cc(O)cc(c1CC=C(C)C)c1cc2c(o1)cc(cc2)O	Toll-like receptor (TLR7/TLR9)	TLR9	Q9NR96	CHEMBL5804	Toll-like and Il-1 receptors	0.100579	0 / 1
Genistein	COc1cc(O)cc(c1CC=C(C)C)c1cc2c(o1)cc(cc2)O	Corticotropin releasing factor receptor 1	CRHR1	P34998	CHEMBL1800	Family B G protein-coupled receptor	0.100579	1 / 0
Genistein	COc1cc(O)cc(c1CC=C(C)C)c1cc2c(o1)cc(cc2)O	Peroxisome proliferator-activated receptor alpha	PPARA	Q07869	CHEMBL239	Nuclear receptor	0.100579	1 / 1
Genistein	COc1cc(O)cc(c1CC=C(C)C)c1cc2c(o1)cc(cc2)O	Protein-tyrosine phosphatase 1B	PTPN1	P18031	CHEMBL335	Phosphatase	0.100579	5 / 21
Genistein	COc1cc(O)cc(c1CC=C(C)C)c1cc2c(o1)cc(cc2)O	Tissue-type plasminogen activator	PLAT	P00750	CHEMBL1873	Protease	0.100579	8 / 0
Genistein	COc1cc(O)cc(c1CC=C(C)C)c1cc2c(o1)cc(cc2)O	Thrombin and coagulation factor X	F10	P00742	CHEMBL244	Protease	0.100579	10 / 0
Genistein	COc1cc(O)cc(c1CC=C(C)C)c1cc2c(o1)cc(cc2)O	Urokinase-type plasminogen activator	PLAU	P00749	CHEMBL3286	Protease	0.100579	13 / 0
Genistein	COc1cc(O)cc(c1CC=C(C)C)c1cc2c(o1)cc(cc2)O	Serine/threonine-protein kinase PIM1	PIM1	P11309	CHEMBL2147	Kinase	0.100579	8 / 6
Genistein	COc1cc(O)cc(c1CC=C(C)C)c1cc2c(o1)cc(cc2)O	Serine/threonine-protein kinase Aurora-B	AURKB	Q96GD4	CHEMBL2185	Kinase	0.100579	3 / 3
Genistein	COc1cc(O)cc(c1CC=C(C)C)c1cc2c(o1)cc(cc2)O	Carbonic anhydrase III	CA3	P07451	CHEMBL2885	Lyase	0.100579	1 / 3
Genistein	COc1cc(O)cc(c1CC=C(C)C)c1cc2c(o1)cc(cc2)O	Carbonic anhydrase VI	CA6	P23280	CHEMBL3025	Lyase	0.100579	1 / 3
Genistein	COc1cc(O)cc(c1CC=C(C)C)c1cc2c(o1)cc(cc2)O	Carbonic anhydrase XIV	CA14	Q9ULX7	CHEMBL3510	Lyase	0.100579	1 / 3
Genistein	COc1cc(O)cc(c1CC=C(C)C)c1cc2c(o1)cc(cc2)O	Carbonic anhydrase IX	CA9	Q16790	CHEMBL3594	Lyase	0.100579	3 / 15
Genistein	COc1cc(O)cc(c1CC=C(C)C)c1cc2c(o1)cc(cc2)O	Carbonic anhydrase XIII	CA13	Q8N1Q1	CHEMBL3912	Lyase	0.100579	1 / 4
Genistein	COc1cc(O)cc(c1CC=C(C)C)c1cc2c(o1)cc(cc2)O	Carbonic anhydrase VA	CA5A	P35218	CHEMBL4789	Lyase	0.100579	1 / 3
Genistein	COc1cc(O)cc(c1CC=C(C)C)c1cc2c(o1)cc(cc2)O	Arginase-1 (by homology)	ARG1	P05089	CHEMBL1075097	Enzyme	0.100579	2 / 2
Genistein	COc1cc(O)cc(c1CC=C(C)C)c1cc2c(o1)cc(cc2)O	Insulin-like growth factor binding protein 6	IGFBP6	P24592	CHEMBL2139	Secreted protein	0.100579	1 / 0
Genistein	COc1cc(O)cc(c1CC=C(C)C)c1cc2c(o1)cc(cc2)O	Insulin-like growth factor binding protein 4	IGFBP4	P22692	CHEMBL2310	Secreted protein	0.100579	1 / 0
Genistein	COc1cc(O)cc(c1CC=C(C)C)c1cc2c(o1)cc(cc2)O	Insulin-like growth factor binding protein 5	IGFBP5	P24593	CHEMBL2665	Secreted protein	0.100579	1 / 0
Genistein	COc1cc(O)cc(c1CC=C(C)C)c1cc2c(o1)cc(cc2)O	Insulin-like growth factor binding protein 2	IGFBP2	P18065	CHEMBL3088	Secreted protein	0.100579	1 / 0
Genistein	COc1cc(O)cc(c1CC=C(C)C)c1cc2c(o1)cc(cc2)O	Insulin-like growth factor binding protein 1	IGFBP1	P08833	CHEMBL4178	Secreted protein	0.100579	1 / 0
Genistein	COc1cc(O)cc(c1CC=C(C)C)c1cc2c(o1)cc(cc2)O	Bcl2-antagonist of cell death (BAD)	BAD	Q92934	CHEMBL3817	Other cytosolic protein	0.100579	0 / 1
Genistein	COc1cc(O)cc(c1CC=C(C)C)c1cc2c(o1)cc(cc2)O	Glyoxalase I	GLO1	Q04760	CHEMBL2424	Enzyme	0.100579	3 / 3
Genistein	COc1cc(O)cc(c1CC=C(C)C)c1cc2c(o1)cc(cc2)O	Beta amyloid A4 protein	APP	P05067	CHEMBL2487	Membrane receptor	0.100579	2 / 3
Genistein	COc1cc(O)cc(c1CC=C(C)C)c1cc2c(o1)cc(cc2)O	Matrix metalloproteinase 9	MMP9	P14780	CHEMBL321	Protease	0.100579	2 / 2
Genistein	COc1cc(O)cc(c1CC=C(C)C)c1cc2c(o1)cc(cc2)O	Matrix metalloproteinase 2	MMP2	P08253	CHEMBL333	Protease	0.100579	2 / 2
Genistein	COc1cc(O)cc(c1CC=C(C)C)c1cc2c(o1)cc(cc2)O	Matrix metalloproteinase 12	MMP12	P39900	CHEMBL4393	Protease	0.100579	1 / 1
Genistein	COc1cc(O)cc(c1CC=C(C)C)c1cc2c(o1)cc(cc2)O	Lymphocyte differentiation antigen CD38	CD38	P28907	CHEMBL4660	Enzyme	0.100579	2 / 2
Genistein	COc1cc(O)cc(c1CC=C(C)C)c1cc2c(o1)cc(cc2)O	DNA topoisomerase I (by homology)	TOP1	P11387	CHEMBL1781	Isomerase	0.100579	1 / 1
Hordenine	O=C1C=Cc2c(C1=O)cc1c3c2ccc2c3c(cc1)ccc2	Dopamine D2 receptor	DRD2	P14416	CHEMBL217	Family A G protein-coupled receptor	0.207047	165 / 276
Hordenine	O=C1C=Cc2c(C1=O)cc1c3c2ccc2c3c(cc1)ccc2	Trace amine-associated receptor 1 (by homology)	TAAR1	Q96RJ0	CHEMBL5857	Family A G protein-coupled receptor	0.168421	7 / 13
Hordenine	O=C1C=Cc2c(C1=O)cc1c3c2ccc2c3c(cc1)ccc2	Dopamine D3 receptor	DRD3	P35462	CHEMBL234	Family A G protein-coupled receptor	0.158539	44 / 133
Hordenine	O=C1C=Cc2c(C1=O)cc1c3c2ccc2c3c(cc1)ccc2	Dopamine D4 receptor	DRD4	P21917	CHEMBL219	Family A G protein-coupled receptor	0.0918391658524	30 / 45
Hordenine	O=C1C=Cc2c(C1=O)cc1c3c2ccc2c3c(cc1)ccc2	Dopamine D1 receptor	DRD1	P21728	CHEMBL2056	Family A G protein-coupled receptor	0.0918391658524	37 / 85
Hordenine	O=C1C=Cc2c(C1=O)cc1c3c2ccc2c3c(cc1)ccc2	Mu opioid receptor	OPRM1	P35372	CHEMBL233	Family A G protein-coupled receptor	0.0918391658524	63 / 328
Hordenine	O=C1C=Cc2c(C1=O)cc1c3c2ccc2c3c(cc1)ccc2	Norepinephrine transporter	SLC6A2	P23975	CHEMBL222	Electrochemical transporter	0.0727163610114	35 / 87
Hordenine	O=C1C=Cc2c(C1=O)cc1c3c2ccc2c3c(cc1)ccc2	Dopamine transporter	SLC6A3	Q01959	CHEMBL238	Electrochemical transporter	0.0727163610114	66 / 151
Hordenine	O=C1C=Cc2c(C1=O)cc1c3c2ccc2c3c(cc1)ccc2	Delta opioid receptor	OPRD1	P41143	CHEMBL236	Family A G protein-coupled receptor	0.0727163610114	42 / 163
Hordenine	O=C1C=Cc2c(C1=O)cc1c3c2ccc2c3c(cc1)ccc2	Neuromedin-U receptor 2	NMUR2	Q9GZQ4	CHEMBL1075144	Family A G protein-coupled receptor	0.0727163610114	0 / 1
Hordenine	O=C1C=Cc2c(C1=O)cc1c3c2ccc2c3c(cc1)ccc2	Sigma opioid receptor	SIGMAR1	Q99720	CHEMBL287	Membrane receptor	0.0727163610114	48 / 293
Hordenine	O=C1C=Cc2c(C1=O)cc1c3c2ccc2c3c(cc1)ccc2	Kappa Opioid receptor	OPRK1	P41145	CHEMBL237	Family A G protein-coupled receptor	0.0727163610114	40 / 155
Hordenine	O=C1C=Cc2c(C1=O)cc1c3c2ccc2c3c(cc1)ccc2	Alpha-2a adrenergic receptor	ADRA2A	P08913	CHEMBL1867	Family A G protein-coupled receptor	0.0630257148888	4 / 13
Hordenine	O=C1C=Cc2c(C1=O)cc1c3c2ccc2c3c(cc1)ccc2	Adrenergic receptor alpha-2	ADRA2C	P18825	CHEMBL1916	Family A G protein-coupled receptor	0.0630257148888	4 / 12
Hordenine	O=C1C=Cc2c(C1=O)cc1c3c2ccc2c3c(cc1)ccc2	Serotonin 2c (5-HT2c) receptor	HTR2C	P28335	CHEMBL225	Family A G protein-coupled receptor	0.0630257148888	164 / 32
Hordenine	O=C1C=Cc2c(C1=O)cc1c3c2ccc2c3c(cc1)ccc2	Serotonin 2a (5-HT2a) receptor	HTR2A	P28223	CHEMBL224	Family A G protein-coupled receptor	0.0630257148888	204 / 104
Hordenine	O=C1C=Cc2c(C1=O)cc1c3c2ccc2c3c(cc1)ccc2	Serotonin 3a (5-HT3a) receptor	HTR3A	P46098	CHEMBL1899	Ligand-gated ion channel	0.0630257148888	1 / 2
Hordenine	O=C1C=Cc2c(C1=O)cc1c3c2ccc2c3c(cc1)ccc2	Lysine-specific demethylase 4D-like	KDM4E	B2RXH2	CHEMBL1293226	Eraser	0.0630257148888	2 / 4
Hordenine	O=C1C=Cc2c(C1=O)cc1c3c2ccc2c3c(cc1)ccc2	Dopamine D5 receptor	DRD5	P21918	CHEMBL1850	Family A G protein-coupled receptor	0.0630257148888	10 / 36
Hordenine	O=C1C=Cc2c(C1=O)cc1c3c2ccc2c3c(cc1)ccc2	Melatonin receptor 1A	MTNR1A	P48039	CHEMBL1945	Family A G protein-coupled receptor	0.0630257148888	2 / 117
Hordenine	O=C1C=Cc2c(C1=O)cc1c3c2ccc2c3c(cc1)ccc2	Melatonin receptor 1B	MTNR1B	P49286	CHEMBL1946	Family A G protein-coupled receptor	0.0630257148888	2 / 72
Hordenine	O=C1C=Cc2c(C1=O)cc1c3c2ccc2c3c(cc1)ccc2	Serotonin transporter (by homology)	SLC6A4	P31645	CHEMBL228	Electrochemical transporter	0.0630257148888	73 / 157
Hordenine	O=C1C=Cc2c(C1=O)cc1c3c2ccc2c3c(cc1)ccc2	Adrenergic receptor beta	ADRB2	P07550	CHEMBL210	Family A G protein-coupled receptor	0.0535179	3 / 63
Hordenine	O=C1C=Cc2c(C1=O)cc1c3c2ccc2c3c(cc1)ccc2	Amine oxidase, copper containing	AOC3	Q16853	CHEMBL3437	Enzyme	0.0535179	10 / 46
Hordenine	O=C1C=Cc2c(C1=O)cc1c3c2ccc2c3c(cc1)ccc2	Histamine H1 receptor	HRH1	P35367	CHEMBL231	Family A G protein-coupled receptor	0.0535179	3 / 19
Hordenine	O=C1C=Cc2c(C1=O)cc1c3c2ccc2c3c(cc1)ccc2	Serotonin 6 (5-HT6) receptor	HTR6	P50406	CHEMBL3371	Family A G protein-coupled receptor	0.0535179	16 / 4
Hordenine	O=C1C=Cc2c(C1=O)cc1c3c2ccc2c3c(cc1)ccc2	Neuronal acetylcholine receptor protein alpha-4 subunit	CHRNA4	P43681	CHEMBL1882	Ligand-gated ion channel	0.0535179	21 / 0
Hordenine	O=C1C=Cc2c(C1=O)cc1c3c2ccc2c3c(cc1)ccc2	Alpha-1d adrenergic receptor	ADRA1D	P25100	CHEMBL223	Family A G protein-coupled receptor	0.0535179	0 / 7
Hordenine	O=C1C=Cc2c(C1=O)cc1c3c2ccc2c3c(cc1)ccc2	Serotonin 5a (5-HT5a) receptor	HTR5A	P47898	CHEMBL3426	Family A G protein-coupled receptor	0.0439186325197	5 / 13
Hordenine	O=C1C=Cc2c(C1=O)cc1c3c2ccc2c3c(cc1)ccc2	Alpha-1b adrenergic receptor	ADRA1B	P35368	CHEMBL232	Family A G protein-coupled receptor	0.0439186325197	0 / 5
Hordenine	O=C1C=Cc2c(C1=O)cc1c3c2ccc2c3c(cc1)ccc2	Neuronal acetylcholine receptor; alpha4/beta2	CHRNA4 CHRNB2	P43681 P17787	CHEMBL1907589	Ligand-gated ion channel	0.0439186325197	82 / 3
Hordenine	O=C1C=Cc2c(C1=O)cc1c3c2ccc2c3c(cc1)ccc2	Synaptic vesicular amine transporter (by homology)	SLC18A2	Q05940	CHEMBL1893	Electrochemical transporter	0.0439186325197	0 / 47
Hordenine	O=C1C=Cc2c(C1=O)cc1c3c2ccc2c3c(cc1)ccc2	Histamine H3 receptor	HRH3	Q9Y5N1	CHEMBL264	Family A G protein-coupled receptor	0.0439186325197	32 / 61
Hordenine	O=C1C=Cc2c(C1=O)cc1c3c2ccc2c3c(cc1)ccc2	Monoamine oxidase A	MAOA	P21397	CHEMBL1951	Oxidoreductase	0.0439186325197	18 / 45
Hordenine	O=C1C=Cc2c(C1=O)cc1c3c2ccc2c3c(cc1)ccc2	Beta-3 adrenergic receptor	ADRB3	P13945	CHEMBL246	Family A G protein-coupled receptor	0.0439186325197	0 / 4
Hordenine	O=C1C=Cc2c(C1=O)cc1c3c2ccc2c3c(cc1)ccc2	Beta-1 adrenergic receptor	ADRB1	P08588	CHEMBL213	Family A G protein-coupled receptor	0.0439186325197	4 / 30
Hordenine	O=C1C=Cc2c(C1=O)cc1c3c2ccc2c3c(cc1)ccc2	Neuronal acetylcholine receptor protein alpha-7 subunit	CHRNA7	P36544	CHEMBL2492	Ligand-gated ion channel	0.0439186325197	31 / 0
Hordenine	O=C1C=Cc2c(C1=O)cc1c3c2ccc2c3c(cc1)ccc2	Glyceraldehyde-3-phosphate dehydrogenase liver	GAPDH	P04406	CHEMBL2284	Oxidoreductase	0.0439186325197	0 / 1
Hordenine	O=C1C=Cc2c(C1=O)cc1c3c2ccc2c3c(cc1)ccc2	Monoamine oxidase B	MAOB	P27338	CHEMBL2039	Oxidoreductase	0.0439186325197	23 / 44
Hordenine	O=C1C=Cc2c(C1=O)cc1c3c2ccc2c3c(cc1)ccc2	Serotonin 2b (5-HT2b) receptor	HTR2B	P41595	CHEMBL1833	Family A G protein-coupled receptor	0.0439186325197	117 / 21
Hordenine	O=C1C=Cc2c(C1=O)cc1c3c2ccc2c3c(cc1)ccc2	Dihydropteridine reductase	QDPR	P09417	CHEMBL3730	Enzyme	0.0439186325197	6 / 1
Hordenine	O=C1C=Cc2c(C1=O)cc1c3c2ccc2c3c(cc1)ccc2	Nischarin	NISCH	Q9Y2I1	CHEMBL3923	Other cytosolic protein	0.0439186325197	1 / 0
Hordenine	O=C1C=Cc2c(C1=O)cc1c3c2ccc2c3c(cc1)ccc2	Phenylethanolamine N-methyltransferase	PNMT	P11086	CHEMBL4617	Enzyme	0.0439186325197	13 / 6
Hordenine	O=C1C=Cc2c(C1=O)cc1c3c2ccc2c3c(cc1)ccc2	Acetylcholine receptor; alpha1/beta1/delta/gamma	CHRNB1 CHRNA1 CHRNG CHRND	P11230 P02708 P07510 Q07001	CHEMBL1907588	Ligand-gated ion channel	0.0439186325197	3 / 0
Hordenine	O=C1C=Cc2c(C1=O)cc1c3c2ccc2c3c(cc1)ccc2	Serotonin 1d (5-HT1d) receptor	HTR1D	P28221	CHEMBL1983	Family A G protein-coupled receptor	0.0439186325197	24 / 9
5-Methoxytryptamine	COc1c(oc2c(c1=O)c(O)c(c(c2)OC)OC)c1ccc(c(c1)O)O	Serotonin 4 (5-HT4) receptor	HTR4	Q13639	CHEMBL1875	Family A G protein-coupled receptor	1	7 / 13
5-Methoxytryptamine	COc1c(oc2c(c1=O)c(O)c(c(c2)OC)OC)c1ccc(c(c1)O)O	Serotonin 1b (5-HT1b) receptor	HTR1B	P28222	CHEMBL1898	Family A G protein-coupled receptor	1	64 / 154
5-Methoxytryptamine	COc1c(oc2c(c1=O)c(O)c(c(c2)OC)OC)c1ccc(c(c1)O)O	Serotonin 1d (5-HT1d) receptor	HTR1D	P28221	CHEMBL1983	Family A G protein-coupled receptor	1	34 / 172
5-Methoxytryptamine	COc1c(oc2c(c1=O)c(O)c(c(c2)OC)OC)c1ccc(c(c1)O)O	Serotonin 1a (5-HT1a) receptor	HTR1A	P08908	CHEMBL214	Family A G protein-coupled receptor	1	190 / 186
5-Methoxytryptamine	COc1c(oc2c(c1=O)c(O)c(c(c2)OC)OC)c1ccc(c(c1)O)O	Serotonin 2a (5-HT2a) receptor	HTR2A	P28223	CHEMBL224	Family A G protein-coupled receptor	1	243 / 162
5-Methoxytryptamine	COc1c(oc2c(c1=O)c(O)c(c(c2)OC)OC)c1ccc(c(c1)O)O	Serotonin 2c (5-HT2c) receptor	HTR2C	P28335	CHEMBL225	Family A G protein-coupled receptor	1	183 / 106
5-Methoxytryptamine	COc1c(oc2c(c1=O)c(O)c(c(c2)OC)OC)c1ccc(c(c1)O)O	Serotonin transporter (by homology)	SLC6A4	P31645	CHEMBL228	Electrochemical transporter	1	293 / 198
5-Methoxytryptamine	COc1c(oc2c(c1=O)c(O)c(c(c2)OC)OC)c1ccc(c(c1)O)O	Serotonin 7 (5-HT7) receptor	HTR7	P34969	CHEMBL3155	Family A G protein-coupled receptor	1	28 / 45
5-Methoxytryptamine	COc1c(oc2c(c1=O)c(O)c(c(c2)OC)OC)c1ccc(c(c1)O)O	Serotonin 6 (5-HT6) receptor	HTR6	P50406	CHEMBL3371	Family A G protein-coupled receptor	1	65 / 166
5-Methoxytryptamine	COc1c(oc2c(c1=O)c(O)c(c(c2)OC)OC)c1ccc(c(c1)O)O	Serotonin 2b (5-HT2b) receptor	HTR2B	P41595	CHEMBL1833	Family A G protein-coupled receptor	0.805894	128 / 46
5-Methoxytryptamine	COc1c(oc2c(c1=O)c(O)c(c(c2)OC)OC)c1ccc(c(c1)O)O	Dopamine transporter (by homology)	SLC6A3	Q01959	CHEMBL238	Electrochemical transporter	0.348569	218 / 49
5-Methoxytryptamine	COc1c(oc2c(c1=O)c(O)c(c(c2)OC)OC)c1ccc(c(c1)O)O	Dopamine D3 receptor	DRD3	P35462	CHEMBL234	Family A G protein-coupled receptor	0.297373	90 / 47
5-Methoxytryptamine	COc1c(oc2c(c1=O)c(O)c(c(c2)OC)OC)c1ccc(c(c1)O)O	Serotonin 5a (5-HT5a) receptor	HTR5A	P47898	CHEMBL3426	Family A G protein-coupled receptor	0.266447	13 / 29
5-Methoxytryptamine	COc1c(oc2c(c1=O)c(O)c(c(c2)OC)OC)c1ccc(c(c1)O)O	Dopamine D1 receptor	DRD1	P21728	CHEMBL2056	Family A G protein-coupled receptor	0.19502	66 / 17
5-Methoxytryptamine	COc1c(oc2c(c1=O)c(O)c(c(c2)OC)OC)c1ccc(c(c1)O)O	Serotonin 1e (5-HT1e) receptor	HTR1E	P28566	CHEMBL2182	Family A G protein-coupled receptor	0.19502	4 / 12
5-Methoxytryptamine	COc1c(oc2c(c1=O)c(O)c(c(c2)OC)OC)c1ccc(c(c1)O)O	Adenosine A3 receptor	ADORA3	P0DMS8	CHEMBL256	Family A G protein-coupled receptor	0.19502	3 / 3
5-Methoxytryptamine	COc1c(oc2c(c1=O)c(O)c(c(c2)OC)OC)c1ccc(c(c1)O)O	Melatonin receptor 1A	MTNR1A	P48039	CHEMBL1945	Family A G protein-coupled receptor	0.153829	2 / 176
5-Methoxytryptamine	COc1c(oc2c(c1=O)c(O)c(c(c2)OC)OC)c1ccc(c(c1)O)O	Melatonin receptor 1B	MTNR1B	P49286	CHEMBL1946	Family A G protein-coupled receptor	0.153829	2 / 166
5-Methoxytryptamine	COc1c(oc2c(c1=O)c(O)c(c(c2)OC)OC)c1ccc(c(c1)O)O	Leukotriene A4 hydrolase	LTA4H	P09960	CHEMBL4618	Protease	0.133587	10 / 15
5-Methoxytryptamine	COc1c(oc2c(c1=O)c(O)c(c(c2)OC)OC)c1ccc(c(c1)O)O	Sigma opioid receptor	SIGMAR1	Q99720	CHEMBL287	Membrane receptor	0.0823337931632	92 / 29
5-Methoxytryptamine	COc1c(oc2c(c1=O)c(O)c(c(c2)OC)OC)c1ccc(c(c1)O)O	Serotonin 3a (5-HT3a) receptor	HTR3A	P46098	CHEMBL1899	Ligand-gated ion channel	0.0823337931632	7 / 4
5-Methoxytryptamine	COc1c(oc2c(c1=O)c(O)c(c(c2)OC)OC)c1ccc(c(c1)O)O	Alpha-2a adrenergic receptor	ADRA2A	P08913	CHEMBL1867	Family A G protein-coupled receptor	0.0721804396226	7 / 10
5-Methoxytryptamine	COc1c(oc2c(c1=O)c(O)c(c(c2)OC)OC)c1ccc(c(c1)O)O	Adrenergic receptor alpha-2	ADRA2C	P18825	CHEMBL1916	Family A G protein-coupled receptor	0.0721804396226	10 / 9
5-Methoxytryptamine	COc1c(oc2c(c1=O)c(O)c(c(c2)OC)OC)c1ccc(c(c1)O)O	Norepinephrine transporter	SLC6A2	P23975	CHEMBL222	Electrochemical transporter	0.0721804396226	237 / 30
5-Methoxytryptamine	COc1c(oc2c(c1=O)c(O)c(c(c2)OC)OC)c1ccc(c(c1)O)O	Vascular endothelial growth factor receptor 3	FLT4	P35916	CHEMBL1955	Kinase	0.0721804396226	0 / 18
5-Methoxytryptamine	COc1c(oc2c(c1=O)c(O)c(c(c2)OC)OC)c1ccc(c(c1)O)O	Insulin-like growth factor I receptor	IGF1R	P08069	CHEMBL1957	Kinase	0.0721804396226	0 / 18
5-Methoxytryptamine	COc1c(oc2c(c1=O)c(O)c(c(c2)OC)OC)c1ccc(c(c1)O)O	Vascular endothelial growth factor receptor 2	KDR	P35968	CHEMBL279	Kinase	0.0721804396226	0 / 38
5-Methoxytryptamine	COc1c(oc2c(c1=O)c(O)c(c(c2)OC)OC)c1ccc(c(c1)O)O	Phospholipase A2 group IIA	PLA2G2A	P14555	CHEMBL3474	Enzyme	0.0721804396226	1 / 94
5-Methoxytryptamine	COc1c(oc2c(c1=O)c(O)c(c(c2)OC)OC)c1ccc(c(c1)O)O	Kappa Opioid receptor	OPRK1	P41145	CHEMBL237	Family A G protein-coupled receptor	0.0619149311119	77 / 27
5-Methoxytryptamine	COc1c(oc2c(c1=O)c(O)c(c(c2)OC)OC)c1ccc(c(c1)O)O	Histamine H1 receptor	HRH1	P35367	CHEMBL231	Family A G protein-coupled receptor	0.0619149311119	13 / 8
5-Methoxytryptamine	COc1c(oc2c(c1=O)c(O)c(c(c2)OC)OC)c1ccc(c(c1)O)O	Histamine H3 receptor	HRH3	Q9Y5N1	CHEMBL264	Family A G protein-coupled receptor	0.0619149311119	48 / 17
5-Methoxytryptamine	COc1c(oc2c(c1=O)c(O)c(c(c2)OC)OC)c1ccc(c(c1)O)O	Quinone reductase 2	NQO2	P16083	CHEMBL3959	Enzyme	0.0517133123472	1 / 21
5-Methoxytryptamine	COc1c(oc2c(c1=O)c(O)c(c(c2)OC)OC)c1ccc(c(c1)O)O	Alpha-2b adrenergic receptor	ADRA2B	P18089	CHEMBL1942	Family A G protein-coupled receptor	0.0414702990123	6 / 9
5-Methoxytryptamine	COc1c(oc2c(c1=O)c(O)c(c(c2)OC)OC)c1ccc(c(c1)O)O	Beta-1 adrenergic receptor	ADRB1	P08588	CHEMBL213	Family A G protein-coupled receptor	0.0414702990123	5 / 13
5-Methoxytryptamine	COc1c(oc2c(c1=O)c(O)c(c(c2)OC)OC)c1ccc(c(c1)O)O	Histamine H2 receptor	HRH2	P25021	CHEMBL1941	Family A G protein-coupled receptor	0.0414702990123	8 / 4
5-Methoxytryptamine	COc1c(oc2c(c1=O)c(O)c(c(c2)OC)OC)c1ccc(c(c1)O)O	Androgen Receptor	AR	P10275	CHEMBL1871	Nuclear receptor	0.0414702990123	0 / 3
5-Methoxytryptamine	COc1c(oc2c(c1=O)c(O)c(c(c2)OC)OC)c1ccc(c(c1)O)O	Mineralocorticoid receptor	NR3C2	P08235	CHEMBL1994	Nuclear receptor	0.0414702990123	0 / 7
5-Methoxytryptamine	COc1c(oc2c(c1=O)c(O)c(c(c2)OC)OC)c1ccc(c(c1)O)O	Glucocorticoid receptor	NR3C1	P04150	CHEMBL2034	Nuclear receptor	0.0414702990123	0 / 18
5-Methoxytryptamine	COc1c(oc2c(c1=O)c(O)c(c(c2)OC)OC)c1ccc(c(c1)O)O	Progesterone receptor	PGR	P06401	CHEMBL208	Nuclear receptor	0.0414702990123	0 / 5
5-Methoxytryptamine	COc1c(oc2c(c1=O)c(O)c(c(c2)OC)OC)c1ccc(c(c1)O)O	Dopamine D2 receptor	DRD2	P14416	CHEMBL217	Family A G protein-coupled receptor	0.0414702990123	295 / 122
5-Methoxytryptamine	COc1c(oc2c(c1=O)c(O)c(c(c2)OC)OC)c1ccc(c(c1)O)O	Epidermal growth factor receptor erbB1	EGFR	P00533	CHEMBL203	Kinase	0.0414702990123	1 / 25
5-Methoxytryptamine	COc1c(oc2c(c1=O)c(O)c(c(c2)OC)OC)c1ccc(c(c1)O)O	Phenylethanolamine N-methyltransferase	PNMT	P11086	CHEMBL4617	Enzyme	0.0312265582077	14 / 0
5-Methoxytryptamine	COc1c(oc2c(c1=O)c(O)c(c(c2)OC)OC)c1ccc(c(c1)O)O	Histone acetyltransferase PCAF	KAT2B	Q92831	CHEMBL5500	Writer	0.0312265582077	6 / 0
5-Methoxytryptamine	COc1c(oc2c(c1=O)c(O)c(c(c2)OC)OC)c1ccc(c(c1)O)O	LSD1/CoREST complex	RCOR1 KDM1A	Q9UKL0 O60341	CHEMBL3137262	Eraser	0.0312265582077	1 / 0
5-Methoxytryptamine	COc1c(oc2c(c1=O)c(O)c(c(c2)OC)OC)c1ccc(c(c1)O)O	Alpha-1a adrenergic receptor	ADRA1A	P35348	CHEMBL229	Family A G protein-coupled receptor	0.0312265582077	6 / 29
5-Methoxytryptamine	COc1c(oc2c(c1=O)c(O)c(c(c2)OC)OC)c1ccc(c(c1)O)O	Neuronal acetylcholine receptor protein alpha-4 subunit	CHRNA4	P43681	CHEMBL1882	Ligand-gated ion channel	0.0312265582077	18 / 0
5-Methoxytryptamine	COc1c(oc2c(c1=O)c(O)c(c(c2)OC)OC)c1ccc(c(c1)O)O	Aminopeptidase N	ANPEP	P15144	CHEMBL1907	Protease	0.0312265582077	6 / 0
5-Methoxytryptamine	COc1c(oc2c(c1=O)c(O)c(c(c2)OC)OC)c1ccc(c(c1)O)O	Dihydropteridine reductase	QDPR	P09417	CHEMBL3730	Enzyme	0.0312265582077	6 / 0
5-Methoxytryptamine	COc1c(oc2c(c1=O)c(O)c(c(c2)OC)OC)c1ccc(c(c1)O)O	Neuronal acetylcholine receptor; alpha3/beta4	CHRNA3 CHRNB4	P32297 P30926	CHEMBL1907594	Ligand-gated ion channel	0.0312265582077	50 / 0
5-Methoxytryptamine	COc1c(oc2c(c1=O)c(O)c(c(c2)OC)OC)c1ccc(c(c1)O)O	Sodium channel protein type IV alpha subunit	SCN4A	P35499	CHEMBL2072	Voltage-gated ion channel	0.0312265582077	12 / 0
5-Methoxytryptamine	COc1c(oc2c(c1=O)c(O)c(c(c2)OC)OC)c1ccc(c(c1)O)O	Dipeptidyl peptidase IV	DPP4	P27487	CHEMBL284	Protease	0.0312265582077	92 / 0
5-Methoxytryptamine	COc1c(oc2c(c1=O)c(O)c(c(c2)OC)OC)c1ccc(c(c1)O)O	Nuclear receptor subfamily 4 group A member 1	NR4A1	P22736	CHEMBL1293229	Nuclear receptor	0.0312265582077	1 / 0
5-Methoxytryptamine	COc1c(oc2c(c1=O)c(O)c(c(c2)OC)OC)c1ccc(c(c1)O)O	Cyclooxygenase-2	PTGS2	P35354	CHEMBL230	Oxidoreductase	0.0312265582077	0 / 86
5-Methoxytryptamine	COc1c(oc2c(c1=O)c(O)c(c(c2)OC)OC)c1ccc(c(c1)O)O	Vanilloid receptor	TRPV1	Q8NER1	CHEMBL4794	Voltage-gated ion channel	0.0312265582077	0 / 14
5-Methoxytryptamine	COc1c(oc2c(c1=O)c(O)c(c(c2)OC)OC)c1ccc(c(c1)O)O	Anandamide amidohydrolase	FAAH	O00519	CHEMBL2243	Enzyme	0.0312265582077	0 / 1
5-Methoxytryptamine	COc1c(oc2c(c1=O)c(O)c(c(c2)OC)OC)c1ccc(c(c1)O)O	Kynurenine/alpha-aminoadipate aminotransferase, mitochondrial	AADAT	Q8N5Z0	CHEMBL2046259	Enzyme	0.0312265582077	24 / 0
5-Methoxytryptamine	COc1c(oc2c(c1=O)c(O)c(c(c2)OC)OC)c1ccc(c(c1)O)O	Sodium channel protein type V alpha subunit	SCN5A	Q14524	CHEMBL1980	Voltage-gated ion channel	0.0312265582077	1 / 3
5-Methoxytryptamine	COc1c(oc2c(c1=O)c(O)c(c(c2)OC)OC)c1ccc(c(c1)O)O	Sodium channel protein type II alpha subunit	SCN2A	Q99250	CHEMBL4187	Voltage-gated ion channel	0.0312265582077	1 / 2
5-Methoxytryptamine	COc1c(oc2c(c1=O)c(O)c(c(c2)OC)OC)c1ccc(c(c1)O)O	Monoamine oxidase A	MAOA	P21397	CHEMBL1951	Oxidoreductase	0.0312265582077	35 / 20
5-Methoxytryptamine	COc1c(oc2c(c1=O)c(O)c(c(c2)OC)OC)c1ccc(c(c1)O)O	Monoamine oxidase B	MAOB	P27338	CHEMBL2039	Oxidoreductase	0.0312265582077	36 / 7
5-Methoxytryptamine	COc1c(oc2c(c1=O)c(O)c(c(c2)OC)OC)c1ccc(c(c1)O)O	Butyrylcholinesterase	BCHE	P06276	CHEMBL1914	Hydrolase	0.0312265582077	0 / 38
5-Methoxytryptamine	COc1c(oc2c(c1=O)c(O)c(c(c2)OC)OC)c1ccc(c(c1)O)O	Dipeptidyl peptidase II	DPP7	Q9UHL4	CHEMBL3976	Protease	0.0312265582077	36 / 0
5-Methoxytryptamine	COc1c(oc2c(c1=O)c(O)c(c(c2)OC)OC)c1ccc(c(c1)O)O	Lysine-specific histone demethylase 1	KDM1A	O60341	CHEMBL6136	Eraser	0.0312265582077	46 / 0
5-Methoxytryptamine	COc1c(oc2c(c1=O)c(O)c(c(c2)OC)OC)c1ccc(c(c1)O)O	Mu opioid receptor	OPRM1	P35372	CHEMBL233	Family A G protein-coupled receptor	0.0312265582077	120 / 87
5-Methoxytryptamine	COc1c(oc2c(c1=O)c(O)c(c(c2)OC)OC)c1ccc(c(c1)O)O	Myeloperoxidase	MPO	P05164	CHEMBL2439	Enzyme	0.0312265582077	1 / 41
5-Methoxytryptamine	COc1c(oc2c(c1=O)c(O)c(c(c2)OC)OC)c1ccc(c(c1)O)O	Platelet-derived growth factor receptor	PDGFRA PDGFRB	P16234 P09619	CHEMBL2095189	Kinase	0.0312265582077	0 / 40
Isoformononetin	Cc1cccc(c1)O	Estrogen receptor alpha	ESR1	P03372	CHEMBL206	Nuclear receptor	0.321691	93 / 73
Isoformononetin	Cc1cccc(c1)O	Estradiol 17-beta-dehydrogenase 2	HSD17B2	P37059	CHEMBL2789	Enzyme	0.313573	76 / 3
Isoformononetin	Cc1cccc(c1)O	Carbonic anhydrase XII	CA12	O43570	CHEMBL3242	Lyase	0.264393	133 / 34
Isoformononetin	Cc1cccc(c1)O	Aldehyde dehydrogenase	ALDH2	P05091	CHEMBL1935	Oxidoreductase	0.264393	13 / 44
Isoformononetin	Cc1cccc(c1)O	Interleukin-2	IL2	P60568	CHEMBL5880	Secreted protein	0.239575	0 / 4
Isoformononetin	Cc1cccc(c1)O	Epidermal growth factor receptor erbB1	EGFR	P00533	CHEMBL203	Kinase	0.239575	162 / 26
Isoformononetin	Cc1cccc(c1)O	Cytochrome P450 19A1	CYP19A1	P11511	CHEMBL1978	Cytochrome P450	0.223449	34 / 28
Isoformononetin	Cc1cccc(c1)O	Carbonic anhydrase VII	CA7	P43166	CHEMBL2326	Lyase	0.215238	30 / 22
Isoformononetin	Cc1cccc(c1)O	Estrogen receptor beta	ESR2	Q92731	CHEMBL242	Nuclear receptor	0.207054	89 / 58
Isoformononetin	Cc1cccc(c1)O	Estradiol 17-beta-dehydrogenase 1	HSD17B1	P14061	CHEMBL3181	Enzyme	0.198834	74 / 4
Isoformononetin	Cc1cccc(c1)O	Cyclooxygenase-1	PTGS1	P23219	CHEMBL221	Oxidoreductase	0.190657	16 / 1
Isoformononetin	Cc1cccc(c1)O	ATP-binding cassette sub-family G member 2	ABCG2	Q9UNQ0	CHEMBL5393	Primary active transporter	0.174271	47 / 40
Isoformononetin	Cc1cccc(c1)O	Carbonic anhydrase IV	CA4	P22748	CHEMBL3729	Lyase	0.174271	13 / 13
Isoformononetin	Cc1cccc(c1)O	6-phosphofructo-2-kinase/fructose-2,6-bisphosphatase 3	PFKFB3	Q16875	CHEMBL2331053	Enzyme	0.166097	24 / 2
Isoformononetin	Cc1cccc(c1)O	Macrophage migration inhibitory factor	MIF	P14174	CHEMBL2085	Enzyme	0.166097	22 / 8
Isoformononetin	Cc1cccc(c1)O	Serotonin 2a (5-HT2a) receptor	HTR2A	P28223	CHEMBL224	Family A G protein-coupled receptor	0.166097	46 / 3
Isoformononetin	Cc1cccc(c1)O	Adenosine A1 receptor	ADORA1	P30542	CHEMBL226	Family A G protein-coupled receptor	0.149733	116 / 19
Isoformononetin	Cc1cccc(c1)O	Adenosine A2a receptor	ADORA2A	P29274	CHEMBL251	Family A G protein-coupled receptor	0.149733	83 / 14
Isoformononetin	Cc1cccc(c1)O	Monoamine oxidase A	MAOA	P21397	CHEMBL1951	Oxidoreductase	0.141522	43 / 70
Isoformononetin	Cc1cccc(c1)O	Monoamine oxidase B	MAOB	P27338	CHEMBL2039	Oxidoreductase	0.141522	87 / 142
Isoformononetin	Cc1cccc(c1)O	Norepinephrine transporter	SLC6A2	P23975	CHEMBL222	Electrochemical transporter	0.125143	3 / 1
Isoformononetin	Cc1cccc(c1)O	Carbonic anhydrase II	CA2	P00918	CHEMBL205	Lyase	0.116965	244 / 26
Isoformononetin	Cc1cccc(c1)O	P-glycoprotein 1	ABCB1	P08183	CHEMBL4302	Primary active transporter	0.116965	17 / 32
Isoformononetin	Cc1cccc(c1)O	Carbonic anhydrase I	CA1	P00915	CHEMBL261	Lyase	0.116965	215 / 27
Isoformononetin	Cc1cccc(c1)O	Thromboxane-A synthase	TBXAS1	P24557	CHEMBL1835	Cytochrome P450	0.116965	6 / 1
Isoformononetin	Cc1cccc(c1)O	Arachidonate 12-lipoxygenase	ALOX12	P18054	CHEMBL3687	Enzyme	0.108771	1 / 12
Isoformononetin	Cc1cccc(c1)O	Carbonyl reductase [NADPH] 1	CBR1	P16152	CHEMBL5586	Enzyme	0.108771	1 / 3
Isoformononetin	Cc1cccc(c1)O	Serotonin 2c (5-HT2c) receptor	HTR2C	P28335	CHEMBL225	Family A G protein-coupled receptor	0.108771	21 / 3
Isoformononetin	Cc1cccc(c1)O	Estrogen-related receptor alpha	ESRRA	P11474	CHEMBL3429	Nuclear receptor	0.108771	1 / 2
Isoformononetin	Cc1cccc(c1)O	Estrogen-related receptor beta	ESRRB	O95718	CHEMBL3751	Nuclear receptor	0.108771	1 / 1
Isoformononetin	Cc1cccc(c1)O	Receptor-type tyrosine-protein phosphatase S	PTPRS	Q13332	CHEMBL2396508	Phosphatase	0.108771	0 / 7
Isoformononetin	Cc1cccc(c1)O	Maltase-glucoamylase	MGAM	O43451	CHEMBL2074	Hydrolase	0.100579	2 / 1
Isoformononetin	Cc1cccc(c1)O	Arachidonate 15-lipoxygenase	ALOX15	P16050	CHEMBL2903	Enzyme	0.100579	7 / 9
Isoformononetin	Cc1cccc(c1)O	Peroxisome proliferator-activated receptor alpha	PPARA	Q07869	CHEMBL239	Nuclear receptor	0.100579	0 / 1
Isoformononetin	Cc1cccc(c1)O	Xanthine dehydrogenase	XDH	P47989	CHEMBL1929	Oxidoreductase	0.100579	5 / 19
Isoformononetin	Cc1cccc(c1)O	Tyrosinase	TYR	P14679	CHEMBL1973	Oxidoreductase	0.100579	2 / 2
Isoformononetin	Cc1cccc(c1)O	NADPH oxidase 4	NOX4	Q9NPH5	CHEMBL1250375	Enzyme	0.100579	9 / 7
Isoformononetin	Cc1cccc(c1)O	Serum paraoxonase/arylesterase 1	PON1	P27169	CHEMBL3167	Enzyme	0.100579	0 / 1
Isoformononetin	Cc1cccc(c1)O	Carbonic anhydrase IX	CA9	Q16790	CHEMBL3594	Lyase	0.100579	154 / 41
Isoformononetin	Cc1cccc(c1)O	Dual specificity mitogen-activated protein kinase kinase 1	MAP2K1	Q02750	CHEMBL3587	Kinase	0.100579	17 / 0
Isoformononetin	Cc1cccc(c1)O	Acetylcholinesterase	ACHE	P22303	CHEMBL220	Hydrolase	0.100579	26 / 67
Isoformononetin	Cc1cccc(c1)O	Protein-tyrosine phosphatase 1B	PTPN1	P18031	CHEMBL335	Phosphatase	0.100579	28 / 17
Isoformononetin	Cc1cccc(c1)O	Vascular endothelial growth factor receptor 1	FLT1	P17948	CHEMBL1868	Kinase	0.100579	22 / 0
Isoformononetin	Cc1cccc(c1)O	Kinesin-1 heavy chain/ Tyrosine-protein kinase receptor RET	RET	P07949	CHEMBL2041	Kinase	0.100579	58 / 0
Isoformononetin	Cc1cccc(c1)O	Neuronal acetylcholine receptor protein alpha-7 subunit	CHRNA7	P36544	CHEMBL2492	Ligand-gated ion channel	0.100579	16 / 0
Isoformononetin	Cc1cccc(c1)O	Ephrin type-B receptor 2	EPHB2	P29323	CHEMBL3290	Kinase	0.100579	4 / 0
Isoformononetin	Cc1cccc(c1)O	Dopamine D1 receptor	DRD1	P21728	CHEMBL2056	Family A G protein-coupled receptor	0.100579	63 / 0
Isoformononetin	Cc1cccc(c1)O	Carbonic anhydrase XIV	CA14	Q9ULX7	CHEMBL3510	Lyase	0.100579	20 / 12
Isoformononetin	Cc1cccc(c1)O	Glutamate receptor ionotropic, AMPA 1	GRIA1	P42261	CHEMBL2009	Ligand-gated ion channel	0.100579	9 / 0
Isoformononetin	Cc1cccc(c1)O	Serine/threonine-protein kinase Chk1	CHEK1	O14757	CHEMBL4630	Kinase	0.100579	106 / 0
Isoformononetin	Cc1cccc(c1)O	Serine/threonine-protein kinase WEE1	WEE1	P30291	CHEMBL5491	Kinase	0.100579	81 / 0
Isoformononetin	Cc1cccc(c1)O	Carbonic anhydrase III	CA3	P07451	CHEMBL2885	Lyase	0.100579	0 / 8
Isoformononetin	Cc1cccc(c1)O	Toll-like receptor (TLR7/TLR9)	TLR9	Q9NR96	CHEMBL5804	Toll-like and Il-1 receptors	0.100579	6 / 2
Isoformononetin	Cc1cccc(c1)O	Ezrin	EZR	P15311	CHEMBL1932896	Unclassified protein	0.100579	3 / 0
Isoformononetin	Cc1cccc(c1)O	Beta-secretase 1	BACE1	P56817	CHEMBL4822	Protease	0.100579	80 / 19
Isoformononetin	Cc1cccc(c1)O	ADAM17	ADAM17	P78536	CHEMBL3706	Protease	0.100579	229 / 0
Isoformononetin	Cc1cccc(c1)O	Histone deacetylase 1	HDAC1	Q13547	CHEMBL325	Eraser	0.100579	213 / 0
Isoformononetin	Cc1cccc(c1)O	Histone deacetylase 6	HDAC6	Q9UBN7	CHEMBL1865	Eraser	0.100579	168 / 0
Isoformononetin	Cc1cccc(c1)O	Alkaline phosphatase, tissue-nonspecific isozyme	ALPL	P05186	CHEMBL5979	Enzyme	0.100579	18 / 0
Isoformononetin	Cc1cccc(c1)O	Dual specificity phosphatase Cdc25A	CDC25A	P30304	CHEMBL3775	Phosphatase	0.100579	11 / 0
Isoformononetin	Cc1cccc(c1)O	Dual specificity phosphatase Cdc25B	CDC25B	P30305	CHEMBL4804	Phosphatase	0.100579	13 / 0
Isoformononetin	Cc1cccc(c1)O	Matrix metalloproteinase 1	MMP1	P03956	CHEMBL332	Protease	0.100579	461 / 0
Isoformononetin	Cc1cccc(c1)O	Coagulation factor VII/tissue factor	F3	P13726	CHEMBL4081	Surface antigen	0.100579	17 / 0
Isoformononetin	Cc1cccc(c1)O	Ribosomal protein S6 kinase alpha 2	RPS6KA2	Q15349	CHEMBL3906	Kinase	0.100579	6 / 0
Isoformononetin	Cc1cccc(c1)O	Lysine-specific histone demethylase 1	KDM1A	O60341	CHEMBL6136	Eraser	0.100579	7 / 0
Isoformononetin	Cc1cccc(c1)O	Carbonic anhydrase VI	CA6	P23280	CHEMBL3025	Lyase	0.100579	16 / 7
Isoformononetin	Cc1cccc(c1)O	Carbonic anhydrase XIII	CA13	Q8N1Q1	CHEMBL3912	Lyase	0.100579	13 / 16
Isoformononetin	Cc1cccc(c1)O	Carbonic anhydrase VB	CA5B	Q9Y2D0	CHEMBL3969	Lyase	0.100579	12 / 7
Isoformononetin	Cc1cccc(c1)O	Carbonic anhydrase VA	CA5A	P35218	CHEMBL4789	Lyase	0.100579	14 / 6
Isoformononetin	Cc1cccc(c1)O	Glycogen synthase kinase-3 alpha	GSK3A	P49840	CHEMBL2850	Kinase	0.100579	23 / 0
Isoformononetin	Cc1cccc(c1)O	Serine/threonine-protein kinase PIM2	PIM2	Q9P1W9	CHEMBL4523	Kinase	0.100579	16 / 0
Isoformononetin	Cc1cccc(c1)O	Serine/threonine-protein kinase MARK1	MARK1	Q9P0L2	CHEMBL5940	Kinase	0.100579	5 / 0
Isoformononetin	Cc1cccc(c1)O	Transient receptor potential cation channel subfamily M member 8 (by homology)	TRPM8	Q7Z2W7	CHEMBL1075319	Voltage-gated ion channel	0.100579	17 / 0
Isoformononetin	Cc1cccc(c1)O	Sodium/hydrogen exchanger 1 (by homology)	SLC9A1	P19634	CHEMBL2781	Electrochemical transporter	0.100579	11 / 0
Isoformononetin	Cc1cccc(c1)O	Rho-associated protein kinase 1	ROCK1	Q13464	CHEMBL3231	Kinase	0.100579	54 / 0
Isoformononetin	Cc1cccc(c1)O	Tyrosine-protein kinase ABL	ABL1	P00519	CHEMBL1862	Kinase	0.100579	89 / 0
Isoformononetin	Cc1cccc(c1)O	Cyclin-dependent kinase 2/cyclin A	CDK2 CCNA1 CCNA2	P24941 P78396 P20248	CHEMBL2094128	Other cytosolic protein	0.100579	75 / 0
Isoformononetin	Cc1cccc(c1)O	Tyrosine-protein kinase HCK	HCK	P08631	CHEMBL3234	Kinase	0.100579	35 / 0
Isoformononetin	Cc1cccc(c1)O	PI4-kinase beta subunit	PI4KB	Q9UBF8	CHEMBL3268	Enzyme	0.100579	13 / 0
Isoformononetin	Cc1cccc(c1)O	Ephrin receptor	EPHB4	P54760	CHEMBL5147	Kinase	0.100579	37 / 0
Isoformononetin	Cc1cccc(c1)O	Phospholipase A-2-activating protein	PLAA	Q9Y263	CHEMBL6114	Unclassified protein	0.100579	6 / 0
Isoformononetin	Cc1cccc(c1)O	Histone deacetylase 3/Nuclear receptor corepressor 2 (HDAC3/NCoR2)	NCOR2 HDAC3	Q9Y618 O15379	CHEMBL2111363	Eraser	0.100579	6 / 0
Isoformononetin	Cc1cccc(c1)O	Histone deacetylase 11	HDAC11	Q96DB2	CHEMBL3310	Eraser	0.100579	8 / 0
Isoformononetin	Cc1cccc(c1)O	Tyrosine-protein kinase BRK	PTK6	Q13882	CHEMBL4601	Kinase	0.100579	17 / 0
Isoformononetin	Cc1cccc(c1)O	Histone deacetylase 10	HDAC10	Q969S8	CHEMBL5103	Eraser	0.100579	12 / 0
Isoformononetin	Cc1cccc(c1)O	Matrix metalloproteinase 8	MMP8	P22894	CHEMBL4588	Protease	0.100579	174 / 0
Isoformononetin	Cc1cccc(c1)O	Dual-specificity tyrosine-phosphorylation regulated kinase 1A (by homology)	DYRK1A	Q13627	CHEMBL2292	Kinase	0.100579	61 / 0
Isoformononetin	Cc1cccc(c1)O	Metabotropic glutamate receptor 4	GRM4	Q14833	CHEMBL2736	Family C G protein-coupled receptor	0.100579	7 / 0
Isoformononetin	Cc1cccc(c1)O	Matrix metalloproteinase 7	MMP7	P09237	CHEMBL4073	Protease	0.100579	92 / 0
Isoformononetin	Cc1cccc(c1)O	Ribosomal protein S6 kinase 1	RPS6KB1	P23443	CHEMBL4501	Kinase	0.100579	62 / 0
Isoformononetin	Cc1cccc(c1)O	Serine/threonine-protein kinase Aurora-A	AURKA	O14965	CHEMBL4722	Kinase	0.100579	162 / 0
Isoformononetin	Cc1cccc(c1)O	Cyclin-dependent kinase 4/cyclin D	CCND3 CCND1 CDK4 CCND2	P30281 P24385 P11802 P30279	CHEMBL2095942	Other cytosolic protein	0.100579	3 / 0
Isoformononetin	Cc1cccc(c1)O	Alkaline phosphatase placental-like	ALPG	P10696	CHEMBL3402	Enzyme	0.100579	3 / 0
Isoformononetin	Cc1cccc(c1)O	Bone morphogenetic protein 1	BMP1	P13497	CHEMBL3898	Protease	0.100579	125 / 0
Isoformononetin	Cc1cccc(c1)O	Pyruvate dehydrogenase kinase isoform 1	PDK1	Q15118	CHEMBL4766	Kinase	0.100579	147 / 0
Isoformononetin	Cc1cccc(c1)O	Serine/threonine-protein kinase RAF	RAF1	P04049	CHEMBL1906	Kinase	0.100579	69 / 0
Isoformononetin	Cc1cccc(c1)O	3-phosphoinositide dependent protein kinase-1	PDPK1	O15530	CHEMBL2534	Kinase	0.100579	23 / 0
Isoformononetin	Cc1cccc(c1)O	Serine/threonine-protein kinase B-raf	BRAF	P15056	CHEMBL5145	Kinase	0.100579	93 / 0
Isoformononetin	Cc1cccc(c1)O	Cyclin-dependent kinase 4	CDK4	P11802	CHEMBL331	Kinase	0.100579	41 / 0
Isoformononetin	Cc1cccc(c1)O	Matrix metalloproteinase 25	MMP25	Q9NPA2	CHEMBL1795103	Enzyme	0.100579	1 / 0
6,7,4'-Trihydroxyisoflavone	CC(C1=CC2=CC[C@@H]3[C@]([C@H]2CC1)(C)CCC[C@@]3(C)C(=O)O)C	Arachidonate 12-lipoxygenase	ALOX12	P18054	CHEMBL3687	Enzyme	1	9 / 12
6,7,4'-Trihydroxyisoflavone	CC(C1=CC2=CC[C@@H]3[C@]([C@H]2CC1)(C)CCC[C@@]3(C)C(=O)O)C	Xanthine dehydrogenase	XDH	P47989	CHEMBL1929	Oxidoreductase	0.67398	12 / 20
6,7,4'-Trihydroxyisoflavone	CC(C1=CC2=CC[C@@H]3[C@]([C@H]2CC1)(C)CCC[C@@]3(C)C(=O)O)C	6-phosphofructo-2-kinase/fructose-2,6-bisphosphatase 3	PFKFB3	Q16875	CHEMBL2331053	Enzyme	0.67398	2 / 2
6,7,4'-Trihydroxyisoflavone	CC(C1=CC2=CC[C@@H]3[C@]([C@H]2CC1)(C)CCC[C@@]3(C)C(=O)O)C	Estrogen receptor alpha	ESR1	P03372	CHEMBL206	Nuclear receptor	0.567515	78 / 78
6,7,4'-Trihydroxyisoflavone	CC(C1=CC2=CC[C@@H]3[C@]([C@H]2CC1)(C)CCC[C@@]3(C)C(=O)O)C	Estrogen receptor beta	ESR2	Q92731	CHEMBL242	Nuclear receptor	0.567515	98 / 68
6,7,4'-Trihydroxyisoflavone	CC(C1=CC2=CC[C@@H]3[C@]([C@H]2CC1)(C)CCC[C@@]3(C)C(=O)O)C	Monoamine oxidase A	MAOA	P21397	CHEMBL1951	Oxidoreductase	0.47744	6 / 40
6,7,4'-Trihydroxyisoflavone	CC(C1=CC2=CC[C@@H]3[C@]([C@H]2CC1)(C)CCC[C@@]3(C)C(=O)O)C	Adenosine A1 receptor (by homology)	ADORA1	P30542	CHEMBL226	Family A G protein-coupled receptor	0.47744	6 / 16
6,7,4'-Trihydroxyisoflavone	CC(C1=CC2=CC[C@@H]3[C@]([C@H]2CC1)(C)CCC[C@@]3(C)C(=O)O)C	Adenosine A2a receptor	ADORA2A	P29274	CHEMBL251	Family A G protein-coupled receptor	0.47744	5 / 12
6,7,4'-Trihydroxyisoflavone	CC(C1=CC2=CC[C@@H]3[C@]([C@H]2CC1)(C)CCC[C@@]3(C)C(=O)O)C	Estradiol 17-beta-dehydrogenase 1	HSD17B1	P14061	CHEMBL3181	Enzyme	0.47744	9 / 5
6,7,4'-Trihydroxyisoflavone	CC(C1=CC2=CC[C@@H]3[C@]([C@H]2CC1)(C)CCC[C@@]3(C)C(=O)O)C	ATP-binding cassette sub-family G member 2	ABCG2	Q9UNQ0	CHEMBL5393	Primary active transporter	0.47744	6 / 26
6,7,4'-Trihydroxyisoflavone	CC(C1=CC2=CC[C@@H]3[C@]([C@H]2CC1)(C)CCC[C@@]3(C)C(=O)O)C	Thromboxane-A synthase	TBXAS1	P24557	CHEMBL1835	Cytochrome P450	0.444639	1 / 1
6,7,4'-Trihydroxyisoflavone	CC(C1=CC2=CC[C@@H]3[C@]([C@H]2CC1)(C)CCC[C@@]3(C)C(=O)O)C	Epidermal growth factor receptor erbB1	EGFR	P00533	CHEMBL203	Kinase	0.444639	9 / 7
6,7,4'-Trihydroxyisoflavone	CC(C1=CC2=CC[C@@H]3[C@]([C@H]2CC1)(C)CCC[C@@]3(C)C(=O)O)C	Maltase-glucoamylase	MGAM	O43451	CHEMBL2074	Hydrolase	0.444639	1 / 1
6,7,4'-Trihydroxyisoflavone	CC(C1=CC2=CC[C@@H]3[C@]([C@H]2CC1)(C)CCC[C@@]3(C)C(=O)O)C	Serotonin 2a (5-HT2a) receptor	HTR2A	P28223	CHEMBL224	Family A G protein-coupled receptor	0.444639	1 / 2
6,7,4'-Trihydroxyisoflavone	CC(C1=CC2=CC[C@@H]3[C@]([C@H]2CC1)(C)CCC[C@@]3(C)C(=O)O)C	Serotonin 2c (5-HT2c) receptor	HTR2C	P28335	CHEMBL225	Family A G protein-coupled receptor	0.444639	1 / 3
6,7,4'-Trihydroxyisoflavone	CC(C1=CC2=CC[C@@H]3[C@]([C@H]2CC1)(C)CCC[C@@]3(C)C(=O)O)C	Estrogen-related receptor alpha	ESRRA	P11474	CHEMBL3429	Nuclear receptor	0.444639	2 / 2
6,7,4'-Trihydroxyisoflavone	CC(C1=CC2=CC[C@@H]3[C@]([C@H]2CC1)(C)CCC[C@@]3(C)C(=O)O)C	Estrogen-related receptor beta	ESRRB	O95718	CHEMBL3751	Nuclear receptor	0.444639	1 / 1
6,7,4'-Trihydroxyisoflavone	CC(C1=CC2=CC[C@@H]3[C@]([C@H]2CC1)(C)CCC[C@@]3(C)C(=O)O)C	Carbonic anhydrase VII	CA7	P43166	CHEMBL2326	Lyase	0.403704	8 / 14
6,7,4'-Trihydroxyisoflavone	CC(C1=CC2=CC[C@@H]3[C@]([C@H]2CC1)(C)CCC[C@@]3(C)C(=O)O)C	Carbonic anhydrase XII	CA12	O43570	CHEMBL3242	Lyase	0.403704	10 / 20
6,7,4'-Trihydroxyisoflavone	CC(C1=CC2=CC[C@@H]3[C@]([C@H]2CC1)(C)CCC[C@@]3(C)C(=O)O)C	Carbonic anhydrase IV	CA4	P22748	CHEMBL3729	Lyase	0.362675	7 / 10
6,7,4'-Trihydroxyisoflavone	CC(C1=CC2=CC[C@@H]3[C@]([C@H]2CC1)(C)CCC[C@@]3(C)C(=O)O)C	Tyrosinase (by homology)	TYR	P14679	CHEMBL1973	Oxidoreductase	0.321691	2 / 2
6,7,4'-Trihydroxyisoflavone	CC(C1=CC2=CC[C@@H]3[C@]([C@H]2CC1)(C)CCC[C@@]3(C)C(=O)O)C	Macrophage migration inhibitory factor	MIF	P14174	CHEMBL2085	Enzyme	0.321691	1 / 8
6,7,4'-Trihydroxyisoflavone	CC(C1=CC2=CC[C@@H]3[C@]([C@H]2CC1)(C)CCC[C@@]3(C)C(=O)O)C	Aldehyde dehydrogenase	ALDH2	P05091	CHEMBL1935	Oxidoreductase	0.272563	1 / 47
6,7,4'-Trihydroxyisoflavone	CC(C1=CC2=CC[C@@H]3[C@]([C@H]2CC1)(C)CCC[C@@]3(C)C(=O)O)C	Receptor-type tyrosine-protein phosphatase S	PTPRS	Q13332	CHEMBL2396508	Phosphatase	0.272563	7 / 8
6,7,4'-Trihydroxyisoflavone	CC(C1=CC2=CC[C@@H]3[C@]([C@H]2CC1)(C)CCC[C@@]3(C)C(=O)O)C	Cytochrome P450 19A1	CYP19A1	P11511	CHEMBL1978	Cytochrome P450	0.264393	6 / 24
6,7,4'-Trihydroxyisoflavone	CC(C1=CC2=CC[C@@H]3[C@]([C@H]2CC1)(C)CCC[C@@]3(C)C(=O)O)C	Arachidonate 15-lipoxygenase	ALOX15	P16050	CHEMBL2903	Enzyme	0.190657	6 / 9
6,7,4'-Trihydroxyisoflavone	CC(C1=CC2=CC[C@@H]3[C@]([C@H]2CC1)(C)CCC[C@@]3(C)C(=O)O)C	Estradiol 17-beta-dehydrogenase 2	HSD17B2	P37059	CHEMBL2789	Enzyme	0.182485	9 / 4
6,7,4'-Trihydroxyisoflavone	CC(C1=CC2=CC[C@@H]3[C@]([C@H]2CC1)(C)CCC[C@@]3(C)C(=O)O)C	NADPH oxidase 4	NOX4	Q9NPH5	CHEMBL1250375	Enzyme	0.149733	6 / 7
6,7,4'-Trihydroxyisoflavone	CC(C1=CC2=CC[C@@H]3[C@]([C@H]2CC1)(C)CCC[C@@]3(C)C(=O)O)C	P-glycoprotein 1	ABCB1	P08183	CHEMBL4302	Primary active transporter	0.149733	12 / 39
6,7,4'-Trihydroxyisoflavone	CC(C1=CC2=CC[C@@H]3[C@]([C@H]2CC1)(C)CCC[C@@]3(C)C(=O)O)C	Interleukin-2	IL2	P60568	CHEMBL5880	Secreted protein	0.133338	0 / 4
6,7,4'-Trihydroxyisoflavone	CC(C1=CC2=CC[C@@H]3[C@]([C@H]2CC1)(C)CCC[C@@]3(C)C(=O)O)C	Carbonyl reductase [NADPH] 1	CBR1	P16152	CHEMBL5586	Enzyme	0.116965	3 / 3
6,7,4'-Trihydroxyisoflavone	CC(C1=CC2=CC[C@@H]3[C@]([C@H]2CC1)(C)CCC[C@@]3(C)C(=O)O)C	Acetylcholinesterase	ACHE	P22303	CHEMBL220	Hydrolase	0.108771	4 / 34
6,7,4'-Trihydroxyisoflavone	CC(C1=CC2=CC[C@@H]3[C@]([C@H]2CC1)(C)CCC[C@@]3(C)C(=O)O)C	Serum paraoxonase/arylesterase 1	PON1	P27169	CHEMBL3167	Enzyme	0.108771	0 / 1
6,7,4'-Trihydroxyisoflavone	CC(C1=CC2=CC[C@@H]3[C@]([C@H]2CC1)(C)CCC[C@@]3(C)C(=O)O)C	Cyclooxygenase-1	PTGS1	P23219	CHEMBL221	Oxidoreductase	0.108771	0 / 3
6,7,4'-Trihydroxyisoflavone	CC(C1=CC2=CC[C@@H]3[C@]([C@H]2CC1)(C)CCC[C@@]3(C)C(=O)O)C	Norepinephrine transporter	SLC6A2	P23975	CHEMBL222	Electrochemical transporter	0.108771	0 / 1
6,7,4'-Trihydroxyisoflavone	CC(C1=CC2=CC[C@@H]3[C@]([C@H]2CC1)(C)CCC[C@@]3(C)C(=O)O)C	Monoamine oxidase B	MAOB	P27338	CHEMBL2039	Oxidoreductase	0.100579	0 / 84
6,7,4'-Trihydroxyisoflavone	CC(C1=CC2=CC[C@@H]3[C@]([C@H]2CC1)(C)CCC[C@@]3(C)C(=O)O)C	Carbonic anhydrase II	CA2	P00918	CHEMBL205	Lyase	0.100579	8 / 22
6,7,4'-Trihydroxyisoflavone	CC(C1=CC2=CC[C@@H]3[C@]([C@H]2CC1)(C)CCC[C@@]3(C)C(=O)O)C	Alpha-synuclein	SNCA	P37840	CHEMBL6152	Unclassified protein	0.100579	2 / 0
6,7,4'-Trihydroxyisoflavone	CC(C1=CC2=CC[C@@H]3[C@]([C@H]2CC1)(C)CCC[C@@]3(C)C(=O)O)C	Steryl-sulfatase	STS	P08842	CHEMBL3559	Enzyme	0.100579	0 / 7
6,7,4'-Trihydroxyisoflavone	CC(C1=CC2=CC[C@@H]3[C@]([C@H]2CC1)(C)CCC[C@@]3(C)C(=O)O)C	Toll-like receptor (TLR7/TLR9)	TLR9	Q9NR96	CHEMBL5804	Toll-like and Il-1 receptors	0.100579	0 / 1
6,7,4'-Trihydroxyisoflavone	CC(C1=CC2=CC[C@@H]3[C@]([C@H]2CC1)(C)CCC[C@@]3(C)C(=O)O)C	Cyclooxygenase-2	PTGS2	P35354	CHEMBL230	Oxidoreductase	0.100579	2 / 8
6,7,4'-Trihydroxyisoflavone	CC(C1=CC2=CC[C@@H]3[C@]([C@H]2CC1)(C)CCC[C@@]3(C)C(=O)O)C	Carbonic anhydrase I	CA1	P00915	CHEMBL261	Lyase	0.100579	4 / 21
6,7,4'-Trihydroxyisoflavone	CC(C1=CC2=CC[C@@H]3[C@]([C@H]2CC1)(C)CCC[C@@]3(C)C(=O)O)C	Cyclin-dependent kinase 5/CDK5 activator 1	CDK5R1 CDK5	Q15078 Q00535	CHEMBL1907600	Kinase	0.100579	6 / 6
6,7,4'-Trihydroxyisoflavone	CC(C1=CC2=CC[C@@H]3[C@]([C@H]2CC1)(C)CCC[C@@]3(C)C(=O)O)C	Corticotropin releasing factor receptor 1	CRHR1	P34998	CHEMBL1800	Family B G protein-coupled receptor	0.100579	1 / 0
6,7,4'-Trihydroxyisoflavone	CC(C1=CC2=CC[C@@H]3[C@]([C@H]2CC1)(C)CCC[C@@]3(C)C(=O)O)C	Arachidonate 5-lipoxygenase	ALOX5	P09917	CHEMBL215	Oxidoreductase	0.100579	5 / 26
6,7,4'-Trihydroxyisoflavone	CC(C1=CC2=CC[C@@H]3[C@]([C@H]2CC1)(C)CCC[C@@]3(C)C(=O)O)C	Induced myeloid leukemia cell differentiation protein Mcl-1	MCL1	Q07820	CHEMBL4361	Other cytosolic protein	0.100579	5 / 4
6,7,4'-Trihydroxyisoflavone	CC(C1=CC2=CC[C@@H]3[C@]([C@H]2CC1)(C)CCC[C@@]3(C)C(=O)O)C	Insulin-like growth factor binding protein 3	IGFBP3	P17936	CHEMBL3997	Secreted protein	0.100579	3 / 0
6,7,4'-Trihydroxyisoflavone	CC(C1=CC2=CC[C@@H]3[C@]([C@H]2CC1)(C)CCC[C@@]3(C)C(=O)O)C	Aldose reductase (by homology)	AKR1B1	P15121	CHEMBL1900	Enzyme	0.100579	17 / 50
6,7,4'-Trihydroxyisoflavone	CC(C1=CC2=CC[C@@H]3[C@]([C@H]2CC1)(C)CCC[C@@]3(C)C(=O)O)C	Tyrosine-protein kinase receptor FLT3	FLT3	P36888	CHEMBL1974	Kinase	0.100579	6 / 7
6,7,4'-Trihydroxyisoflavone	CC(C1=CC2=CC[C@@H]3[C@]([C@H]2CC1)(C)CCC[C@@]3(C)C(=O)O)C	Cyclin-dependent kinase 1/cyclin B	CCNB3 CDK1 CCNB1 CCNB2	Q8WWL7 P06493 P14635 O95067	CHEMBL2094127	Other cytosolic protein	0.100579	4 / 4
6,7,4'-Trihydroxyisoflavone	CC(C1=CC2=CC[C@@H]3[C@]([C@H]2CC1)(C)CCC[C@@]3(C)C(=O)O)C	Cyclin-dependent kinase 6	CDK6	Q00534	CHEMBL2508	Kinase	0.100579	3 / 3
6,7,4'-Trihydroxyisoflavone	CC(C1=CC2=CC[C@@H]3[C@]([C@H]2CC1)(C)CCC[C@@]3(C)C(=O)O)C	Tyrosine-protein kinase SYK	SYK	P43405	CHEMBL2599	Kinase	0.100579	3 / 3
6,7,4'-Trihydroxyisoflavone	CC(C1=CC2=CC[C@@H]3[C@]([C@H]2CC1)(C)CCC[C@@]3(C)C(=O)O)C	Glycogen synthase kinase-3 beta	GSK3B	P49841	CHEMBL262	Kinase	0.100579	3 / 8
6,7,4'-Trihydroxyisoflavone	CC(C1=CC2=CC[C@@H]3[C@]([C@H]2CC1)(C)CCC[C@@]3(C)C(=O)O)C	Multidrug resistance-associated protein 1	ABCC1	P33527	CHEMBL3004	Primary active transporter	0.100579	7 / 10
6,7,4'-Trihydroxyisoflavone	CC(C1=CC2=CC[C@@H]3[C@]([C@H]2CC1)(C)CCC[C@@]3(C)C(=O)O)C	Transthyretin	TTR	P02766	CHEMBL3194	Secreted protein	0.100579	2 / 2
6,7,4'-Trihydroxyisoflavone	CC(C1=CC2=CC[C@@H]3[C@]([C@H]2CC1)(C)CCC[C@@]3(C)C(=O)O)C	Casein kinase II alpha	CSNK2A1	P68400	CHEMBL3629	Kinase	0.100579	4 / 3
6,7,4'-Trihydroxyisoflavone	CC(C1=CC2=CC[C@@H]3[C@]([C@H]2CC1)(C)CCC[C@@]3(C)C(=O)O)C	Cystic fibrosis transmembrane conductance regulator	CFTR	P13569	CHEMBL4051	Other ion channel	0.100579	1 / 1
6,7,4'-Trihydroxyisoflavone	CC(C1=CC2=CC[C@@H]3[C@]([C@H]2CC1)(C)CCC[C@@]3(C)C(=O)O)C	Cytochrome P450 1B1	CYP1B1	Q16678	CHEMBL4878	Cytochrome P450	0.100579	12 / 24
6,7,4'-Trihydroxyisoflavone	CC(C1=CC2=CC[C@@H]3[C@]([C@H]2CC1)(C)CCC[C@@]3(C)C(=O)O)C	Aldo-keto reductase family 1 member B10	AKR1B10	O60218	CHEMBL5983	Enzyme	0.100579	2 / 3
6,7,4'-Trihydroxyisoflavone	CC(C1=CC2=CC[C@@H]3[C@]([C@H]2CC1)(C)CCC[C@@]3(C)C(=O)O)C	Tankyrase-2	TNKS2	Q9H2K2	CHEMBL6154	Enzyme	0.100579	4 / 7
6,7,4'-Trihydroxyisoflavone	CC(C1=CC2=CC[C@@H]3[C@]([C@H]2CC1)(C)CCC[C@@]3(C)C(=O)O)C	Tankyrase-1	TNKS	O95271	CHEMBL6164	Enzyme	0.100579	4 / 10
6,7,4'-Trihydroxyisoflavone	CC(C1=CC2=CC[C@@H]3[C@]([C@H]2CC1)(C)CCC[C@@]3(C)C(=O)O)C	Serine/threonine-protein kinase PIM1	PIM1	P11309	CHEMBL2147	Kinase	0.100579	8 / 6
6,7,4'-Trihydroxyisoflavone	CC(C1=CC2=CC[C@@H]3[C@]([C@H]2CC1)(C)CCC[C@@]3(C)C(=O)O)C	Serine/threonine-protein kinase Aurora-B	AURKB	Q96GD4	CHEMBL2185	Kinase	0.100579	3 / 4
6,7,4'-Trihydroxyisoflavone	CC(C1=CC2=CC[C@@H]3[C@]([C@H]2CC1)(C)CCC[C@@]3(C)C(=O)O)C	Insulin-like growth factor I receptor	IGF1R	P08069	CHEMBL1957	Kinase	0.100579	3 / 3
6,7,4'-Trihydroxyisoflavone	CC(C1=CC2=CC[C@@H]3[C@]([C@H]2CC1)(C)CCC[C@@]3(C)C(=O)O)C	Bcl2-antagonist of cell death (BAD)	BAD	Q92934	CHEMBL3817	Other cytosolic protein	0.100579	0 / 1
6,7,4'-Trihydroxyisoflavone	CC(C1=CC2=CC[C@@H]3[C@]([C@H]2CC1)(C)CCC[C@@]3(C)C(=O)O)C	Protein-tyrosine phosphatase 1B	PTPN1	P18031	CHEMBL335	Phosphatase	0.100579	5 / 21
6,7,4'-Trihydroxyisoflavone	CC(C1=CC2=CC[C@@H]3[C@]([C@H]2CC1)(C)CCC[C@@]3(C)C(=O)O)C	Telomerase reverse transcriptase	TERT	O14746	CHEMBL2916	Enzyme	0.100579	9 / 9
6,7,4'-Trihydroxyisoflavone	CC(C1=CC2=CC[C@@H]3[C@]([C@H]2CC1)(C)CCC[C@@]3(C)C(=O)O)C	Peroxisome proliferator-activated receptor alpha	PPARA	Q07869	CHEMBL239	Nuclear receptor	0.100579	1 / 1
6,7,4'-Trihydroxyisoflavone	CC(C1=CC2=CC[C@@H]3[C@]([C@H]2CC1)(C)CCC[C@@]3(C)C(=O)O)C	AMY1C	AMY1A	P04745	CHEMBL2478	Enzyme	0.100579	1 / 1
6,7,4'-Trihydroxyisoflavone	CC(C1=CC2=CC[C@@H]3[C@]([C@H]2CC1)(C)CCC[C@@]3(C)C(=O)O)C	G protein-coupled receptor kinase 6	GRK6	P43250	CHEMBL6144	Kinase	0.100579	2 / 4
6,7,4'-Trihydroxyisoflavone	CC(C1=CC2=CC[C@@H]3[C@]([C@H]2CC1)(C)CCC[C@@]3(C)C(=O)O)C	Protein farnesyltransferase	FNTA FNTB	P49354 P49356	CHEMBL2094108	Enzyme	0.100579	1 / 0
6,7,4'-Trihydroxyisoflavone	CC(C1=CC2=CC[C@@H]3[C@]([C@H]2CC1)(C)CCC[C@@]3(C)C(=O)O)C	Poly [ADP-ribose] polymerase-1	PARP1	P09874	CHEMBL3105	Enzyme	0.100579	3 / 5
2'-Hydroxygenistein	COc1cc(CNC(=O)CCCCCCCC(C)C)ccc1O	Monoamine oxidase A	MAOA	P21397	CHEMBL1951	Oxidoreductase	0.526222	5 / 26
2'-Hydroxygenistein	COc1cc(CNC(=O)CCCCCCCC(C)C)ccc1O	Adenosine A1 receptor (by homology)	ADORA1	P30542	CHEMBL226	Family A G protein-coupled receptor	0.526222	6 / 16
2'-Hydroxygenistein	COc1cc(CNC(=O)CCCCCCCC(C)C)ccc1O	ATP-binding cassette sub-family G member 2	ABCG2	Q9UNQ0	CHEMBL5393	Primary active transporter	0.526222	6 / 30
2'-Hydroxygenistein	COc1cc(CNC(=O)CCCCCCCC(C)C)ccc1O	Estradiol 17-beta-dehydrogenase 1	HSD17B1	P14061	CHEMBL3181	Enzyme	0.50153	10 / 5
2'-Hydroxygenistein	COc1cc(CNC(=O)CCCCCCCC(C)C)ccc1O	Estrogen-related receptor alpha	ESRRA	P11474	CHEMBL3429	Nuclear receptor	0.50153	2 / 2
2'-Hydroxygenistein	COc1cc(CNC(=O)CCCCCCCC(C)C)ccc1O	Carbonic anhydrase VII	CA7	P43166	CHEMBL2326	Lyase	0.427205	8 / 11
2'-Hydroxygenistein	COc1cc(CNC(=O)CCCCCCCC(C)C)ccc1O	Carbonic anhydrase XII	CA12	O43570	CHEMBL3242	Lyase	0.427205	8 / 14
2'-Hydroxygenistein	COc1cc(CNC(=O)CCCCCCCC(C)C)ccc1O	Carbonic anhydrase IV	CA4	P22748	CHEMBL3729	Lyase	0.427205	7 / 9
2'-Hydroxygenistein	COc1cc(CNC(=O)CCCCCCCC(C)C)ccc1O	Estrogen receptor beta	ESR2	Q92731	CHEMBL242	Nuclear receptor	0.410761	79 / 53
2'-Hydroxygenistein	COc1cc(CNC(=O)CCCCCCCC(C)C)ccc1O	Epidermal growth factor receptor erbB1	EGFR	P00533	CHEMBL203	Kinase	0.402643	6 / 6
2'-Hydroxygenistein	COc1cc(CNC(=O)CCCCCCCC(C)C)ccc1O	Adenosine A2a receptor	ADORA2A	P29274	CHEMBL251	Family A G protein-coupled receptor	0.402643	5 / 13
2'-Hydroxygenistein	COc1cc(CNC(=O)CCCCCCCC(C)C)ccc1O	Thromboxane-A synthase	TBXAS1	P24557	CHEMBL1835	Cytochrome P450	0.320219	1 / 1
2'-Hydroxygenistein	COc1cc(CNC(=O)CCCCCCCC(C)C)ccc1O	Estrogen receptor alpha	ESR1	P03372	CHEMBL206	Nuclear receptor	0.320219	62 / 65
2'-Hydroxygenistein	COc1cc(CNC(=O)CCCCCCCC(C)C)ccc1O	Maltase-glucoamylase	MGAM	O43451	CHEMBL2074	Hydrolase	0.320219	1 / 1
2'-Hydroxygenistein	COc1cc(CNC(=O)CCCCCCCC(C)C)ccc1O	Serotonin 2a (5-HT2a) receptor	HTR2A	P28223	CHEMBL224	Family A G protein-coupled receptor	0.320219	1 / 1
2'-Hydroxygenistein	COc1cc(CNC(=O)CCCCCCCC(C)C)ccc1O	Serotonin 2c (5-HT2c) receptor	HTR2C	P28335	CHEMBL225	Family A G protein-coupled receptor	0.320219	1 / 2
2'-Hydroxygenistein	COc1cc(CNC(=O)CCCCCCCC(C)C)ccc1O	Estrogen-related receptor beta	ESRRB	O95718	CHEMBL3751	Nuclear receptor	0.320219	1 / 1
2'-Hydroxygenistein	COc1cc(CNC(=O)CCCCCCCC(C)C)ccc1O	Arachidonate 12-lipoxygenase	ALOX12	P18054	CHEMBL3687	Enzyme	0.295453	9 / 11
2'-Hydroxygenistein	COc1cc(CNC(=O)CCCCCCCC(C)C)ccc1O	Estradiol 17-beta-dehydrogenase 2	HSD17B2	P37059	CHEMBL2789	Enzyme	0.279037	10 / 4
2'-Hydroxygenistein	COc1cc(CNC(=O)CCCCCCCC(C)C)ccc1O	Cytochrome P450 19A1	CYP19A1	P11511	CHEMBL1978	Cytochrome P450	0.22133	6 / 23
2'-Hydroxygenistein	COc1cc(CNC(=O)CCCCCCCC(C)C)ccc1O	Receptor-type tyrosine-protein phosphatase S	PTPRS	Q13332	CHEMBL2396508	Phosphatase	0.22133	7 / 7
2'-Hydroxygenistein	COc1cc(CNC(=O)CCCCCCCC(C)C)ccc1O	Tyrosinase	TYR	P14679	CHEMBL1973	Oxidoreductase	0.213126	2 / 2
2'-Hydroxygenistein	COc1cc(CNC(=O)CCCCCCCC(C)C)ccc1O	Xanthine dehydrogenase	XDH	P47989	CHEMBL1929	Oxidoreductase	0.204882	12 / 19
2'-Hydroxygenistein	COc1cc(CNC(=O)CCCCCCCC(C)C)ccc1O	NADPH oxidase 4	NOX4	Q9NPH5	CHEMBL1250375	Enzyme	0.18842	6 / 7
2'-Hydroxygenistein	COc1cc(CNC(=O)CCCCCCCC(C)C)ccc1O	P-glycoprotein 1	ABCB1	P08183	CHEMBL4302	Primary active transporter	0.180252	12 / 38
2'-Hydroxygenistein	COc1cc(CNC(=O)CCCCCCCC(C)C)ccc1O	Arachidonate 15-lipoxygenase	ALOX15	P16050	CHEMBL2903	Enzyme	0.155528	6 / 8
2'-Hydroxygenistein	COc1cc(CNC(=O)CCCCCCCC(C)C)ccc1O	Macrophage migration inhibitory factor	MIF	P14174	CHEMBL2085	Enzyme	0.130792	1 / 7
2'-Hydroxygenistein	COc1cc(CNC(=O)CCCCCCCC(C)C)ccc1O	Aldehyde dehydrogenase	ALDH2	P05091	CHEMBL1935	Oxidoreductase	0.130792	1 / 42
2'-Hydroxygenistein	COc1cc(CNC(=O)CCCCCCCC(C)C)ccc1O	Acetylcholinesterase	ACHE	P22303	CHEMBL220	Hydrolase	0.122582	4 / 34
2'-Hydroxygenistein	COc1cc(CNC(=O)CCCCCCCC(C)C)ccc1O	6-phosphofructo-2-kinase/fructose-2,6-bisphosphatase 3	PFKFB3	Q16875	CHEMBL2331053	Enzyme	0.114338	2 / 2
2'-Hydroxygenistein	COc1cc(CNC(=O)CCCCCCCC(C)C)ccc1O	Arachidonate 5-lipoxygenase	ALOX5	P09917	CHEMBL215	Oxidoreductase	0.1061	5 / 11
2'-Hydroxygenistein	COc1cc(CNC(=O)CCCCCCCC(C)C)ccc1O	Interleukin-2	IL2	P60568	CHEMBL5880	Secreted protein	0.1061	0 / 4
2'-Hydroxygenistein	COc1cc(CNC(=O)CCCCCCCC(C)C)ccc1O	Carbonic anhydrase II	CA2	P00918	CHEMBL205	Lyase	0.1061	7 / 21
2'-Hydroxygenistein	COc1cc(CNC(=O)CCCCCCCC(C)C)ccc1O	Cyclin-dependent kinase 5/CDK5 activator 1	CDK5R1 CDK5	Q15078 Q00535	CHEMBL1907600	Kinase	0.1061	6 / 6
2'-Hydroxygenistein	COc1cc(CNC(=O)CCCCCCCC(C)C)ccc1O	Monoamine oxidase B	MAOB	P27338	CHEMBL2039	Oxidoreductase	0.0978745343258	0 / 66
2'-Hydroxygenistein	COc1cc(CNC(=O)CCCCCCCC(C)C)ccc1O	Carbonyl reductase [NADPH] 1	CBR1	P16152	CHEMBL5586	Enzyme	0.0978745343258	3 / 2
2'-Hydroxygenistein	COc1cc(CNC(=O)CCCCCCCC(C)C)ccc1O	Carbonic anhydrase I	CA1	P00915	CHEMBL261	Lyase	0.0978745343258	3 / 18
2'-Hydroxygenistein	COc1cc(CNC(=O)CCCCCCCC(C)C)ccc1O	Cyclooxygenase-1	PTGS1	P23219	CHEMBL221	Oxidoreductase	0.0978745343258	0 / 3
2'-Hydroxygenistein	COc1cc(CNC(=O)CCCCCCCC(C)C)ccc1O	Norepinephrine transporter	SLC6A2	P23975	CHEMBL222	Electrochemical transporter	0.0978745343258	0 / 1
2'-Hydroxygenistein	COc1cc(CNC(=O)CCCCCCCC(C)C)ccc1O	Beta-secretase 1	BACE1	P56817	CHEMBL4822	Protease	0.0978745343258	6 / 15
2'-Hydroxygenistein	COc1cc(CNC(=O)CCCCCCCC(C)C)ccc1O	Protein-tyrosine phosphatase 1B	PTPN1	P18031	CHEMBL335	Phosphatase	0.0978745343258	4 / 17
2'-Hydroxygenistein	COc1cc(CNC(=O)CCCCCCCC(C)C)ccc1O	Insulin-like growth factor binding protein 3	IGFBP3	P17936	CHEMBL3997	Secreted protein	0.0978745343258	3 / 0
2'-Hydroxygenistein	COc1cc(CNC(=O)CCCCCCCC(C)C)ccc1O	Aldose reductase	AKR1B1	P15121	CHEMBL1900	Enzyme	0.0978745343258	17 / 34
2'-Hydroxygenistein	COc1cc(CNC(=O)CCCCCCCC(C)C)ccc1O	Serum paraoxonase/arylesterase 1	PON1	P27169	CHEMBL3167	Enzyme	0.0978745343258	0 / 1
2'-Hydroxygenistein	COc1cc(CNC(=O)CCCCCCCC(C)C)ccc1O	Alpha-synuclein	SNCA	P37840	CHEMBL6152	Unclassified protein	0.0978745343258	2 / 0
2'-Hydroxygenistein	COc1cc(CNC(=O)CCCCCCCC(C)C)ccc1O	Carbonic anhydrase III	CA3	P07451	CHEMBL2885	Lyase	0.0978745343258	1 / 3
2'-Hydroxygenistein	COc1cc(CNC(=O)CCCCCCCC(C)C)ccc1O	Carbonic anhydrase VI	CA6	P23280	CHEMBL3025	Lyase	0.0978745343258	1 / 3
2'-Hydroxygenistein	COc1cc(CNC(=O)CCCCCCCC(C)C)ccc1O	Carbonic anhydrase XIV	CA14	Q9ULX7	CHEMBL3510	Lyase	0.0978745343258	1 / 3
2'-Hydroxygenistein	COc1cc(CNC(=O)CCCCCCCC(C)C)ccc1O	Carbonic anhydrase IX	CA9	Q16790	CHEMBL3594	Lyase	0.0978745343258	3 / 10
2'-Hydroxygenistein	COc1cc(CNC(=O)CCCCCCCC(C)C)ccc1O	Carbonic anhydrase XIII	CA13	Q8N1Q1	CHEMBL3912	Lyase	0.0978745343258	1 / 3
2'-Hydroxygenistein	COc1cc(CNC(=O)CCCCCCCC(C)C)ccc1O	Carbonic anhydrase VA	CA5A	P35218	CHEMBL4789	Lyase	0.0978745343258	1 / 3
2'-Hydroxygenistein	COc1cc(CNC(=O)CCCCCCCC(C)C)ccc1O	Insulin-like growth factor binding protein 6	IGFBP6	P24592	CHEMBL2139	Secreted protein	0.0978745343258	2 / 0
2'-Hydroxygenistein	COc1cc(CNC(=O)CCCCCCCC(C)C)ccc1O	Insulin-like growth factor binding protein 4	IGFBP4	P22692	CHEMBL2310	Secreted protein	0.0978745343258	2 / 0
2'-Hydroxygenistein	COc1cc(CNC(=O)CCCCCCCC(C)C)ccc1O	Insulin-like growth factor binding protein 5	IGFBP5	P24593	CHEMBL2665	Secreted protein	0.0978745343258	2 / 0
2'-Hydroxygenistein	COc1cc(CNC(=O)CCCCCCCC(C)C)ccc1O	Insulin-like growth factor binding protein 2	IGFBP2	P18065	CHEMBL3088	Secreted protein	0.0978745343258	2 / 0
2'-Hydroxygenistein	COc1cc(CNC(=O)CCCCCCCC(C)C)ccc1O	Insulin-like growth factor binding protein 1	IGFBP1	P08833	CHEMBL4178	Secreted protein	0.0978745343258	2 / 0
2'-Hydroxygenistein	COc1cc(CNC(=O)CCCCCCCC(C)C)ccc1O	Cyclin-dependent kinase 1/cyclin B	CCNB3 CDK1 CCNB1 CCNB2	Q8WWL7 P06493 P14635 O95067	CHEMBL2094127	Other cytosolic protein	0.0978745343258	4 / 4
2'-Hydroxygenistein	COc1cc(CNC(=O)CCCCCCCC(C)C)ccc1O	Cyclin-dependent kinase 6	CDK6	Q00534	CHEMBL2508	Kinase	0.0978745343258	3 / 3
2'-Hydroxygenistein	COc1cc(CNC(=O)CCCCCCCC(C)C)ccc1O	Tyrosine-protein kinase receptor FLT3	FLT3	P36888	CHEMBL1974	Kinase	0.0978745343258	5 / 7
2'-Hydroxygenistein	COc1cc(CNC(=O)CCCCCCCC(C)C)ccc1O	Cytochrome P450 1B1	CYP1B1	Q16678	CHEMBL4878	Cytochrome P450	0.0978745343258	12 / 19
2'-Hydroxygenistein	COc1cc(CNC(=O)CCCCCCCC(C)C)ccc1O	Tyrosine-protein kinase SYK	SYK	P43405	CHEMBL2599	Kinase	0.0978745343258	3 / 3
2'-Hydroxygenistein	COc1cc(CNC(=O)CCCCCCCC(C)C)ccc1O	Glycogen synthase kinase-3 beta	GSK3B	P49841	CHEMBL262	Kinase	0.0978745343258	3 / 5
2'-Hydroxygenistein	COc1cc(CNC(=O)CCCCCCCC(C)C)ccc1O	Transthyretin	TTR	P02766	CHEMBL3194	Secreted protein	0.0978745343258	2 / 2
2'-Hydroxygenistein	COc1cc(CNC(=O)CCCCCCCC(C)C)ccc1O	Aldo-keto reductase family 1 member B10	AKR1B10	O60218	CHEMBL5983	Enzyme	0.0978745343258	2 / 3
2'-Hydroxygenistein	COc1cc(CNC(=O)CCCCCCCC(C)C)ccc1O	Tankyrase-2	TNKS2	Q9H2K2	CHEMBL6154	Enzyme	0.0978745343258	4 / 7
2'-Hydroxygenistein	COc1cc(CNC(=O)CCCCCCCC(C)C)ccc1O	Tankyrase-1	TNKS	O95271	CHEMBL6164	Enzyme	0.0978745343258	4 / 10
2'-Hydroxygenistein	COc1cc(CNC(=O)CCCCCCCC(C)C)ccc1O	Multidrug resistance-associated protein 1	ABCC1	P33527	CHEMBL3004	Primary active transporter	0.0978745343258	7 / 8
2'-Hydroxygenistein	COc1cc(CNC(=O)CCCCCCCC(C)C)ccc1O	Aryl hydrocarbon receptor	AHR	P35869	CHEMBL3201	Transcription factor	0.0978745343258	1 / 1
2'-Hydroxygenistein	COc1cc(CNC(=O)CCCCCCCC(C)C)ccc1O	Serine/threonine-protein kinase PIM1	PIM1	P11309	CHEMBL2147	Kinase	0.0978745343258	8 / 5
2'-Hydroxygenistein	COc1cc(CNC(=O)CCCCCCCC(C)C)ccc1O	Serine/threonine-protein kinase Aurora-B	AURKB	Q96GD4	CHEMBL2185	Kinase	0.0978745343258	3 / 3
2'-Hydroxygenistein	COc1cc(CNC(=O)CCCCCCCC(C)C)ccc1O	Steryl-sulfatase	STS	P08842	CHEMBL3559	Enzyme	0.0978745343258	0 / 3
2'-Hydroxygenistein	COc1cc(CNC(=O)CCCCCCCC(C)C)ccc1O	Insulin-like growth factor I receptor	IGF1R	P08069	CHEMBL1957	Kinase	0.0978745343258	3 / 2
2'-Hydroxygenistein	COc1cc(CNC(=O)CCCCCCCC(C)C)ccc1O	Vascular endothelial growth factor receptor 2	KDR	P35968	CHEMBL279	Kinase	0.0978745343258	2 / 2
2'-Hydroxygenistein	COc1cc(CNC(=O)CCCCCCCC(C)C)ccc1O	Serine/threonine-protein kinase PLK1	PLK1	P53350	CHEMBL3024	Kinase	0.0978745343258	2 / 2
2'-Hydroxygenistein	COc1cc(CNC(=O)CCCCCCCC(C)C)ccc1O	Hepatocyte growth factor receptor	MET	P08581	CHEMBL3717	Kinase	0.0978745343258	4 / 2
2'-Hydroxygenistein	COc1cc(CNC(=O)CCCCCCCC(C)C)ccc1O	ALK tyrosine kinase receptor	ALK	Q9UM73	CHEMBL4247	Kinase	0.0978745343258	2 / 2
2'-Hydroxygenistein	COc1cc(CNC(=O)CCCCCCCC(C)C)ccc1O	Tyrosine-protein kinase receptor UFO	AXL	P30530	CHEMBL4895	Kinase	0.0978745343258	2 / 2
2'-Hydroxygenistein	COc1cc(CNC(=O)CCCCCCCC(C)C)ccc1O	Arginase-1 (by homology)	ARG1	P05089	CHEMBL1075097	Enzyme	0.0978745343258	2 / 2
2'-Hydroxygenistein	COc1cc(CNC(=O)CCCCCCCC(C)C)ccc1O	Glyoxalase I	GLO1	Q04760	CHEMBL2424	Enzyme	0.0978745343258	3 / 4
2'-Hydroxygenistein	COc1cc(CNC(=O)CCCCCCCC(C)C)ccc1O	Beta amyloid A4 protein	APP	P05067	CHEMBL2487	Membrane receptor	0.0978745343258	2 / 3
2'-Hydroxygenistein	COc1cc(CNC(=O)CCCCCCCC(C)C)ccc1O	Poly [ADP-ribose] polymerase-1	PARP1	P09874	CHEMBL3105	Enzyme	0.0978745343258	3 / 5
2'-Hydroxygenistein	COc1cc(CNC(=O)CCCCCCCC(C)C)ccc1O	Matrix metalloproteinase 9	MMP9	P14780	CHEMBL321	Protease	0.0978745343258	2 / 2
2'-Hydroxygenistein	COc1cc(CNC(=O)CCCCCCCC(C)C)ccc1O	Matrix metalloproteinase 2	MMP2	P08253	CHEMBL333	Protease	0.0978745343258	2 / 2
2'-Hydroxygenistein	COc1cc(CNC(=O)CCCCCCCC(C)C)ccc1O	Matrix metalloproteinase 12	MMP12	P39900	CHEMBL4393	Protease	0.0978745343258	1 / 1
2'-Hydroxygenistein	COc1cc(CNC(=O)CCCCCCCC(C)C)ccc1O	Lymphocyte differentiation antigen CD38	CD38	P28907	CHEMBL4660	Enzyme	0.0978745343258	2 / 2
2'-Hydroxygenistein	COc1cc(CNC(=O)CCCCCCCC(C)C)ccc1O	DNA topoisomerase I (by homology)	TOP1	P11387	CHEMBL1781	Isomerase	0.0978745343258	1 / 1
2'-Hydroxygenistein	COc1cc(CNC(=O)CCCCCCCC(C)C)ccc1O	Casein kinase II alpha	CSNK2A1	P68400	CHEMBL3629	Kinase	0.0978745343258	3 / 2
2'-Hydroxygenistein	COc1cc(CNC(=O)CCCCCCCC(C)C)ccc1O	Corticotropin releasing factor receptor 1	CRHR1	P34998	CHEMBL1800	Family B G protein-coupled receptor	0.0978745343258	1 / 0
2'-Hydroxygenistein	COc1cc(CNC(=O)CCCCCCCC(C)C)ccc1O	Induced myeloid leukemia cell differentiation protein Mcl-1	MCL1	Q07820	CHEMBL4361	Other cytosolic protein	0.0978745343258	2 / 4
2'-Hydroxygenistein	COc1cc(CNC(=O)CCCCCCCC(C)C)ccc1O	Dopamine D3 receptor	DRD3	P35462	CHEMBL234	Family A G protein-coupled receptor	0.0978745343258	1 / 1
2'-Hydroxygenistein	COc1cc(CNC(=O)CCCCCCCC(C)C)ccc1O	Protein farnesyltransferase	FNTA FNTB	P49354 P49356	CHEMBL2094108	Enzyme	0.0978745343258	1 / 0
2'-Hydroxygenistein	COc1cc(CNC(=O)CCCCCCCC(C)C)ccc1O	Toll-like receptor (TLR7/TLR9)	TLR9	Q9NR96	CHEMBL5804	Toll-like and Il-1 receptors	0.0978745343258	0 / 1
2'-Hydroxygenistein	COc1cc(CNC(=O)CCCCCCCC(C)C)ccc1O	Cyclin-dependent kinase 2	CDK2	P24941	CHEMBL301	Kinase	0.0978745343258	1 / 2
2'-Hydroxygenistein	COc1cc(CNC(=O)CCCCCCCC(C)C)ccc1O	G-protein coupled receptor 35	GPR35	Q9HC97	CHEMBL1293267	Family A G protein-coupled receptor	0.0978745343258	2 / 3
2'-Hydroxygenistein	COc1cc(CNC(=O)CCCCCCCC(C)C)ccc1O	Death-associated protein kinase 1	DAPK1	P53355	CHEMBL2558	Kinase	0.0978745343258	2 / 2
2'-Hydroxygenistein	COc1cc(CNC(=O)CCCCCCCC(C)C)ccc1O	DNA-3-methyladenine glycosylase	MPG	P29372	CHEMBL3396943	Enzyme	0.0978745343258	1 / 1
2'-Hydroxygenistein	COc1cc(CNC(=O)CCCCCCCC(C)C)ccc1O	Solute carrier family 22 member 12	SLC22A12	Q96S37	CHEMBL6120	Electrochemical transporter	0.0978745343258	4 / 1
2'-Hydroxydaidzein	Cn1c(=S)[nH]c2c1cccc2	Thromboxane-A synthase	TBXAS1	P24557	CHEMBL1835	Cytochrome P450	0.551054	1 / 1
2'-Hydroxydaidzein	Cn1c(=S)[nH]c2c1cccc2	Monoamine oxidase A	MAOA	P21397	CHEMBL1951	Oxidoreductase	0.551054	6 / 26
2'-Hydroxydaidzein	Cn1c(=S)[nH]c2c1cccc2	Epidermal growth factor receptor erbB1	EGFR	P00533	CHEMBL203	Kinase	0.551054	7 / 6
2'-Hydroxydaidzein	Cn1c(=S)[nH]c2c1cccc2	Estrogen receptor alpha	ESR1	P03372	CHEMBL206	Nuclear receptor	0.551054	76 / 64
2'-Hydroxydaidzein	Cn1c(=S)[nH]c2c1cccc2	Maltase-glucoamylase	MGAM	O43451	CHEMBL2074	Hydrolase	0.551054	1 / 1
2'-Hydroxydaidzein	Cn1c(=S)[nH]c2c1cccc2	Serotonin 2a (5-HT2a) receptor	HTR2A	P28223	CHEMBL224	Family A G protein-coupled receptor	0.551054	1 / 1
2'-Hydroxydaidzein	Cn1c(=S)[nH]c2c1cccc2	Serotonin 2c (5-HT2c) receptor	HTR2C	P28335	CHEMBL225	Family A G protein-coupled receptor	0.551054	1 / 2
2'-Hydroxydaidzein	Cn1c(=S)[nH]c2c1cccc2	Adenosine A1 receptor (by homology)	ADORA1	P30542	CHEMBL226	Family A G protein-coupled receptor	0.551054	6 / 17
2'-Hydroxydaidzein	Cn1c(=S)[nH]c2c1cccc2	Estrogen receptor beta	ESR2	Q92731	CHEMBL242	Nuclear receptor	0.551054	93 / 52
2'-Hydroxydaidzein	Cn1c(=S)[nH]c2c1cccc2	Adenosine A2a receptor	ADORA2A	P29274	CHEMBL251	Family A G protein-coupled receptor	0.551054	5 / 13
2'-Hydroxydaidzein	Cn1c(=S)[nH]c2c1cccc2	Estradiol 17-beta-dehydrogenase 1	HSD17B1	P14061	CHEMBL3181	Enzyme	0.551054	10 / 5
2'-Hydroxydaidzein	Cn1c(=S)[nH]c2c1cccc2	Estrogen-related receptor alpha	ESRRA	P11474	CHEMBL3429	Nuclear receptor	0.551054	2 / 2
2'-Hydroxydaidzein	Cn1c(=S)[nH]c2c1cccc2	Estrogen-related receptor beta	ESRRB	O95718	CHEMBL3751	Nuclear receptor	0.551054	1 / 1
2'-Hydroxydaidzein	Cn1c(=S)[nH]c2c1cccc2	ATP-binding cassette sub-family G member 2	ABCG2	Q9UNQ0	CHEMBL5393	Primary active transporter	0.551054	6 / 27
2'-Hydroxydaidzein	Cn1c(=S)[nH]c2c1cccc2	Aldehyde dehydrogenase	ALDH2	P05091	CHEMBL1935	Oxidoreductase	0.272563	1 / 42
2'-Hydroxydaidzein	Cn1c(=S)[nH]c2c1cccc2	Carbonic anhydrase VII	CA7	P43166	CHEMBL2326	Lyase	0.272563	8 / 12
2'-Hydroxydaidzein	Cn1c(=S)[nH]c2c1cccc2	Carbonic anhydrase XII	CA12	O43570	CHEMBL3242	Lyase	0.272563	8 / 15
2'-Hydroxydaidzein	Cn1c(=S)[nH]c2c1cccc2	Carbonic anhydrase IV	CA4	P22748	CHEMBL3729	Lyase	0.272563	7 / 9
2'-Hydroxydaidzein	Cn1c(=S)[nH]c2c1cccc2	Tyrosinase (by homology)	TYR	P14679	CHEMBL1973	Oxidoreductase	0.247943	2 / 2
2'-Hydroxydaidzein	Cn1c(=S)[nH]c2c1cccc2	Macrophage migration inhibitory factor	MIF	P14174	CHEMBL2085	Enzyme	0.247943	1 / 7
2'-Hydroxydaidzein	Cn1c(=S)[nH]c2c1cccc2	Arachidonate 12-lipoxygenase	ALOX12	P18054	CHEMBL3687	Enzyme	0.223449	9 / 11
2'-Hydroxydaidzein	Cn1c(=S)[nH]c2c1cccc2	Cytochrome P450 19A1	CYP19A1	P11511	CHEMBL1978	Cytochrome P450	0.207054	6 / 24
2'-Hydroxydaidzein	Cn1c(=S)[nH]c2c1cccc2	Xanthine dehydrogenase	XDH	P47989	CHEMBL1929	Oxidoreductase	0.174271	12 / 19
2'-Hydroxydaidzein	Cn1c(=S)[nH]c2c1cccc2	Estradiol 17-beta-dehydrogenase 2	HSD17B2	P37059	CHEMBL2789	Enzyme	0.157929	10 / 4
2'-Hydroxydaidzein	Cn1c(=S)[nH]c2c1cccc2	6-phosphofructo-2-kinase/fructose-2,6-bisphosphatase 3	PFKFB3	Q16875	CHEMBL2331053	Enzyme	0.149733	2 / 2
2'-Hydroxydaidzein	Cn1c(=S)[nH]c2c1cccc2	NADPH oxidase 4	NOX4	Q9NPH5	CHEMBL1250375	Enzyme	0.141522	6 / 7
2'-Hydroxydaidzein	Cn1c(=S)[nH]c2c1cccc2	Receptor-type tyrosine-protein phosphatase S	PTPRS	Q13332	CHEMBL2396508	Phosphatase	0.141522	5 / 7
2'-Hydroxydaidzein	Cn1c(=S)[nH]c2c1cccc2	Arachidonate 15-lipoxygenase	ALOX15	P16050	CHEMBL2903	Enzyme	0.125143	6 / 8
2'-Hydroxydaidzein	Cn1c(=S)[nH]c2c1cccc2	P-glycoprotein 1	ABCB1	P08183	CHEMBL4302	Primary active transporter	0.125143	12 / 38
2'-Hydroxydaidzein	Cn1c(=S)[nH]c2c1cccc2	Arachidonate 5-lipoxygenase	ALOX5	P09917	CHEMBL215	Oxidoreductase	0.116965	4 / 11
2'-Hydroxydaidzein	Cn1c(=S)[nH]c2c1cccc2	Interleukin-2	IL2	P60568	CHEMBL5880	Secreted protein	0.116965	0 / 4
2'-Hydroxydaidzein	Cn1c(=S)[nH]c2c1cccc2	Acetylcholinesterase	ACHE	P22303	CHEMBL220	Hydrolase	0.108771	4 / 33
2'-Hydroxydaidzein	Cn1c(=S)[nH]c2c1cccc2	Carbonyl reductase [NADPH] 1	CBR1	P16152	CHEMBL5586	Enzyme	0.108771	2 / 2
2'-Hydroxydaidzein	Cn1c(=S)[nH]c2c1cccc2	Monoamine oxidase B	MAOB	P27338	CHEMBL2039	Oxidoreductase	0.108771	0 / 67
2'-Hydroxydaidzein	Cn1c(=S)[nH]c2c1cccc2	Cyclooxygenase-1	PTGS1	P23219	CHEMBL221	Oxidoreductase	0.100579	0 / 3
2'-Hydroxydaidzein	Cn1c(=S)[nH]c2c1cccc2	Norepinephrine transporter	SLC6A2	P23975	CHEMBL222	Electrochemical transporter	0.100579	0 / 1
2'-Hydroxydaidzein	Cn1c(=S)[nH]c2c1cccc2	Cyclin-dependent kinase 5/CDK5 activator 1	CDK5R1 CDK5	Q15078 Q00535	CHEMBL1907600	Kinase	0.100579	6 / 6
2'-Hydroxydaidzein	Cn1c(=S)[nH]c2c1cccc2	Carbonic anhydrase II	CA2	P00918	CHEMBL205	Lyase	0.100579	6 / 21
2'-Hydroxydaidzein	Cn1c(=S)[nH]c2c1cccc2	Serum paraoxonase/arylesterase 1	PON1	P27169	CHEMBL3167	Enzyme	0.100579	0 / 1
2'-Hydroxydaidzein	Cn1c(=S)[nH]c2c1cccc2	Aldose reductase (by homology)	AKR1B1	P15121	CHEMBL1900	Enzyme	0.100579	13 / 24
2'-Hydroxydaidzein	Cn1c(=S)[nH]c2c1cccc2	Carbonic anhydrase I	CA1	P00915	CHEMBL261	Lyase	0.100579	2 / 19
2'-Hydroxydaidzein	Cn1c(=S)[nH]c2c1cccc2	Protein-tyrosine phosphatase 1B	PTPN1	P18031	CHEMBL335	Phosphatase	0.100579	5 / 17
2'-Hydroxydaidzein	Cn1c(=S)[nH]c2c1cccc2	Insulin-like growth factor binding protein 3	IGFBP3	P17936	CHEMBL3997	Secreted protein	0.100579	2 / 0
2'-Hydroxydaidzein	Cn1c(=S)[nH]c2c1cccc2	Alpha-synuclein	SNCA	P37840	CHEMBL6152	Unclassified protein	0.100579	2 / 0
2'-Hydroxydaidzein	Cn1c(=S)[nH]c2c1cccc2	Tankyrase-2	TNKS2	Q9H2K2	CHEMBL6154	Enzyme	0.100579	4 / 7
2'-Hydroxydaidzein	Cn1c(=S)[nH]c2c1cccc2	Tankyrase-1	TNKS	O95271	CHEMBL6164	Enzyme	0.100579	4 / 10
2'-Hydroxydaidzein	Cn1c(=S)[nH]c2c1cccc2	Steryl-sulfatase	STS	P08842	CHEMBL3559	Enzyme	0.100579	0 / 3
2'-Hydroxydaidzein	Cn1c(=S)[nH]c2c1cccc2	Tissue-type plasminogen activator	PLAT	P00750	CHEMBL1873	Protease	0.100579	8 / 0
2'-Hydroxydaidzein	Cn1c(=S)[nH]c2c1cccc2	Thrombin and coagulation factor X	F10	P00742	CHEMBL244	Protease	0.100579	10 / 0
2'-Hydroxydaidzein	Cn1c(=S)[nH]c2c1cccc2	Urokinase-type plasminogen activator	PLAU	P00749	CHEMBL3286	Protease	0.100579	13 / 0
2'-Hydroxydaidzein	Cn1c(=S)[nH]c2c1cccc2	Corticotropin releasing factor receptor 1	CRHR1	P34998	CHEMBL1800	Family B G protein-coupled receptor	0.100579	1 / 0
2'-Hydroxydaidzein	Cn1c(=S)[nH]c2c1cccc2	Induced myeloid leukemia cell differentiation protein Mcl-1	MCL1	Q07820	CHEMBL4361	Other cytosolic protein	0.100579	3 / 4
2'-Hydroxydaidzein	Cn1c(=S)[nH]c2c1cccc2	Toll-like receptor (TLR7/TLR9)	TLR9	Q9NR96	CHEMBL5804	Toll-like and Il-1 receptors	0.100579	0 / 1
2'-Hydroxydaidzein	Cn1c(=S)[nH]c2c1cccc2	Tyrosine-protein kinase receptor FLT3	FLT3	P36888	CHEMBL1974	Kinase	0.100579	5 / 7
2'-Hydroxydaidzein	Cn1c(=S)[nH]c2c1cccc2	Multidrug resistance-associated protein 1	ABCC1	P33527	CHEMBL3004	Primary active transporter	0.100579	7 / 9
2'-Hydroxydaidzein	Cn1c(=S)[nH]c2c1cccc2	Cytochrome P450 1B1	CYP1B1	Q16678	CHEMBL4878	Cytochrome P450	0.100579	12 / 21
2'-Hydroxydaidzein	Cn1c(=S)[nH]c2c1cccc2	Cyclin-dependent kinase 1/cyclin B	CCNB3 CDK1 CCNB1 CCNB2	Q8WWL7 P06493 P14635 O95067	CHEMBL2094127	Other cytosolic protein	0.100579	4 / 4
2'-Hydroxydaidzein	Cn1c(=S)[nH]c2c1cccc2	Cyclooxygenase-2	PTGS2	P35354	CHEMBL230	Oxidoreductase	0.100579	1 / 8
2'-Hydroxydaidzein	Cn1c(=S)[nH]c2c1cccc2	Cyclin-dependent kinase 6	CDK6	Q00534	CHEMBL2508	Kinase	0.100579	3 / 3
2'-Hydroxydaidzein	Cn1c(=S)[nH]c2c1cccc2	Tyrosine-protein kinase SYK	SYK	P43405	CHEMBL2599	Kinase	0.100579	3 / 3
2'-Hydroxydaidzein	Cn1c(=S)[nH]c2c1cccc2	Glycogen synthase kinase-3 beta	GSK3B	P49841	CHEMBL262	Kinase	0.100579	3 / 5
2'-Hydroxydaidzein	Cn1c(=S)[nH]c2c1cccc2	Transthyretin	TTR	P02766	CHEMBL3194	Secreted protein	0.100579	2 / 2
2'-Hydroxydaidzein	Cn1c(=S)[nH]c2c1cccc2	Casein kinase II alpha	CSNK2A1	P68400	CHEMBL3629	Kinase	0.100579	3 / 2
2'-Hydroxydaidzein	Cn1c(=S)[nH]c2c1cccc2	Cystic fibrosis transmembrane conductance regulator	CFTR	P13569	CHEMBL4051	Other ion channel	0.100579	1 / 1
2'-Hydroxydaidzein	Cn1c(=S)[nH]c2c1cccc2	Aldo-keto reductase family 1 member B10	AKR1B10	O60218	CHEMBL5983	Enzyme	0.100579	2 / 3
2'-Hydroxydaidzein	Cn1c(=S)[nH]c2c1cccc2	Poly [ADP-ribose] polymerase-1	PARP1	P09874	CHEMBL3105	Enzyme	0.100579	3 / 5
2'-Hydroxydaidzein	Cn1c(=S)[nH]c2c1cccc2	Dopamine D3 receptor	DRD3	P35462	CHEMBL234	Family A G protein-coupled receptor	0.100579	1 / 1
2'-Hydroxydaidzein	Cn1c(=S)[nH]c2c1cccc2	Insulin-like growth factor binding protein 6	IGFBP6	P24592	CHEMBL2139	Secreted protein	0.100579	1 / 0
2'-Hydroxydaidzein	Cn1c(=S)[nH]c2c1cccc2	Insulin-like growth factor binding protein 4	IGFBP4	P22692	CHEMBL2310	Secreted protein	0.100579	1 / 0
2'-Hydroxydaidzein	Cn1c(=S)[nH]c2c1cccc2	Insulin-like growth factor binding protein 5	IGFBP5	P24593	CHEMBL2665	Secreted protein	0.100579	1 / 0
2'-Hydroxydaidzein	Cn1c(=S)[nH]c2c1cccc2	Insulin-like growth factor binding protein 2	IGFBP2	P18065	CHEMBL3088	Secreted protein	0.100579	1 / 0
2'-Hydroxydaidzein	Cn1c(=S)[nH]c2c1cccc2	Insulin-like growth factor binding protein 1	IGFBP1	P08833	CHEMBL4178	Secreted protein	0.100579	1 / 0
2'-Hydroxydaidzein	Cn1c(=S)[nH]c2c1cccc2	Peroxisome proliferator-activated receptor alpha	PPARA	Q07869	CHEMBL239	Nuclear receptor	0.100579	1 / 1
Eugenol	COC1=CC(=O)O[C@H](C1)CCc1ccc2c(c1)OCO2	Fatty acid desaturase 1	FADS1	O60427	CHEMBL5840	Enzyme	0.133391	8 / 0
Eugenol	COC1=CC(=O)O[C@H](C1)CCc1ccc2c(c1)OCO2	Histone deacetylase 6	HDAC6	Q9UBN7	CHEMBL1865	Eraser	0.133391	10 / 0
Eugenol	COC1=CC(=O)O[C@H](C1)CCc1ccc2c(c1)OCO2	Egl nine homolog 1	EGLN1	Q9GZT9	CHEMBL5697	Oxidoreductase	0.125076	4 / 0
Eugenol	COC1=CC(=O)O[C@H](C1)CCc1ccc2c(c1)OCO2	Vascular endothelial growth factor A	VEGFA	P15692	CHEMBL1783	Secreted protein	0.125076	1 / 0
Eugenol	COC1=CC(=O)O[C@H](C1)CCc1ccc2c(c1)OCO2	Carbonic anhydrase II	CA2	P00918	CHEMBL205	Lyase	0.125076	199 / 15
Eugenol	COC1=CC(=O)O[C@H](C1)CCc1ccc2c(c1)OCO2	G-protein coupled receptor 84	GPR84	Q9NQS5	CHEMBL3714079	Family A G protein-coupled receptor	0.125076	18 / 0
Eugenol	COC1=CC(=O)O[C@H](C1)CCc1ccc2c(c1)OCO2	Cyclooxygenase-1	PTGS1	P23219	CHEMBL221	Oxidoreductase	0.125076	35 / 13
Eugenol	COC1=CC(=O)O[C@H](C1)CCc1ccc2c(c1)OCO2	D-amino-acid oxidase	DAO	P14920	CHEMBL5485	Enzyme	0.125076	27 / 0
Eugenol	COC1=CC(=O)O[C@H](C1)CCc1ccc2c(c1)OCO2	Poly [ADP-ribose] polymerase-1	PARP1	P09874	CHEMBL3105	Enzyme	0.125076	32 / 0
Eugenol	COC1=CC(=O)O[C@H](C1)CCc1ccc2c(c1)OCO2	Tyrosine-protein kinase SRC	SRC	P12931	CHEMBL267	Kinase	0.125076	10 / 0
Eugenol	COC1=CC(=O)O[C@H](C1)CCc1ccc2c(c1)OCO2	Adenosine A1 receptor	ADORA1	P30542	CHEMBL226	Family A G protein-coupled receptor	0.125076	28 / 0
Eugenol	COC1=CC(=O)O[C@H](C1)CCc1ccc2c(c1)OCO2	Adenosine A2a receptor	ADORA2A	P29274	CHEMBL251	Family A G protein-coupled receptor	0.125076	17 / 0
Eugenol	COC1=CC(=O)O[C@H](C1)CCc1ccc2c(c1)OCO2	Steroid 5-alpha-reductase 1	SRD5A1	P18405	CHEMBL1787	Oxidoreductase	0.125076	3 / 0
Eugenol	COC1=CC(=O)O[C@H](C1)CCc1ccc2c(c1)OCO2	Neuronal acetylcholine receptor subunit alpha-3	CHRNA3	P32297	CHEMBL3068	Ligand-gated ion channel	0.125076	1 / 0
Eugenol	COC1=CC(=O)O[C@H](C1)CCc1ccc2c(c1)OCO2	Neuronal acetylcholine receptor protein alpha-4 subunit (by homology)	CHRNA4	P43681	CHEMBL1882	Ligand-gated ion channel	0.125076	3 / 0
Eugenol	COC1=CC(=O)O[C@H](C1)CCc1ccc2c(c1)OCO2	Interleukin-8 receptor B	CXCR2	P25025	CHEMBL2434	Family A G protein-coupled receptor	0.125076	20 / 0
Eugenol	COC1=CC(=O)O[C@H](C1)CCc1ccc2c(c1)OCO2	dCTP pyrophosphatase 1	DCTPP1	Q9H773	CHEMBL3769292	Enzyme	0.125076	5 / 0
Eugenol	COC1=CC(=O)O[C@H](C1)CCc1ccc2c(c1)OCO2	Alkaline phosphatase, tissue-nonspecific isozyme	ALPL	P05186	CHEMBL5979	Enzyme	0.125076	15 / 0
Eugenol	COC1=CC(=O)O[C@H](C1)CCc1ccc2c(c1)OCO2	Methionine aminopeptidase 2	METAP2	P50579	CHEMBL3922	Protease	0.116739	5 / 0
Eugenol	COC1=CC(=O)O[C@H](C1)CCc1ccc2c(c1)OCO2	Carbonyl reductase [NADPH] 1	CBR1	P16152	CHEMBL5586	Enzyme	0.116739	1 / 0
Eugenol	COC1=CC(=O)O[C@H](C1)CCc1ccc2c(c1)OCO2	Calcium-activated potassium channel subunit alpha-1	KCNMA1	Q12791	CHEMBL4304	Voltage-gated ion channel	0.116739	11 / 0
Eugenol	COC1=CC(=O)O[C@H](C1)CCc1ccc2c(c1)OCO2	Arachidonate 15-lipoxygenase	ALOX15	P16050	CHEMBL2903	Enzyme	0.116739	33 / 11
Eugenol	COC1=CC(=O)O[C@H](C1)CCc1ccc2c(c1)OCO2	Neuronal acetylcholine receptor; alpha3/beta4	CHRNA3 CHRNB4	P32297 P30926	CHEMBL1907594	Ligand-gated ion channel	0.116739	1 / 0
Eugenol	COC1=CC(=O)O[C@H](C1)CCc1ccc2c(c1)OCO2	Vascular endothelial growth factor receptor 2	KDR	P35968	CHEMBL279	Kinase	0.116739	32 / 0
Eugenol	COC1=CC(=O)O[C@H](C1)CCc1ccc2c(c1)OCO2	Histone deacetylase 8	HDAC8	Q9BY41	CHEMBL3192	Eraser	0.116739	12 / 3
Eugenol	COC1=CC(=O)O[C@H](C1)CCc1ccc2c(c1)OCO2	Androgen Receptor	AR	P10275	CHEMBL1871	Nuclear receptor	0.116739	17 / 13
Eugenol	COC1=CC(=O)O[C@H](C1)CCc1ccc2c(c1)OCO2	Proteasome Macropain subunit MB1	PSMB5	P28074	CHEMBL4662	Protease	0.116739	1 / 0
Eugenol	COC1=CC(=O)O[C@H](C1)CCc1ccc2c(c1)OCO2	Tryptophan 2,3-dioxygenase (by homology)	TDO2	P48775	CHEMBL2140	Enzyme	0.116739	1 / 0
Eugenol	COC1=CC(=O)O[C@H](C1)CCc1ccc2c(c1)OCO2	Neuronal acetylcholine receptor; alpha4/beta2	CHRNA4 CHRNB2	P43681 P17787	CHEMBL1907589	Ligand-gated ion channel	0.116739	7 / 0
Eugenol	COC1=CC(=O)O[C@H](C1)CCc1ccc2c(c1)OCO2	Estradiol 17-beta-dehydrogenase 3	HSD17B3	P37058	CHEMBL4234	Enzyme	0.116739	21 / 0
Eugenol	COC1=CC(=O)O[C@H](C1)CCc1ccc2c(c1)OCO2	Cytochrome P450 17A1 (by homology)	CYP17A1	P05093	CHEMBL3522	Cytochrome P450	0.116739	6 / 0
Eugenol	COC1=CC(=O)O[C@H](C1)CCc1ccc2c(c1)OCO2	Serine/threonine-protein kinase Aurora-A	AURKA	O14965	CHEMBL4722	Kinase	0.116739	9 / 0
Estragole	C/C=C(\C(=O)O[C@H]1CC(=C[C@@H]([C@@]2([C@@H]1[C@@](O)(C[C@@H]2OC(=O)C)C(C)C)C)OC(=O)c1ccccc1)C)/C	Histone acetyltransferase PCAF	KAT2B	Q92831	CHEMBL5500	Writer	0.0535179	2 / 0
Estragole	C/C=C(\C(=O)O[C@H]1CC(=C[C@@H]([C@@]2([C@@H]1[C@@](O)(C[C@@H]2OC(=O)C)C(C)C)C)OC(=O)c1ccccc1)C)/C	Bromodomain-containing protein 9	BRD9	Q9H8M2	CHEMBL3108640	Reader	0.0535179	1 / 0
Estragole	C/C=C(\C(=O)O[C@H]1CC(=C[C@@H]([C@@]2([C@@H]1[C@@](O)(C[C@@H]2OC(=O)C)C(C)C)C)OC(=O)c1ccccc1)C)/C	Androgen Receptor	AR	P10275	CHEMBL1871	Nuclear receptor	0.0535179	31 / 9
Estragole	C/C=C(\C(=O)O[C@H]1CC(=C[C@@H]([C@@]2([C@@H]1[C@@](O)(C[C@@H]2OC(=O)C)C(C)C)C)OC(=O)c1ccccc1)C)/C	GABA-A receptor; alpha-5/beta-3/gamma-2	GABRB3 GABRG2 GABRA5	P28472 P18507 P31644	CHEMBL2094122	Ligand-gated ion channel	0.0439186325197	36 / 0
Estragole	C/C=C(\C(=O)O[C@H]1CC(=C[C@@H]([C@@]2([C@@H]1[C@@](O)(C[C@@H]2OC(=O)C)C(C)C)C)OC(=O)c1ccccc1)C)/C	Phosphodiesterase 7A	PDE7A	Q13946	CHEMBL3012	Phosphodiesterase	0.0439186325197	39 / 0
Estragole	C/C=C(\C(=O)O[C@H]1CC(=C[C@@H]([C@@]2([C@@H]1[C@@](O)(C[C@@H]2OC(=O)C)C(C)C)C)OC(=O)c1ccccc1)C)/C	Steroid 5-alpha-reductase 1	SRD5A1	P18405	CHEMBL1787	Oxidoreductase	0.0439186325197	60 / 0
Estragole	C/C=C(\C(=O)O[C@H]1CC(=C[C@@H]([C@@]2([C@@H]1[C@@](O)(C[C@@H]2OC(=O)C)C(C)C)C)OC(=O)c1ccccc1)C)/C	Myeloperoxidase	MPO	P05164	CHEMBL2439	Enzyme	0.0439186325197	16 / 0
Estragole	C/C=C(\C(=O)O[C@H]1CC(=C[C@@H]([C@@]2([C@@H]1[C@@](O)(C[C@@H]2OC(=O)C)C(C)C)C)OC(=O)c1ccccc1)C)/C	Succinate semialdehyde dehydrogenase	ALDH5A1	P51649	CHEMBL1911	Oxidoreductase	0.0439186325197	0 / 1
Estragole	C/C=C(\C(=O)O[C@H]1CC(=C[C@@H]([C@@]2([C@@H]1[C@@](O)(C[C@@H]2OC(=O)C)C(C)C)C)OC(=O)c1ccccc1)C)/C	Gamma-amino-N-butyrate transaminase	ABAT	P80404	CHEMBL2044	Transferase	0.0439186325197	0 / 1
Estragole	C/C=C(\C(=O)O[C@H]1CC(=C[C@@H]([C@@]2([C@@H]1[C@@](O)(C[C@@H]2OC(=O)C)C(C)C)C)OC(=O)c1ccccc1)C)/C	Quinone reductase 1	NQO1	P15559	CHEMBL3623	Enzyme	0.0439186325197	2 / 0
Estragole	C/C=C(\C(=O)O[C@H]1CC(=C[C@@H]([C@@]2([C@@H]1[C@@](O)(C[C@@H]2OC(=O)C)C(C)C)C)OC(=O)c1ccccc1)C)/C	Acetylcholinesterase	ACHE	P22303	CHEMBL220	Hydrolase	0.0439186325197	33 / 11
Estragole	C/C=C(\C(=O)O[C@H]1CC(=C[C@@H]([C@@]2([C@@H]1[C@@](O)(C[C@@H]2OC(=O)C)C(C)C)C)OC(=O)c1ccccc1)C)/C	Poly [ADP-ribose] polymerase-1	PARP1	P09874	CHEMBL3105	Enzyme	0.0439186325197	44 / 0
Estragole	C/C=C(\C(=O)O[C@H]1CC(=C[C@@H]([C@@]2([C@@H]1[C@@](O)(C[C@@H]2OC(=O)C)C(C)C)C)OC(=O)c1ccccc1)C)/C	Neuronal acetylcholine receptor; alpha4/beta2	CHRNA4 CHRNB2	P43681 P17787	CHEMBL1907589	Ligand-gated ion channel	0.0439186325197	7 / 0
Estragole	C/C=C(\C(=O)O[C@H]1CC(=C[C@@H]([C@@]2([C@@H]1[C@@](O)(C[C@@H]2OC(=O)C)C(C)C)C)OC(=O)c1ccccc1)C)/C	Cytochrome P450 11B1	CYP11B1	P15538	CHEMBL1908	Cytochrome P450	0.0439186325197	105 / 0
Estragole	C/C=C(\C(=O)O[C@H]1CC(=C[C@@H]([C@@]2([C@@H]1[C@@](O)(C[C@@H]2OC(=O)C)C(C)C)C)OC(=O)c1ccccc1)C)/C	Cytochrome P450 11B2	CYP11B2	P19099	CHEMBL2722	Cytochrome P450	0.0439186325197	129 / 0
Estragole	C/C=C(\C(=O)O[C@H]1CC(=C[C@@H]([C@@]2([C@@H]1[C@@](O)(C[C@@H]2OC(=O)C)C(C)C)C)OC(=O)c1ccccc1)C)/C	Leucine-rich repeat serine/threonine-protein kinase 2	LRRK2	Q5S007	CHEMBL1075104	Kinase	0.0439186325197	8 / 0
Estragole	C/C=C(\C(=O)O[C@H]1CC(=C[C@@H]([C@@]2([C@@H]1[C@@](O)(C[C@@H]2OC(=O)C)C(C)C)C)OC(=O)c1ccccc1)C)/C	DNA-dependent protein kinase	PRKDC	P78527	CHEMBL3142	Kinase	0.0439186325197	3 / 0
Sakuranetin	COc1ccccc1c1cc(=O)c2c(o1)ccc(c2)O	Taste receptor type 2 member 31	TAS2R31	P59538	CHEMBL2034804	Taste family G protein-coupled receptor	1	3 / 3
Sakuranetin	COc1ccccc1c1cc(=O)c2c(o1)ccc(c2)O	Adenosine A1 receptor (by homology)	ADORA1	P30542	CHEMBL226	Family A G protein-coupled receptor	1	41 / 3
Sakuranetin	COc1ccccc1c1cc(=O)c2c(o1)ccc(c2)O	Adenosine A3 receptor	ADORA3	P0DMS8	CHEMBL256	Family A G protein-coupled receptor	1	13 / 2
Sakuranetin	COc1ccccc1c1cc(=O)c2c(o1)ccc(c2)O	Estrogen receptor beta	ESR2	Q92731	CHEMBL242	Nuclear receptor	0.418947	122 / 77
Sakuranetin	COc1ccccc1c1cc(=O)c2c(o1)ccc(c2)O	Estradiol 17-beta-dehydrogenase 1	HSD17B1	P14061	CHEMBL3181	Enzyme	0.394383	71 / 1
Sakuranetin	COc1ccccc1c1cc(=O)c2c(o1)ccc(c2)O	Monoamine oxidase B	MAOB	P27338	CHEMBL2039	Oxidoreductase	0.328396	41 / 129
Sakuranetin	COc1ccccc1c1cc(=O)c2c(o1)ccc(c2)O	Estrogen receptor alpha	ESR1	P03372	CHEMBL206	Nuclear receptor	0.312022	124 / 85
Sakuranetin	COc1ccccc1c1cc(=O)c2c(o1)ccc(c2)O	ATP-binding cassette sub-family G member 2	ABCG2	Q9UNQ0	CHEMBL5393	Primary active transporter	0.303816	20 / 7
Sakuranetin	COc1ccccc1c1cc(=O)c2c(o1)ccc(c2)O	Cytochrome P450 1B1	CYP1B1	Q16678	CHEMBL4878	Cytochrome P450	0.279037	6 / 6
Sakuranetin	COc1ccccc1c1cc(=O)c2c(o1)ccc(c2)O	Cytochrome P450 19A1	CYP19A1	P11511	CHEMBL1978	Cytochrome P450	0.262582	24 / 52
Sakuranetin	COc1ccccc1c1cc(=O)c2c(o1)ccc(c2)O	Carbonic anhydrase VII	CA7	P43166	CHEMBL2326	Lyase	0.237885	12 / 7
Sakuranetin	COc1ccccc1c1cc(=O)c2c(o1)ccc(c2)O	Carbonic anhydrase XII	CA12	O43570	CHEMBL3242	Lyase	0.237885	53 / 6
Sakuranetin	COc1ccccc1c1cc(=O)c2c(o1)ccc(c2)O	Carbonic anhydrase IV	CA4	P22748	CHEMBL3729	Lyase	0.237885	9 / 7
Sakuranetin	COc1ccccc1c1cc(=O)c2c(o1)ccc(c2)O	Multidrug resistance-associated protein 1	ABCC1	P33527	CHEMBL3004	Primary active transporter	0.171979	3 / 2
Sakuranetin	COc1ccccc1c1cc(=O)c2c(o1)ccc(c2)O	Testis-specific androgen-binding protein	SHBG	P04278	CHEMBL3305	Secreted protein	0.171979	2 / 2
Sakuranetin	COc1ccccc1c1cc(=O)c2c(o1)ccc(c2)O	Carbonyl reductase [NADPH] 1	CBR1	P16152	CHEMBL5586	Enzyme	0.171979	1 / 1
Sakuranetin	COc1ccccc1c1cc(=O)c2c(o1)ccc(c2)O	Cyclooxygenase-1	PTGS1	P23219	CHEMBL221	Oxidoreductase	0.130792	12 / 13
Sakuranetin	COc1ccccc1c1cc(=O)c2c(o1)ccc(c2)O	Aldo-keto-reductase family 1 member C3	AKR1C3	P42330	CHEMBL4681	Enzyme	0.1061	0 / 7
Sakuranetin	COc1ccccc1c1cc(=O)c2c(o1)ccc(c2)O	Carboxylesterase 2	CES2	O00748	CHEMBL3180	Enzyme	0.1061	0 / 1
Sakuranetin	COc1ccccc1c1cc(=O)c2c(o1)ccc(c2)O	Phospholipase A2 group 1B	PLA2G1B	P04054	CHEMBL4426	Enzyme	0.1061	0 / 1
Sakuranetin	COc1ccccc1c1cc(=O)c2c(o1)ccc(c2)O	Beta-secretase 1	BACE1	P56817	CHEMBL4822	Protease	0.1061	121 / 14
Sakuranetin	COc1ccccc1c1cc(=O)c2c(o1)ccc(c2)O	Peroxisome proliferator-activated receptor gamma	PPARG	P37231	CHEMBL235	Nuclear receptor	0.1061	1 / 144
Sakuranetin	COc1ccccc1c1cc(=O)c2c(o1)ccc(c2)O	Matrix metalloproteinase 13	MMP13	P45452	CHEMBL280	Protease	0.0978745343258	162 / 2
Sakuranetin	COc1ccccc1c1cc(=O)c2c(o1)ccc(c2)O	Sodium/glucose cotransporter 2	SLC5A2	P31639	CHEMBL3884	Electrochemical transporter	0.0978745343258	2 / 7
Sakuranetin	COc1ccccc1c1cc(=O)c2c(o1)ccc(c2)O	Metabotropic glutamate receptor 5	GRM5	P41594	CHEMBL3227	Family C G protein-coupled receptor	0.0978745343258	1 / 10
Sakuranetin	COc1ccccc1c1cc(=O)c2c(o1)ccc(c2)O	Matrix metalloproteinase 12	MMP12	P39900	CHEMBL4393	Protease	0.0978745343258	17 / 3
Sakuranetin	COc1ccccc1c1cc(=O)c2c(o1)ccc(c2)O	Endothelin receptor ET-A	EDNRA	P25101	CHEMBL252	Family A G protein-coupled receptor	0.0978745343258	30 / 33
Sakuranetin	COc1ccccc1c1cc(=O)c2c(o1)ccc(c2)O	DNA polymerase beta (by homology)	POLB	P06746	CHEMBL2392	Enzyme	0.0978745343258	0 / 2
Sakuranetin	COc1ccccc1c1cc(=O)c2c(o1)ccc(c2)O	Phospholipase A2 group V	PLA2G5	P39877	CHEMBL4323	Enzyme	0.0978745343258	0 / 3
Sakuranetin	COc1ccccc1c1cc(=O)c2c(o1)ccc(c2)O	Group X secretory phospholipase A2	PLA2G10	O15496	CHEMBL4342	Enzyme	0.0978745343258	0 / 1
Sakuranetin	COc1ccccc1c1cc(=O)c2c(o1)ccc(c2)O	Retinoid X receptor alpha	RXRA	P19793	CHEMBL2061	Nuclear receptor	0.0978745343258	0 / 16
Sakuranetin	COc1ccccc1c1cc(=O)c2c(o1)ccc(c2)O	Metabotropic glutamate receptor 2 (by homology)	GRM2	Q14416	CHEMBL5137	Family C G protein-coupled receptor	0.0978745343258	0 / 73
Sakuranetin	COc1ccccc1c1cc(=O)c2c(o1)ccc(c2)O	Aldose reductase	AKR1B1	P15121	CHEMBL1900	Enzyme	0.0978745343258	72 / 46
Sakuranetin	COc1ccccc1c1cc(=O)c2c(o1)ccc(c2)O	Acyl coenzyme A:cholesterol acyltransferase	CES1	P23141	CHEMBL2265	Enzyme	0.0978745343258	2 / 1
Sakuranetin	COc1ccccc1c1cc(=O)c2c(o1)ccc(c2)O	Kallikrein 1	KLK1	P06870	CHEMBL2319	Protease	0.0978745343258	0 / 1
Sakuranetin	COc1ccccc1c1cc(=O)c2c(o1)ccc(c2)O	Kallikrein 2	KLK2	P20151	CHEMBL2442	Protease	0.0978745343258	0 / 1
Sakuranetin	COc1ccccc1c1cc(=O)c2c(o1)ccc(c2)O	Butyrylcholinesterase	BCHE	P06276	CHEMBL1914	Hydrolase	0.0978745343258	7 / 2
Sakuranetin	COc1ccccc1c1cc(=O)c2c(o1)ccc(c2)O	Acetylcholinesterase	ACHE	P22303	CHEMBL220	Hydrolase	0.0978745343258	13 / 22
Sakuranetin	COc1ccccc1c1cc(=O)c2c(o1)ccc(c2)O	Phospholipase A2 group IIA	PLA2G2A	P14555	CHEMBL3474	Enzyme	0.0978745343258	4 / 8
Sakuranetin	COc1ccccc1c1cc(=O)c2c(o1)ccc(c2)O	Serine/threonine-protein kinase Aurora-B	AURKB	Q96GD4	CHEMBL2185	Kinase	0.0978745343258	32 / 0
Sakuranetin	COc1ccccc1c1cc(=O)c2c(o1)ccc(c2)O	Ribosomal protein S6 kinase 1	RPS6KB1	P23443	CHEMBL4501	Kinase	0.0978745343258	25 / 0
Sakuranetin	COc1ccccc1c1cc(=O)c2c(o1)ccc(c2)O	Serine/threonine-protein kinase Aurora-A	AURKA	O14965	CHEMBL4722	Kinase	0.0978745343258	73 / 0
Sakuranetin	COc1ccccc1c1cc(=O)c2c(o1)ccc(c2)O	Neuronal acetylcholine receptor protein alpha-7 subunit	CHRNA7	P36544	CHEMBL2492	Ligand-gated ion channel	0.0978745343258	10 / 0
Sakuranetin	COc1ccccc1c1cc(=O)c2c(o1)ccc(c2)O	Plasminogen activator inhibitor-1	SERPINE1	P05121	CHEMBL3475	Secreted protein	0.0978745343258	6 / 3
Sakuranetin	COc1ccccc1c1cc(=O)c2c(o1)ccc(c2)O	Carbonic anhydrase III	CA3	P07451	CHEMBL2885	Lyase	0.0978745343258	0 / 3
Sakuranetin	COc1ccccc1c1cc(=O)c2c(o1)ccc(c2)O	Estradiol 17-beta-dehydrogenase 2	HSD17B2	P37059	CHEMBL2789	Enzyme	0.0978745343258	71 / 0
Sakuranetin	COc1ccccc1c1cc(=O)c2c(o1)ccc(c2)O	NADPH oxidase 4	NOX4	Q9NPH5	CHEMBL1250375	Enzyme	0.0978745343258	8 / 0
Sakuranetin	COc1ccccc1c1cc(=O)c2c(o1)ccc(c2)O	Plasminogen	PLG	P00747	CHEMBL1801	Protease	0.0978745343258	3 / 0
Sakuranetin	COc1ccccc1c1cc(=O)c2c(o1)ccc(c2)O	Carbonic anhydrase II	CA2	P00918	CHEMBL205	Lyase	0.0978745343258	88 / 4
Sakuranetin	COc1ccccc1c1cc(=O)c2c(o1)ccc(c2)O	Carbonic anhydrase I	CA1	P00915	CHEMBL261	Lyase	0.0978745343258	81 / 3
Sakuranetin	COc1ccccc1c1cc(=O)c2c(o1)ccc(c2)O	Cyclin-dependent kinase 2	CDK2	P24941	CHEMBL301	Kinase	0.0978745343258	39 / 0
Sakuranetin	COc1ccccc1c1cc(=O)c2c(o1)ccc(c2)O	Cyclin-dependent kinase 4	CDK4	P11802	CHEMBL331	Kinase	0.0978745343258	24 / 0
Sakuranetin	COc1ccccc1c1cc(=O)c2c(o1)ccc(c2)O	Prostanoid EP3 receptor	PTGER3	P43115	CHEMBL3710	Family A G protein-coupled receptor	0.0978745343258	0 / 11
Sakuranetin	COc1ccccc1c1cc(=O)c2c(o1)ccc(c2)O	Serine/threonine-protein kinase Sgk1	SGK1	O00141	CHEMBL2343	Kinase	0.0978745343258	2 / 0
Sakuranetin	COc1ccccc1c1cc(=O)c2c(o1)ccc(c2)O	Serine/threonine-protein kinase WEE1	WEE1	P30291	CHEMBL5491	Kinase	0.0978745343258	47 / 0
Sakuranetin	COc1ccccc1c1cc(=O)c2c(o1)ccc(c2)O	Cathepsin L	CTSL	P07711	CHEMBL3837	Protease	0.0978745343258	7 / 2
Sakuranetin	COc1ccccc1c1cc(=O)c2c(o1)ccc(c2)O	Hepatocyte nuclear factor 4-alpha	HNF4A	P41235	CHEMBL5398	Unclassified protein	0.0978745343258	0 / 6
Sakuranetin	COc1ccccc1c1cc(=O)c2c(o1)ccc(c2)O	Carbonic anhydrase VI	CA6	P23280	CHEMBL3025	Lyase	0.0978745343258	7 / 2
Sakuranetin	COc1ccccc1c1cc(=O)c2c(o1)ccc(c2)O	Carbonic anhydrase VA	CA5A	P35218	CHEMBL4789	Lyase	0.0978745343258	6 / 3
Sakuranetin	COc1ccccc1c1cc(=O)c2c(o1)ccc(c2)O	Aldo-keto reductase family 1 member B10	AKR1B10	O60218	CHEMBL5983	Enzyme	0.0978745343258	21 / 0
Sakuranetin	COc1ccccc1c1cc(=O)c2c(o1)ccc(c2)O	Hematopoietic prostaglandin D synthase	HPGDS	O60760	CHEMBL5879	Transferase	0.0978745343258	3 / 0
Sakuranetin	COc1ccccc1c1cc(=O)c2c(o1)ccc(c2)O	Serine/threonine-protein kinase B-raf	BRAF	P15056	CHEMBL5145	Kinase	0.0978745343258	32 / 0
Sakuranetin	COc1ccccc1c1cc(=O)c2c(o1)ccc(c2)O	Beta amyloid A4 protein	APP	P05067	CHEMBL2487	Membrane receptor	0.0978745343258	13 / 2
Sakuranetin	COc1ccccc1c1cc(=O)c2c(o1)ccc(c2)O	Cyclin-dependent kinase 2/cyclin A	CDK2 CCNA1 CCNA2	P24941 P78396 P20248	CHEMBL2094128	Other cytosolic protein	0.0978745343258	26 / 0
Sakuranetin	COc1ccccc1c1cc(=O)c2c(o1)ccc(c2)O	Tyrosine-protein kinase SYK	SYK	P43405	CHEMBL2599	Kinase	0.0978745343258	30 / 0
Sakuranetin	COc1ccccc1c1cc(=O)c2c(o1)ccc(c2)O	Hepatocyte growth factor receptor	MET	P08581	CHEMBL3717	Kinase	0.0978745343258	66 / 4
Sakuranetin	COc1ccccc1c1cc(=O)c2c(o1)ccc(c2)O	Prostanoid EP1 receptor	PTGER1	P34995	CHEMBL1811	Family A G protein-coupled receptor	0.0978745343258	0 / 15
Sakuranetin	COc1ccccc1c1cc(=O)c2c(o1)ccc(c2)O	Serine/threonine-protein kinase/endoribonuclease IRE1	ERN1	O75460	CHEMBL1163101	Enzyme	0.0978745343258	30 / 0
Sakuranetin	COc1ccccc1c1cc(=O)c2c(o1)ccc(c2)O	Matrix metalloproteinase 3	MMP3	P08254	CHEMBL283	Protease	0.0978745343258	134 / 0
Sakuranetin	COc1ccccc1c1cc(=O)c2c(o1)ccc(c2)O	Dual specificty protein kinase CLK1	CLK1	P49759	CHEMBL4224	Kinase	0.0978745343258	17 / 0
Sakuranetin	COc1ccccc1c1cc(=O)c2c(o1)ccc(c2)O	Apoptosis regulator Bcl-X	BCL2L1	Q07817	CHEMBL4625	Other ion channel	0.0978745343258	1 / 0
Sakuranetin	COc1ccccc1c1cc(=O)c2c(o1)ccc(c2)O	Dual specificity tyrosine-phosphorylation-regulated kinase 1B	DYRK1B	Q9Y463	CHEMBL5543	Kinase	0.0978745343258	17 / 0
Sakuranetin	COc1ccccc1c1cc(=O)c2c(o1)ccc(c2)O	Placenta growth factor	PGF	P49763	CHEMBL1697671	Unclassified protein	0.0978745343258	0 / 3
Sakuranetin	COc1ccccc1c1cc(=O)c2c(o1)ccc(c2)O	Vascular endothelial growth factor A	VEGFA	P15692	CHEMBL1783	Secreted protein	0.0978745343258	0 / 3
Naringenin	O=C1OCC2=C1CC[C@]1([C@H]2CCc2c1ccc(c2O)C(C)C)C	Cytochrome P450 19A1	CYP19A1	P11511	CHEMBL1978	Cytochrome P450	0.912946	20 / 52
Naringenin	O=C1OCC2=C1CC[C@]1([C@H]2CCc2c1ccc(c2O)C(C)C)C	Carbonic anhydrase VII	CA7	P43166	CHEMBL2326	Lyase	0.912946	15 / 7
Naringenin	O=C1OCC2=C1CC[C@]1([C@H]2CCc2c1ccc(c2O)C(C)C)C	Multidrug resistance-associated protein 1	ABCC1	P33527	CHEMBL3004	Primary active transporter	0.912946	2 / 2
Naringenin	O=C1OCC2=C1CC[C@]1([C@H]2CCc2c1ccc(c2O)C(C)C)C	Estradiol 17-beta-dehydrogenase 1	HSD17B1	P14061	CHEMBL3181	Enzyme	0.912946	109 / 1
Naringenin	O=C1OCC2=C1CC[C@]1([C@H]2CCc2c1ccc(c2O)C(C)C)C	Carbonic anhydrase XII	CA12	O43570	CHEMBL3242	Lyase	0.912946	36 / 6
Naringenin	O=C1OCC2=C1CC[C@]1([C@H]2CCc2c1ccc(c2O)C(C)C)C	Testis-specific androgen-binding protein	SHBG	P04278	CHEMBL3305	Secreted protein	0.912946	2 / 2
Naringenin	O=C1OCC2=C1CC[C@]1([C@H]2CCc2c1ccc(c2O)C(C)C)C	Carbonic anhydrase IV	CA4	P22748	CHEMBL3729	Lyase	0.912946	10 / 7
Naringenin	O=C1OCC2=C1CC[C@]1([C@H]2CCc2c1ccc(c2O)C(C)C)C	Cytochrome P450 1B1	CYP1B1	Q16678	CHEMBL4878	Cytochrome P450	0.912946	7 / 6
Naringenin	O=C1OCC2=C1CC[C@]1([C@H]2CCc2c1ccc(c2O)C(C)C)C	Carbonyl reductase [NADPH] 1	CBR1	P16152	CHEMBL5586	Enzyme	0.912946	1 / 1
Naringenin	O=C1OCC2=C1CC[C@]1([C@H]2CCc2c1ccc(c2O)C(C)C)C	Estrogen receptor alpha	ESR1	P03372	CHEMBL206	Nuclear receptor	0.583886	258 / 86
Naringenin	O=C1OCC2=C1CC[C@]1([C@H]2CCc2c1ccc(c2O)C(C)C)C	Estrogen receptor beta	ESR2	Q92731	CHEMBL242	Nuclear receptor	0.583886	250 / 78
Naringenin	O=C1OCC2=C1CC[C@]1([C@H]2CCc2c1ccc(c2O)C(C)C)C	Cyclooxygenase-1	PTGS1	P23219	CHEMBL221	Oxidoreductase	0.428281	10 / 13
Naringenin	O=C1OCC2=C1CC[C@]1([C@H]2CCc2c1ccc(c2O)C(C)C)C	Monoamine oxidase B	MAOB	P27338	CHEMBL2039	Oxidoreductase	0.362675	13 / 129
Naringenin	O=C1OCC2=C1CC[C@]1([C@H]2CCc2c1ccc(c2O)C(C)C)C	Adenosine A1 receptor	ADORA1	P30542	CHEMBL226	Family A G protein-coupled receptor	0.166097	8 / 3
Naringenin	O=C1OCC2=C1CC[C@]1([C@H]2CCc2c1ccc(c2O)C(C)C)C	Adenosine A3 receptor	ADORA3	P0DMS8	CHEMBL256	Family A G protein-coupled receptor	0.141522	3 / 2
Naringenin	O=C1OCC2=C1CC[C@]1([C@H]2CCc2c1ccc(c2O)C(C)C)C	ATP-binding cassette sub-family G member 2	ABCG2	Q9UNQ0	CHEMBL5393	Primary active transporter	0.125143	2 / 7
Naringenin	O=C1OCC2=C1CC[C@]1([C@H]2CCc2c1ccc(c2O)C(C)C)C	Taste receptor type 2 member 31	TAS2R31	P59538	CHEMBL2034804	Taste family G protein-coupled receptor	0.125143	1 / 3
Naringenin	O=C1OCC2=C1CC[C@]1([C@H]2CCc2c1ccc(c2O)C(C)C)C	Aldo-keto-reductase family 1 member C3	AKR1C3	P42330	CHEMBL4681	Enzyme	0.125143	0 / 7
Naringenin	O=C1OCC2=C1CC[C@]1([C@H]2CCc2c1ccc(c2O)C(C)C)C	Phospholipase A2 group 1B	PLA2G1B	P04054	CHEMBL4426	Enzyme	0.116965	0 / 1
Naringenin	O=C1OCC2=C1CC[C@]1([C@H]2CCc2c1ccc(c2O)C(C)C)C	Metabotropic glutamate receptor 5	GRM5	P41594	CHEMBL3227	Family C G protein-coupled receptor	0.116965	0 / 10
Naringenin	O=C1OCC2=C1CC[C@]1([C@H]2CCc2c1ccc(c2O)C(C)C)C	Acyl coenzyme A:cholesterol acyltransferase	CES1	P23141	CHEMBL2265	Enzyme	0.108771	0 / 1
Naringenin	O=C1OCC2=C1CC[C@]1([C@H]2CCc2c1ccc(c2O)C(C)C)C	Peroxisome proliferator-activated receptor gamma	PPARG	P37231	CHEMBL235	Nuclear receptor	0.108771	0 / 131
Naringenin	O=C1OCC2=C1CC[C@]1([C@H]2CCc2c1ccc(c2O)C(C)C)C	Carboxylesterase 2	CES2	O00748	CHEMBL3180	Enzyme	0.108771	0 / 1
Naringenin	O=C1OCC2=C1CC[C@]1([C@H]2CCc2c1ccc(c2O)C(C)C)C	Sodium/glucose cotransporter 2	SLC5A2	P31639	CHEMBL3884	Electrochemical transporter	0.100579	0 / 6
Naringenin	O=C1OCC2=C1CC[C@]1([C@H]2CCc2c1ccc(c2O)C(C)C)C	Matrix metalloproteinase 12	MMP12	P39900	CHEMBL4393	Protease	0.100579	10 / 3
Naringenin	O=C1OCC2=C1CC[C@]1([C@H]2CCc2c1ccc(c2O)C(C)C)C	DNA polymerase beta (by homology)	POLB	P06746	CHEMBL2392	Enzyme	0.100579	0 / 2
Naringenin	O=C1OCC2=C1CC[C@]1([C@H]2CCc2c1ccc(c2O)C(C)C)C	Matrix metalloproteinase 13	MMP13	P45452	CHEMBL280	Protease	0.100579	24 / 2
Naringenin	O=C1OCC2=C1CC[C@]1([C@H]2CCc2c1ccc(c2O)C(C)C)C	Phospholipase A2 group IIA	PLA2G2A	P14555	CHEMBL3474	Enzyme	0.100579	0 / 8
Naringenin	O=C1OCC2=C1CC[C@]1([C@H]2CCc2c1ccc(c2O)C(C)C)C	Phospholipase A2 group V	PLA2G5	P39877	CHEMBL4323	Enzyme	0.100579	0 / 3
Naringenin	O=C1OCC2=C1CC[C@]1([C@H]2CCc2c1ccc(c2O)C(C)C)C	Group X secretory phospholipase A2	PLA2G10	O15496	CHEMBL4342	Enzyme	0.100579	0 / 1
Naringenin	O=C1OCC2=C1CC[C@]1([C@H]2CCc2c1ccc(c2O)C(C)C)C	Beta-secretase 1	BACE1	P56817	CHEMBL4822	Protease	0.100579	22 / 14
Naringenin	O=C1OCC2=C1CC[C@]1([C@H]2CCc2c1ccc(c2O)C(C)C)C	Neuronal acetylcholine receptor protein alpha-7 subunit	CHRNA7	P36544	CHEMBL2492	Ligand-gated ion channel	0.100579	8 / 0
Naringenin	O=C1OCC2=C1CC[C@]1([C@H]2CCc2c1ccc(c2O)C(C)C)C	Kallikrein 1	KLK1	P06870	CHEMBL2319	Protease	0.100579	0 / 1
Naringenin	O=C1OCC2=C1CC[C@]1([C@H]2CCc2c1ccc(c2O)C(C)C)C	Kallikrein 2	KLK2	P20151	CHEMBL2442	Protease	0.100579	0 / 1
Naringenin	O=C1OCC2=C1CC[C@]1([C@H]2CCc2c1ccc(c2O)C(C)C)C	Retinoid X receptor alpha	RXRA	P19793	CHEMBL2061	Nuclear receptor	0.100579	0 / 16
Naringenin	O=C1OCC2=C1CC[C@]1([C@H]2CCc2c1ccc(c2O)C(C)C)C	Plasminogen activator inhibitor-1	SERPINE1	P05121	CHEMBL3475	Secreted protein	0.100579	9 / 3
Naringenin	O=C1OCC2=C1CC[C@]1([C@H]2CCc2c1ccc(c2O)C(C)C)C	Tyrosine-protein kinase SRC	SRC	P12931	CHEMBL267	Kinase	0.100579	35 / 3
Naringenin	O=C1OCC2=C1CC[C@]1([C@H]2CCc2c1ccc(c2O)C(C)C)C	Carbonic anhydrase II	CA2	P00918	CHEMBL205	Lyase	0.100579	69 / 4
Naringenin	O=C1OCC2=C1CC[C@]1([C@H]2CCc2c1ccc(c2O)C(C)C)C	Carbonic anhydrase I	CA1	P00915	CHEMBL261	Lyase	0.100579	60 / 3
Naringenin	O=C1OCC2=C1CC[C@]1([C@H]2CCc2c1ccc(c2O)C(C)C)C	17-beta-hydroxysteroid dehydrogenase 14	HSD17B14	Q9BPX1	CHEMBL3712868	Enzyme	0.100579	1 / 0
Naringenin	O=C1OCC2=C1CC[C@]1([C@H]2CCc2c1ccc(c2O)C(C)C)C	Stem cell growth factor receptor	KIT	P10721	CHEMBL1936	Kinase	0.100579	2 / 3
Naringenin	O=C1OCC2=C1CC[C@]1([C@H]2CCc2c1ccc(c2O)C(C)C)C	Vascular endothelial growth factor receptor 2	KDR	P35968	CHEMBL279	Kinase	0.100579	9 / 9
Naringenin	O=C1OCC2=C1CC[C@]1([C@H]2CCc2c1ccc(c2O)C(C)C)C	Fibroblast growth factor receptor 1	FGFR1	P11362	CHEMBL3650	Kinase	0.100579	3 / 3
Naringenin	O=C1OCC2=C1CC[C@]1([C@H]2CCc2c1ccc(c2O)C(C)C)C	Hepatocyte growth factor receptor	MET	P08581	CHEMBL3717	Kinase	0.100579	21 / 4
Naringenin	O=C1OCC2=C1CC[C@]1([C@H]2CCc2c1ccc(c2O)C(C)C)C	Carbonic anhydrase III	CA3	P07451	CHEMBL2885	Lyase	0.100579	2 / 3
Naringenin	O=C1OCC2=C1CC[C@]1([C@H]2CCc2c1ccc(c2O)C(C)C)C	Carbonic anhydrase VI	CA6	P23280	CHEMBL3025	Lyase	0.100579	4 / 2
Naringenin	O=C1OCC2=C1CC[C@]1([C@H]2CCc2c1ccc(c2O)C(C)C)C	Carbonic anhydrase XIII	CA13	Q8N1Q1	CHEMBL3912	Lyase	0.100579	3 / 3
Naringenin	O=C1OCC2=C1CC[C@]1([C@H]2CCc2c1ccc(c2O)C(C)C)C	Carbonic anhydrase VB	CA5B	Q9Y2D0	CHEMBL3969	Lyase	0.100579	4 / 2
Naringenin	O=C1OCC2=C1CC[C@]1([C@H]2CCc2c1ccc(c2O)C(C)C)C	Carbonic anhydrase VA	CA5A	P35218	CHEMBL4789	Lyase	0.100579	5 / 3
Naringenin	O=C1OCC2=C1CC[C@]1([C@H]2CCc2c1ccc(c2O)C(C)C)C	Quinone reductase 2	NQO2	P16083	CHEMBL3959	Enzyme	0.100579	6 / 0
Naringenin	O=C1OCC2=C1CC[C@]1([C@H]2CCc2c1ccc(c2O)C(C)C)C	Cathepsin (B and K)	CTSB	P07858	CHEMBL4072	Protease	0.100579	0 / 1
Naringenin	O=C1OCC2=C1CC[C@]1([C@H]2CCc2c1ccc(c2O)C(C)C)C	NADPH oxidase 4	NOX4	Q9NPH5	CHEMBL1250375	Enzyme	0.100579	9 / 0
Naringenin	O=C1OCC2=C1CC[C@]1([C@H]2CCc2c1ccc(c2O)C(C)C)C	Aldose reductase	AKR1B1	P15121	CHEMBL1900	Enzyme	0.100579	34 / 47
Naringenin	O=C1OCC2=C1CC[C@]1([C@H]2CCc2c1ccc(c2O)C(C)C)C	Dual specificty protein kinase CLK1	CLK1	P49759	CHEMBL4224	Kinase	0.100579	20 / 0
Naringenin	O=C1OCC2=C1CC[C@]1([C@H]2CCc2c1ccc(c2O)C(C)C)C	Dual specificity tyrosine-phosphorylation-regulated kinase 1B	DYRK1B	Q9Y463	CHEMBL5543	Kinase	0.100579	18 / 0
Naringenin	O=C1OCC2=C1CC[C@]1([C@H]2CCc2c1ccc(c2O)C(C)C)C	Butyrylcholinesterase	BCHE	P06276	CHEMBL1914	Hydrolase	0.100579	3 / 3
Naringenin	O=C1OCC2=C1CC[C@]1([C@H]2CCc2c1ccc(c2O)C(C)C)C	Carbonic anhydrase IX	CA9	Q16790	CHEMBL3594	Lyase	0.100579	43 / 1
Naringenin	O=C1OCC2=C1CC[C@]1([C@H]2CCc2c1ccc(c2O)C(C)C)C	Estrogen-related receptor alpha	ESRRA	P11474	CHEMBL3429	Nuclear receptor	0.100579	17 / 0
Naringenin	O=C1OCC2=C1CC[C@]1([C@H]2CCc2c1ccc(c2O)C(C)C)C	Estrogen-related receptor beta	ESRRB	O95718	CHEMBL3751	Nuclear receptor	0.100579	17 / 0
Naringenin	O=C1OCC2=C1CC[C@]1([C@H]2CCc2c1ccc(c2O)C(C)C)C	Cyclin-dependent kinase 5/CDK5 activator 1	CDK5R1 CDK5	Q15078 Q00535	CHEMBL1907600	Kinase	0.100579	12 / 0
Naringenin	O=C1OCC2=C1CC[C@]1([C@H]2CCc2c1ccc(c2O)C(C)C)C	Insulin-like growth factor I receptor	IGF1R	P08069	CHEMBL1957	Kinase	0.100579	18 / 0
Naringenin	O=C1OCC2=C1CC[C@]1([C@H]2CCc2c1ccc(c2O)C(C)C)C	Insulin receptor	INSR	P06213	CHEMBL1981	Kinase	0.100579	5 / 0
Naringenin	O=C1OCC2=C1CC[C@]1([C@H]2CCc2c1ccc(c2O)C(C)C)C	Dual-specificity tyrosine-phosphorylation regulated kinase 1A	DYRK1A	Q13627	CHEMBL2292	Kinase	0.100579	35 / 1
Naringenin	O=C1OCC2=C1CC[C@]1([C@H]2CCc2c1ccc(c2O)C(C)C)C	Estradiol 17-beta-dehydrogenase 2	HSD17B2	P37059	CHEMBL2789	Enzyme	0.100579	106 / 0
Naringenin	O=C1OCC2=C1CC[C@]1([C@H]2CCc2c1ccc(c2O)C(C)C)C	Insulin-like growth factor binding protein 3	IGFBP3	P17936	CHEMBL3997	Secreted protein	0.100579	1 / 0
Naringenin	O=C1OCC2=C1CC[C@]1([C@H]2CCc2c1ccc(c2O)C(C)C)C	Matrix metalloproteinase 2	MMP2	P08253	CHEMBL333	Protease	0.100579	75 / 7
Naringenin	O=C1OCC2=C1CC[C@]1([C@H]2CCc2c1ccc(c2O)C(C)C)C	14-3-3 protein gamma	YWHAG	P61981	CHEMBL1293296	Unclassified protein	0.100579	1 / 0
Naringenin	O=C1OCC2=C1CC[C@]1([C@H]2CCc2c1ccc(c2O)C(C)C)C	NAD-dependent deacetylase sirtuin 2	SIRT2	Q8IXJ6	CHEMBL4462	Eraser	0.100579	0 / 27
Naringenin	O=C1OCC2=C1CC[C@]1([C@H]2CCc2c1ccc(c2O)C(C)C)C	Coagulation factor VII/tissue factor	F3	P13726	CHEMBL4081	Surface antigen	0.100579	8 / 0
Naringenin	O=C1OCC2=C1CC[C@]1([C@H]2CCc2c1ccc(c2O)C(C)C)C	Prostanoid EP1 receptor	PTGER1	P34995	CHEMBL1811	Family A G protein-coupled receptor	0.100579	0 / 15
Naringenin	O=C1OCC2=C1CC[C@]1([C@H]2CCc2c1ccc(c2O)C(C)C)C	Prostanoid EP2 receptor	PTGER2	P43116	CHEMBL1881	Family A G protein-coupled receptor	0.100579	0 / 16
Naringenin	O=C1OCC2=C1CC[C@]1([C@H]2CCc2c1ccc(c2O)C(C)C)C	Prostanoid EP3 receptor	PTGER3	P43115	CHEMBL3710	Family A G protein-coupled receptor	0.100579	0 / 12
Naringenin	O=C1OCC2=C1CC[C@]1([C@H]2CCc2c1ccc(c2O)C(C)C)C	Apoptosis regulator Bcl-X	BCL2L1	Q07817	CHEMBL4625	Other ion channel	0.100579	1 / 0
Naringenin	O=C1OCC2=C1CC[C@]1([C@H]2CCc2c1ccc(c2O)C(C)C)C	PI3-kinase p110-beta subunit	PIK3CB	P42338	CHEMBL3145	Enzyme	0.100579	3 / 0
Naringenin	O=C1OCC2=C1CC[C@]1([C@H]2CCc2c1ccc(c2O)C(C)C)C	Cytochrome P450 2C9	CYP2C9	P11712	CHEMBL3397	Cytochrome P450	0.100579	2 / 0
Naringenin	O=C1OCC2=C1CC[C@]1([C@H]2CCc2c1ccc(c2O)C(C)C)C	Cytochrome P450 3A4	CYP3A4	P08684	CHEMBL340	Cytochrome P450	0.100579	2 / 0
Naringenin	O=C1OCC2=C1CC[C@]1([C@H]2CCc2c1ccc(c2O)C(C)C)C	PI3-kinase p110-alpha subunit	PIK3CA	P42336	CHEMBL4005	Enzyme	0.100579	16 / 0
Naringenin	O=C1OCC2=C1CC[C@]1([C@H]2CCc2c1ccc(c2O)C(C)C)C	Transitional endoplasmic reticulum ATPase	VCP	P55072	CHEMBL1075145	Primary active transporter	0.100579	4 / 0
Naringenin	O=C1OCC2=C1CC[C@]1([C@H]2CCc2c1ccc(c2O)C(C)C)C	Placenta growth factor	PGF	P49763	CHEMBL1697671	Unclassified protein	0.100579	0 / 3
Naringenin	O=C1OCC2=C1CC[C@]1([C@H]2CCc2c1ccc(c2O)C(C)C)C	Vascular endothelial growth factor A	VEGFA	P15692	CHEMBL1783	Secreted protein	0.100579	0 / 3
Naringenin	O=C1OCC2=C1CC[C@]1([C@H]2CCc2c1ccc(c2O)C(C)C)C	Endothelin receptor ET-A	EDNRA	P25101	CHEMBL252	Family A G protein-coupled receptor	0.100579	3 / 28
Naringenin	O=C1OCC2=C1CC[C@]1([C@H]2CCc2c1ccc(c2O)C(C)C)C	Serine/threonine-protein kinase/endoribonuclease IRE1	ERN1	O75460	CHEMBL1163101	Enzyme	0.100579	21 / 0
Naringenin	O=C1OCC2=C1CC[C@]1([C@H]2CCc2c1ccc(c2O)C(C)C)C	Matrix metalloproteinase 3	MMP3	P08254	CHEMBL283	Protease	0.100579	24 / 0
Naringenin	O=C1OCC2=C1CC[C@]1([C@H]2CCc2c1ccc(c2O)C(C)C)C	Beta amyloid A4 protein	APP	P05067	CHEMBL2487	Membrane receptor	0.100579	13 / 2
Naringenin	O=C1OCC2=C1CC[C@]1([C@H]2CCc2c1ccc(c2O)C(C)C)C	Glycogen synthase kinase-3 beta	GSK3B	P49841	CHEMBL262	Kinase	0.100579	18 / 0
Naringenin	O=C1OCC2=C1CC[C@]1([C@H]2CCc2c1ccc(c2O)C(C)C)C	Apoptosis regulator Bcl-2	BCL2	P10415	CHEMBL4860	Other ion channel	0.100579	7 / 8
Naringenin	O=C1OCC2=C1CC[C@]1([C@H]2CCc2c1ccc(c2O)C(C)C)C	Matrix metalloproteinase 9	MMP9	P14780	CHEMBL321	Protease	0.100579	78 / 2
Naringenin	O=C1OCC2=C1CC[C@]1([C@H]2CCc2c1ccc(c2O)C(C)C)C	Serine/threonine-protein kinase WEE1	WEE1	P30291	CHEMBL5491	Kinase	0.100579	59 / 0
Naringenin	O=C1OCC2=C1CC[C@]1([C@H]2CCc2c1ccc(c2O)C(C)C)C	Tyrosine-protein kinase LCK	LCK	P06239	CHEMBL258	Kinase	0.100579	16 / 0
Naringenin	O=C1OCC2=C1CC[C@]1([C@H]2CCc2c1ccc(c2O)C(C)C)C	Tyrosine-protein kinase SYK	SYK	P43405	CHEMBL2599	Kinase	0.100579	8 / 0
Naringenin	O=C1OCC2=C1CC[C@]1([C@H]2CCc2c1ccc(c2O)C(C)C)C	Cyclin-dependent kinase 2/cyclin E1	CCNE1 CDK2	P24864 P24941	CHEMBL1907605	Kinase	0.100579	2 / 0
Naringenin	O=C1OCC2=C1CC[C@]1([C@H]2CCc2c1ccc(c2O)C(C)C)C	CDK3/Cyclin E	CCNE1 CDK3	P24864 Q00526	CHEMBL3038471	Kinase	0.100579	2 / 0
Naringenin	O=C1OCC2=C1CC[C@]1([C@H]2CCc2c1ccc(c2O)C(C)C)C	Cyclin-dependent kinase 4	CDK4	P11802	CHEMBL331	Kinase	0.100579	6 / 0
Naringenin	O=C1OCC2=C1CC[C@]1([C@H]2CCc2c1ccc(c2O)C(C)C)C	Serine/threonine-protein kinase Aurora-A	AURKA	O14965	CHEMBL4722	Kinase	0.100579	20 / 0
Naringenin	O=C1OCC2=C1CC[C@]1([C@H]2CCc2c1ccc(c2O)C(C)C)C	Alpha-synuclein	SNCA	P37840	CHEMBL6152	Unclassified protein	0.100579	11 / 0
Naringenin	O=C1OCC2=C1CC[C@]1([C@H]2CCc2c1ccc(c2O)C(C)C)C	Arachidonate 12-lipoxygenase	ALOX12	P18054	CHEMBL3687	Enzyme	0.100579	8 / 4
Naringenin	O=C1OCC2=C1CC[C@]1([C@H]2CCc2c1ccc(c2O)C(C)C)C	Hepatocyte nuclear factor 4-alpha	HNF4A	P41235	CHEMBL5398	Unclassified protein	0.100579	0 / 5
3,9-Dihydroxypterocarpan	Oc1ccc(cc1O)c1cc(=O)c2c(o1)cc(c(c2)O)O	Protein-tyrosine phosphatase 1B	PTPN1	P18031	CHEMBL335	Phosphatase	0.119895	4 / 9
3,9-Dihydroxypterocarpan	Oc1ccc(cc1O)c1cc(=O)c2c(o1)cc(c(c2)O)O	Estrogen receptor alpha	ESR1	P03372	CHEMBL206	Nuclear receptor	0.112042	286 / 138
3,9-Dihydroxypterocarpan	Oc1ccc(cc1O)c1cc(=O)c2c(o1)cc(c(c2)O)O	Estrogen receptor beta	ESR2	Q92731	CHEMBL242	Nuclear receptor	0.112042	289 / 133
3,9-Dihydroxypterocarpan	Oc1ccc(cc1O)c1cc(=O)c2c(o1)cc(c(c2)O)O	Cytochrome P450 19A1	CYP19A1	P11511	CHEMBL1978	Cytochrome P450	0.112042	41 / 44
3,9-Dihydroxypterocarpan	Oc1ccc(cc1O)c1cc(=O)c2c(o1)cc(c(c2)O)O	Ribosomal protein S6 kinase alpha 5	RPS6KA5	O75582	CHEMBL4237	Kinase	0.112042	2 / 0
3,9-Dihydroxypterocarpan	Oc1ccc(cc1O)c1cc(=O)c2c(o1)cc(c(c2)O)O	Monoamine oxidase A	MAOA	P21397	CHEMBL1951	Oxidoreductase	0.112042	11 / 0
3,9-Dihydroxypterocarpan	Oc1ccc(cc1O)c1cc(=O)c2c(o1)cc(c(c2)O)O	Arachidonate 12-lipoxygenase	ALOX12	P18054	CHEMBL3687	Enzyme	0.112042	12 / 4
3,9-Dihydroxypterocarpan	Oc1ccc(cc1O)c1cc(=O)c2c(o1)cc(c(c2)O)O	Glycogen synthase kinase-3 beta	GSK3B	P49841	CHEMBL262	Kinase	0.112042	23 / 0
3,9-Dihydroxypterocarpan	Oc1ccc(cc1O)c1cc(=O)c2c(o1)cc(c(c2)O)O	Eukaryotic initiation factor 4A-I	EIF4A1	P60842	CHEMBL2052028	Hydrolase	0.112042	0 / 29
3,9-Dihydroxypterocarpan	Oc1ccc(cc1O)c1cc(=O)c2c(o1)cc(c(c2)O)O	Tyrosine-protein kinase SRC	SRC	P12931	CHEMBL267	Kinase	0.112042	38 / 3
3,9-Dihydroxypterocarpan	Oc1ccc(cc1O)c1cc(=O)c2c(o1)cc(c(c2)O)O	Estradiol 17-beta-dehydrogenase 3	HSD17B3	P37058	CHEMBL4234	Enzyme	0.112042	14 / 0
3,9-Dihydroxypterocarpan	Oc1ccc(cc1O)c1cc(=O)c2c(o1)cc(c(c2)O)O	Placenta growth factor	PGF	P49763	CHEMBL1697671	Unclassified protein	0.112042	0 / 3
3,9-Dihydroxypterocarpan	Oc1ccc(cc1O)c1cc(=O)c2c(o1)cc(c(c2)O)O	Vascular endothelial growth factor A	VEGFA	P15692	CHEMBL1783	Secreted protein	0.112042	0 / 3
3,9-Dihydroxypterocarpan	Oc1ccc(cc1O)c1cc(=O)c2c(o1)cc(c(c2)O)O	Dual specificty protein kinase CLK1	CLK1	P49759	CHEMBL4224	Kinase	0.112042	24 / 0
3,9-Dihydroxypterocarpan	Oc1ccc(cc1O)c1cc(=O)c2c(o1)cc(c(c2)O)O	Serine/threonine-protein kinase Chk1	CHEK1	O14757	CHEMBL4630	Kinase	0.112042	16 / 0
3,9-Dihydroxypterocarpan	Oc1ccc(cc1O)c1cc(=O)c2c(o1)cc(c(c2)O)O	Serine/threonine-protein kinase WEE1	WEE1	P30291	CHEMBL5491	Kinase	0.112042	10 / 0
3,9-Dihydroxypterocarpan	Oc1ccc(cc1O)c1cc(=O)c2c(o1)cc(c(c2)O)O	Dual specificity tyrosine-phosphorylation-regulated kinase 1B	DYRK1B	Q9Y463	CHEMBL5543	Kinase	0.112042	18 / 0
3,9-Dihydroxypterocarpan	Oc1ccc(cc1O)c1cc(=O)c2c(o1)cc(c(c2)O)O	Arachidonate 15-lipoxygenase	ALOX15	P16050	CHEMBL2903	Enzyme	0.112042	24 / 8
3,9-Dihydroxypterocarpan	Oc1ccc(cc1O)c1cc(=O)c2c(o1)cc(c(c2)O)O	Serine/threonine-protein kinase/endoribonuclease IRE1	ERN1	O75460	CHEMBL1163101	Enzyme	0.112042	60 / 0
3,9-Dihydroxypterocarpan	Oc1ccc(cc1O)c1cc(=O)c2c(o1)cc(c(c2)O)O	3-phosphoinositide dependent protein kinase-1	PDPK1	O15530	CHEMBL2534	Kinase	0.112042	4 / 0
3,9-Dihydroxypterocarpan	Oc1ccc(cc1O)c1cc(=O)c2c(o1)cc(c(c2)O)O	14-3-3 protein gamma	YWHAG	P61981	CHEMBL1293296	Unclassified protein	0.112042	1 / 0
3,9-Dihydroxypterocarpan	Oc1ccc(cc1O)c1cc(=O)c2c(o1)cc(c(c2)O)O	Estrogen-related receptor alpha	ESRRA	P11474	CHEMBL3429	Nuclear receptor	0.112042	12 / 0
3,9-Dihydroxypterocarpan	Oc1ccc(cc1O)c1cc(=O)c2c(o1)cc(c(c2)O)O	Estrogen-related receptor beta	ESRRB	O95718	CHEMBL3751	Nuclear receptor	0.112042	12 / 0
3,9-Dihydroxypterocarpan	Oc1ccc(cc1O)c1cc(=O)c2c(o1)cc(c(c2)O)O	Rho-associated protein kinase 1	ROCK1	Q13464	CHEMBL3231	Kinase	0.112042	2 / 0
3,9-Dihydroxypterocarpan	Oc1ccc(cc1O)c1cc(=O)c2c(o1)cc(c(c2)O)O	cAMP-dependent protein kinase alpha-catalytic subunit	PRKACA	P17612	CHEMBL4101	Kinase	0.112042	1 / 0
3,9-Dihydroxypterocarpan	Oc1ccc(cc1O)c1cc(=O)c2c(o1)cc(c(c2)O)O	Cyclin-dependent kinase 5/CDK5 activator 1	CDK5R1 CDK5	Q15078 Q00535	CHEMBL1907600	Kinase	0.112042	15 / 0
3,9-Dihydroxypterocarpan	Oc1ccc(cc1O)c1cc(=O)c2c(o1)cc(c(c2)O)O	Alkaline phosphatase placental-like	ALPG	P10696	CHEMBL3402	Enzyme	0.112042	5 / 0
3,9-Dihydroxypterocarpan	Oc1ccc(cc1O)c1cc(=O)c2c(o1)cc(c(c2)O)O	Phospholipase A-2-activating protein	PLAA	Q9Y263	CHEMBL6114	Unclassified protein	0.112042	9 / 0
3,9-Dihydroxypterocarpan	Oc1ccc(cc1O)c1cc(=O)c2c(o1)cc(c(c2)O)O	Tyrosinase	TYR	P14679	CHEMBL1973	Oxidoreductase	0.112042	5 / 4
3,9-Dihydroxypterocarpan	Oc1ccc(cc1O)c1cc(=O)c2c(o1)cc(c(c2)O)O	Poly [ADP-ribose] polymerase-1	PARP1	P09874	CHEMBL3105	Enzyme	0.112042	18 / 0
3,9-Dihydroxypterocarpan	Oc1ccc(cc1O)c1cc(=O)c2c(o1)cc(c(c2)O)O	PI3-kinase p110-gamma subunit	PIK3CG	P48736	CHEMBL3267	Enzyme	0.112042	22 / 0
3,9-Dihydroxypterocarpan	Oc1ccc(cc1O)c1cc(=O)c2c(o1)cc(c(c2)O)O	DNA topoisomerase I	TOP1	P11387	CHEMBL1781	Isomerase	0.112042	4 / 0
3,9-Dihydroxypterocarpan	Oc1ccc(cc1O)c1cc(=O)c2c(o1)cc(c(c2)O)O	Cyclooxygenase-1	PTGS1	P23219	CHEMBL221	Oxidoreductase	0.112042	14 / 13
3,9-Dihydroxypterocarpan	Oc1ccc(cc1O)c1cc(=O)c2c(o1)cc(c(c2)O)O	NADPH oxidase 4	NOX4	Q9NPH5	CHEMBL1250375	Enzyme	0.112042	6 / 0
3,9-Dihydroxypterocarpan	Oc1ccc(cc1O)c1cc(=O)c2c(o1)cc(c(c2)O)O	Carbonic anhydrase XIV	CA14	Q9ULX7	CHEMBL3510	Lyase	0.112042	19 / 0
Daidzein	Oc1ccc2c(c1c1c(O)ccc3c1cccc3)cccc2	Aldehyde dehydrogenase	ALDH2	P05091	CHEMBL1935	Oxidoreductase	1	1 / 51
Daidzein	Oc1ccc2c(c1c1c(O)ccc3c1cccc3)cccc2	Estrogen receptor alpha	ESR1	P03372	CHEMBL206	Nuclear receptor	1	76 / 79
Daidzein	Oc1ccc2c(c1c1c(O)ccc3c1cccc3)cccc2	Carbonic anhydrase VII	CA7	P43166	CHEMBL2326	Lyase	1	8 / 12
Daidzein	Oc1ccc2c(c1c1c(O)ccc3c1cccc3)cccc2	Estrogen receptor beta	ESR2	Q92731	CHEMBL242	Nuclear receptor	1	92 / 69
Daidzein	Oc1ccc2c(c1c1c(O)ccc3c1cccc3)cccc2	Carbonic anhydrase XII	CA12	O43570	CHEMBL3242	Lyase	1	8 / 18
Daidzein	Oc1ccc2c(c1c1c(O)ccc3c1cccc3)cccc2	Carbonic anhydrase IV	CA4	P22748	CHEMBL3729	Lyase	1	7 / 9
Daidzein	Oc1ccc2c(c1c1c(O)ccc3c1cccc3)cccc2	Thromboxane-A synthase	TBXAS1	P24557	CHEMBL1835	Cytochrome P450	0.536298	1 / 2
Daidzein	Oc1ccc2c(c1c1c(O)ccc3c1cccc3)cccc2	Monoamine oxidase A	MAOA	P21397	CHEMBL1951	Oxidoreductase	0.536298	6 / 37
Daidzein	Oc1ccc2c(c1c1c(O)ccc3c1cccc3)cccc2	Epidermal growth factor receptor erbB1	EGFR	P00533	CHEMBL203	Kinase	0.536298	6 / 6
Daidzein	Oc1ccc2c(c1c1c(O)ccc3c1cccc3)cccc2	Maltase-glucoamylase	MGAM	O43451	CHEMBL2074	Hydrolase	0.536298	1 / 1
Daidzein	Oc1ccc2c(c1c1c(O)ccc3c1cccc3)cccc2	Serotonin 2a (5-HT2a) receptor	HTR2A	P28223	CHEMBL224	Family A G protein-coupled receptor	0.536298	1 / 2
Daidzein	Oc1ccc2c(c1c1c(O)ccc3c1cccc3)cccc2	Serotonin 2c (5-HT2c) receptor	HTR2C	P28335	CHEMBL225	Family A G protein-coupled receptor	0.536298	1 / 3
Daidzein	Oc1ccc2c(c1c1c(O)ccc3c1cccc3)cccc2	Adenosine A1 receptor (by homology)	ADORA1	P30542	CHEMBL226	Family A G protein-coupled receptor	0.536298	6 / 18
Daidzein	Oc1ccc2c(c1c1c(O)ccc3c1cccc3)cccc2	Adenosine A2a receptor	ADORA2A	P29274	CHEMBL251	Family A G protein-coupled receptor	0.536298	5 / 15
Daidzein	Oc1ccc2c(c1c1c(O)ccc3c1cccc3)cccc2	Estradiol 17-beta-dehydrogenase 1	HSD17B1	P14061	CHEMBL3181	Enzyme	0.536298	10 / 5
Daidzein	Oc1ccc2c(c1c1c(O)ccc3c1cccc3)cccc2	Estrogen-related receptor alpha	ESRRA	P11474	CHEMBL3429	Nuclear receptor	0.536298	2 / 2
Daidzein	Oc1ccc2c(c1c1c(O)ccc3c1cccc3)cccc2	Estrogen-related receptor beta	ESRRB	O95718	CHEMBL3751	Nuclear receptor	0.536298	1 / 1
Daidzein	Oc1ccc2c(c1c1c(O)ccc3c1cccc3)cccc2	ATP-binding cassette sub-family G member 2	ABCG2	Q9UNQ0	CHEMBL5393	Primary active transporter	0.536298	6 / 25
Daidzein	Oc1ccc2c(c1c1c(O)ccc3c1cccc3)cccc2	Cytochrome P450 19A1	CYP19A1	P11511	CHEMBL1978	Cytochrome P450	0.387024	6 / 27
Daidzein	Oc1ccc2c(c1c1c(O)ccc3c1cccc3)cccc2	Arachidonate 12-lipoxygenase	ALOX12	P18054	CHEMBL3687	Enzyme	0.3163	9 / 11
Daidzein	Oc1ccc2c(c1c1c(O)ccc3c1cccc3)cccc2	Tyrosinase (by homology)	TYR	P14679	CHEMBL1973	Oxidoreductase	0.292767	2 / 2
Daidzein	Oc1ccc2c(c1c1c(O)ccc3c1cccc3)cccc2	Macrophage migration inhibitory factor	MIF	P14174	CHEMBL2085	Enzyme	0.292767	1 / 8
Daidzein	Oc1ccc2c(c1c1c(O)ccc3c1cccc3)cccc2	Xanthine dehydrogenase	XDH	P47989	CHEMBL1929	Oxidoreductase	0.23776	11 / 20
Daidzein	Oc1ccc2c(c1c1c(O)ccc3c1cccc3)cccc2	6-phosphofructo-2-kinase/fructose-2,6-bisphosphatase 3	PFKFB3	Q16875	CHEMBL2331053	Enzyme	0.206337	1 / 2
Daidzein	Oc1ccc2c(c1c1c(O)ccc3c1cccc3)cccc2	Interleukin-2	IL2	P60568	CHEMBL5880	Secreted protein	0.198444	0 / 4
Daidzein	Oc1ccc2c(c1c1c(O)ccc3c1cccc3)cccc2	Carbonyl reductase [NADPH] 1	CBR1	P16152	CHEMBL5586	Enzyme	0.182723	2 / 2
Daidzein	Oc1ccc2c(c1c1c(O)ccc3c1cccc3)cccc2	Estradiol 17-beta-dehydrogenase 2	HSD17B2	P37059	CHEMBL2789	Enzyme	0.167042	10 / 4
Daidzein	Oc1ccc2c(c1c1c(O)ccc3c1cccc3)cccc2	P-glycoprotein 1	ABCB1	P08183	CHEMBL4302	Primary active transporter	0.151315	12 / 37
Daidzein	Oc1ccc2c(c1c1c(O)ccc3c1cccc3)cccc2	Receptor-type tyrosine-protein phosphatase S	PTPRS	Q13332	CHEMBL2396508	Phosphatase	0.143473	3 / 7
Daidzein	Oc1ccc2c(c1c1c(O)ccc3c1cccc3)cccc2	Arachidonate 15-lipoxygenase	ALOX15	P16050	CHEMBL2903	Enzyme	0.143473	6 / 8
Daidzein	Oc1ccc2c(c1c1c(O)ccc3c1cccc3)cccc2	Cyclooxygenase-1	PTGS1	P23219	CHEMBL221	Oxidoreductase	0.12775	0 / 3
Daidzein	Oc1ccc2c(c1c1c(O)ccc3c1cccc3)cccc2	Norepinephrine transporter	SLC6A2	P23975	CHEMBL222	Electrochemical transporter	0.12775	0 / 1
Daidzein	Oc1ccc2c(c1c1c(O)ccc3c1cccc3)cccc2	NADPH oxidase 4	NOX4	Q9NPH5	CHEMBL1250375	Enzyme	0.12775	5 / 6
Daidzein	Oc1ccc2c(c1c1c(O)ccc3c1cccc3)cccc2	Monoamine oxidase B	MAOB	P27338	CHEMBL2039	Oxidoreductase	0.119895	0 / 83
Daidzein	Oc1ccc2c(c1c1c(O)ccc3c1cccc3)cccc2	Serum paraoxonase/arylesterase 1	PON1	P27169	CHEMBL3167	Enzyme	0.119895	0 / 1
Daidzein	Oc1ccc2c(c1c1c(O)ccc3c1cccc3)cccc2	Carbonic anhydrase II	CA2	P00918	CHEMBL205	Lyase	0.112042	6 / 22
Daidzein	Oc1ccc2c(c1c1c(O)ccc3c1cccc3)cccc2	Carbonic anhydrase I	CA1	P00915	CHEMBL261	Lyase	0.112042	2 / 20
Daidzein	Oc1ccc2c(c1c1c(O)ccc3c1cccc3)cccc2	Steryl-sulfatase	STS	P08842	CHEMBL3559	Enzyme	0.112042	0 / 6
Daidzein	Oc1ccc2c(c1c1c(O)ccc3c1cccc3)cccc2	Acetylcholinesterase	ACHE	P22303	CHEMBL220	Hydrolase	0.112042	4 / 33
Daidzein	Oc1ccc2c(c1c1c(O)ccc3c1cccc3)cccc2	Toll-like receptor (TLR7/TLR9)	TLR9	Q9NR96	CHEMBL5804	Toll-like and Il-1 receptors	0.112042	0 / 1
Daidzein	Oc1ccc2c(c1c1c(O)ccc3c1cccc3)cccc2	Arachidonate 5-lipoxygenase	ALOX5	P09917	CHEMBL215	Oxidoreductase	0.112042	4 / 11
Daidzein	Oc1ccc2c(c1c1c(O)ccc3c1cccc3)cccc2	Peroxisome proliferator-activated receptor alpha	PPARA	Q07869	CHEMBL239	Nuclear receptor	0.112042	1 / 1
Daidzein	Oc1ccc2c(c1c1c(O)ccc3c1cccc3)cccc2	Tankyrase-2	TNKS2	Q9H2K2	CHEMBL6154	Enzyme	0.112042	4 / 9
Daidzein	Oc1ccc2c(c1c1c(O)ccc3c1cccc3)cccc2	Tankyrase-1	TNKS	O95271	CHEMBL6164	Enzyme	0.112042	4 / 13
Daidzein	Oc1ccc2c(c1c1c(O)ccc3c1cccc3)cccc2	Protein-tyrosine phosphatase 1B	PTPN1	P18031	CHEMBL335	Phosphatase	0.112042	4 / 22
Daidzein	Oc1ccc2c(c1c1c(O)ccc3c1cccc3)cccc2	Carbonic anhydrase IX	CA9	Q16790	CHEMBL3594	Lyase	0.112042	2 / 15
Daidzein	Oc1ccc2c(c1c1c(O)ccc3c1cccc3)cccc2	Tissue-type plasminogen activator	PLAT	P00750	CHEMBL1873	Protease	0.112042	8 / 0
Daidzein	Oc1ccc2c(c1c1c(O)ccc3c1cccc3)cccc2	Thrombin and coagulation factor X	F10	P00742	CHEMBL244	Protease	0.112042	9 / 0
Daidzein	Oc1ccc2c(c1c1c(O)ccc3c1cccc3)cccc2	Urokinase-type plasminogen activator	PLAU	P00749	CHEMBL3286	Protease	0.112042	12 / 0
Daidzein	Oc1ccc2c(c1c1c(O)ccc3c1cccc3)cccc2	Carbonic anhydrase VB	CA5B	Q9Y2D0	CHEMBL3969	Lyase	0.112042	0 / 2
Daidzein	Oc1ccc2c(c1c1c(O)ccc3c1cccc3)cccc2	Induced myeloid leukemia cell differentiation protein Mcl-1	MCL1	Q07820	CHEMBL4361	Other cytosolic protein	0.112042	4 / 4
Daidzein	Oc1ccc2c(c1c1c(O)ccc3c1cccc3)cccc2	Peroxisome proliferator-activated receptor gamma	PPARG	P37231	CHEMBL235	Nuclear receptor	0.112042	0 / 2
Daidzein	Oc1ccc2c(c1c1c(O)ccc3c1cccc3)cccc2	Cyclin-dependent kinase 5/CDK5 activator 1	CDK5R1 CDK5	Q15078 Q00535	CHEMBL1907600	Kinase	0.112042	6 / 6
Quercetin	Oc1c(O)cccc1O	NADPH oxidase 4	NOX4	Q9NPH5	CHEMBL1250375	Enzyme	1	7 / 8
Quercetin	Oc1c(O)cccc1O	Vasopressin V2 receptor	AVPR2	P30518	CHEMBL1790	Family A G protein-coupled receptor	1	1 / 1
Quercetin	Oc1c(O)cccc1O	Aldose reductase	AKR1B1	P15121	CHEMBL1900	Enzyme	1	18 / 72
Quercetin	Oc1c(O)cccc1O	Xanthine dehydrogenase	XDH	P47989	CHEMBL1929	Oxidoreductase	1	12 / 20
Quercetin	Oc1c(O)cccc1O	Monoamine oxidase A	MAOA	P21397	CHEMBL1951	Oxidoreductase	1	4 / 14
Quercetin	Oc1c(O)cccc1O	Insulin-like growth factor I receptor	IGF1R	P08069	CHEMBL1957	Kinase	1	3 / 3
Quercetin	Oc1c(O)cccc1O	Tyrosine-protein kinase receptor FLT3	FLT3	P36888	CHEMBL1974	Kinase	1	5 / 7
Quercetin	Oc1c(O)cccc1O	Cytochrome P450 19A1	CYP19A1	P11511	CHEMBL1978	Cytochrome P450	1	5 / 18
Quercetin	Oc1c(O)cccc1O	Epidermal growth factor receptor erbB1	EGFR	P00533	CHEMBL203	Kinase	1	5 / 28
Quercetin	Oc1c(O)cccc1O	Thrombin	F2	P00734	CHEMBL204	Protease	1	11 / 3
Quercetin	Oc1c(O)cccc1O	Carbonic anhydrase II	CA2	P00918	CHEMBL205	Lyase	1	7 / 15
Quercetin	Oc1c(O)cccc1O	Serine/threonine-protein kinase PIM1	PIM1	P11309	CHEMBL2147	Kinase	1	7 / 7
Quercetin	Oc1c(O)cccc1O	Arachidonate 5-lipoxygenase	ALOX5	P09917	CHEMBL215	Oxidoreductase	1	5 / 46
Quercetin	Oc1c(O)cccc1O	Serine/threonine-protein kinase Aurora-B	AURKB	Q96GD4	CHEMBL2185	Kinase	1	3 / 4
Quercetin	Oc1c(O)cccc1O	Dopamine D4 receptor	DRD4	P21917	CHEMBL219	Family A G protein-coupled receptor	1	1 / 1
Quercetin	Oc1c(O)cccc1O	Adenosine A1 receptor (by homology)	ADORA1	P30542	CHEMBL226	Family A G protein-coupled receptor	1	6 / 23
Quercetin	Oc1c(O)cccc1O	Carbonic anhydrase VII	CA7	P43166	CHEMBL2326	Lyase	1	8 / 14
Quercetin	Oc1c(O)cccc1O	Glyoxalase I	GLO1	Q04760	CHEMBL2424	Enzyme	1	3 / 4
Quercetin	Oc1c(O)cccc1O	Myeloperoxidase	MPO	P05164	CHEMBL2439	Enzyme	1	1 / 1
Quercetin	Oc1c(O)cccc1O	PI3-kinase p85-alpha subunit	PIK3R1	P27986	CHEMBL2506	Enzyme	1	1 / 1
Quercetin	Oc1c(O)cccc1O	Adenosine A2a receptor (by homology)	ADORA2A	P29274	CHEMBL251	Family A G protein-coupled receptor	1	5 / 11
Quercetin	Oc1c(O)cccc1O	Death-associated protein kinase 1	DAPK1	P53355	CHEMBL2558	Kinase	1	2 / 2
Quercetin	Oc1c(O)cccc1O	Liver glycogen phosphorylase	PYGL	P06737	CHEMBL2568	Enzyme	1	1 / 1
Quercetin	Oc1c(O)cccc1O	Carbonic anhydrase I	CA1	P00915	CHEMBL261	Lyase	1	3 / 5
Quercetin	Oc1c(O)cccc1O	Glycogen synthase kinase-3 beta	GSK3B	P49841	CHEMBL262	Kinase	1	3 / 6
Quercetin	Oc1c(O)cccc1O	Tyrosine-protein kinase SRC	SRC	P12931	CHEMBL267	Kinase	1	2 / 10
Quercetin	Oc1c(O)cccc1O	Focal adhesion kinase 1	PTK2	Q05397	CHEMBL2695	Kinase	1	1 / 2
Quercetin	Oc1c(O)cccc1O	Estradiol 17-beta-dehydrogenase 2	HSD17B2	P37059	CHEMBL2789	Enzyme	1	8 / 3
Quercetin	Oc1c(O)cccc1O	Vascular endothelial growth factor receptor 2	KDR	P35968	CHEMBL279	Kinase	1	2 / 3
Quercetin	Oc1c(O)cccc1O	Matrix metalloproteinase 13	MMP13	P45452	CHEMBL280	Protease	1	1 / 1
Quercetin	Oc1c(O)cccc1O	Matrix metalloproteinase 3	MMP3	P08254	CHEMBL283	Protease	1	1 / 1
Quercetin	Oc1c(O)cccc1O	Carbonic anhydrase III	CA3	P07451	CHEMBL2885	Lyase	1	1 / 1
Quercetin	Oc1c(O)cccc1O	Arachidonate 15-lipoxygenase	ALOX15	P16050	CHEMBL2903	Enzyme	1	4 / 8
Quercetin	Oc1c(O)cccc1O	Multidrug resistance-associated protein 1	ABCC1	P33527	CHEMBL3004	Primary active transporter	1	7 / 11
Quercetin	Oc1c(O)cccc1O	Serine/threonine-protein kinase PLK1	PLK1	P53350	CHEMBL3024	Kinase	1	2 / 3
Quercetin	Oc1c(O)cccc1O	Carbonic anhydrase VI	CA6	P23280	CHEMBL3025	Lyase	1	1 / 1
Quercetin	Oc1c(O)cccc1O	Cyclin-dependent kinase 1	CDK1	P06493	CHEMBL308	Kinase	1	2 / 13
Quercetin	Oc1c(O)cccc1O	Matrix metalloproteinase 9	MMP9	P14780	CHEMBL321	Protease	1	2 / 2
Quercetin	Oc1c(O)cccc1O	Carbonic anhydrase XII	CA12	O43570	CHEMBL3242	Lyase	1	8 / 17
Quercetin	Oc1c(O)cccc1O	Matrix metalloproteinase 2	MMP2	P08253	CHEMBL333	Protease	1	2 / 2
Quercetin	Oc1c(O)cccc1O	Protein kinase N1	PKN1	Q16512	CHEMBL3384	Kinase	1	1 / 3
Quercetin	Oc1c(O)cccc1O	Carbonic anhydrase XIV	CA14	Q9ULX7	CHEMBL3510	Lyase	1	1 / 1
Quercetin	Oc1c(O)cccc1O	Carbonic anhydrase IX	CA9	Q16790	CHEMBL3594	Lyase	1	3 / 5
Quercetin	Oc1c(O)cccc1O	Casein kinase II alpha	CSNK2A1	P68400	CHEMBL3629	Kinase	1	3 / 2
Quercetin	Oc1c(O)cccc1O	Arachidonate 12-lipoxygenase	ALOX12	P18054	CHEMBL3687	Enzyme	1	5 / 10
Quercetin	Oc1c(O)cccc1O	Hepatocyte growth factor receptor	MET	P08581	CHEMBL3717	Kinase	1	2 / 4
Quercetin	Oc1c(O)cccc1O	Carbonic anhydrase IV	CA4	P22748	CHEMBL3729	Lyase	1	7 / 13
Quercetin	Oc1c(O)cccc1O	Serine/threonine-protein kinase NEK2	NEK2	P51955	CHEMBL3835	Kinase	1	1 / 2
Quercetin	Oc1c(O)cccc1O	Interleukin-8 receptor A	CXCR1	P25024	CHEMBL4029	Family A G protein-coupled receptor	1	1 / 1
Quercetin	Oc1c(O)cccc1O	CaM kinase II beta	CAMK2B	Q13554	CHEMBL4121	Kinase	1	1 / 2
Quercetin	Oc1c(O)cccc1O	ALK tyrosine kinase receptor	ALK	Q9UM73	CHEMBL4247	Kinase	1	2 / 4
Quercetin	Oc1c(O)cccc1O	Serine/threonine-protein kinase AKT	AKT1	P31749	CHEMBL4282	Kinase	1	1 / 4
Quercetin	Oc1c(O)cccc1O	P-glycoprotein 1	ABCB1	P08183	CHEMBL4302	Primary active transporter	1	11 / 48
Quercetin	Oc1c(O)cccc1O	Serine/threonine-protein kinase NEK6	NEK6	Q9HC98	CHEMBL4309	Kinase	1	1 / 2
Quercetin	Oc1c(O)cccc1O	Phospholipase A2 group 1B	PLA2G1B	P04054	CHEMBL4426	Enzyme	1	1 / 1
Quercetin	Oc1c(O)cccc1O	Carbonic anhydrase VA	CA5A	P35218	CHEMBL4789	Lyase	1	1 / 1
Quercetin	Oc1c(O)cccc1O	Beta-secretase 1	BACE1	P56817	CHEMBL4822	Protease	1	8 / 14
Quercetin	Oc1c(O)cccc1O	Cytochrome P450 1B1	CYP1B1	Q16678	CHEMBL4878	Cytochrome P450	1	12 / 46
Quercetin	Oc1c(O)cccc1O	Tyrosine-protein kinase receptor UFO	AXL	P30530	CHEMBL4895	Kinase	1	2 / 4
Quercetin	Oc1c(O)cccc1O	ATP-binding cassette sub-family G member 2	ABCG2	Q9UNQ0	CHEMBL5393	Primary active transporter	1	6 / 50
Quercetin	Oc1c(O)cccc1O	NUAK family SNF1-like kinase 1	NUAK1	O60285	CHEMBL5784	Kinase	1	1 / 2
Quercetin	Oc1c(O)cccc1O	Aldo-keto reductase family 1 member C2 (by homology)	AKR1C2	P52895	CHEMBL5847	Enzyme	1	1 / 1
Quercetin	Oc1c(O)cccc1O	Aldo-keto reductase family 1 member C1 (by homology)	AKR1C1	Q04828	CHEMBL5905	Enzyme	1	1 / 1
Quercetin	Oc1c(O)cccc1O	Aldo-keto-reductase family 1 member C3 (by homology)	AKR1C3	P42330	CHEMBL4681	Enzyme	1	1 / 1
Quercetin	Oc1c(O)cccc1O	Aldo-keto reductase family 1 member C4 (by homology)	AKR1C4	P17516	CHEMBL4999	Enzyme	1	1 / 1
Quercetin	Oc1c(O)cccc1O	Carbonic anhydrase XIII (by homology)	CA13	Q8N1Q1	CHEMBL3912	Lyase	1	1 / 1
Quercetin	Oc1c(O)cccc1O	Aldehyde reductase (by homology)	AKR1A1	P14550	CHEMBL2246	Enzyme	1	1 / 1
Quercetin	Oc1c(O)cccc1O	G-protein coupled receptor 35	GPR35	Q9HC97	CHEMBL1293267	Family A G protein-coupled receptor	1	2 / 4
Quercetin	Oc1c(O)cccc1O	Microtubule-associated protein tau	MAPT	P10636	CHEMBL1293224	Unclassified protein	0.680284	1 / 1
Quercetin	Oc1c(O)cccc1O	Lysine-specific demethylase 4D-like	KDM4E	B2RXH2	CHEMBL1293226	Eraser	0.680284	2 / 2
Quercetin	Oc1c(O)cccc1O	DNA topoisomerase II alpha	TOP2A	P11388	CHEMBL1806	Isomerase	0.680284	1 / 1
Quercetin	Oc1c(O)cccc1O	Insulin receptor	INSR	P06213	CHEMBL1981	Kinase	0.680284	1 / 1
Quercetin	Oc1c(O)cccc1O	Acetylcholinesterase	ACHE	P22303	CHEMBL220	Hydrolase	0.680284	4 / 27
Quercetin	Oc1c(O)cccc1O	Myosin light chain kinase, smooth muscle	MYLK	Q15746	CHEMBL2428	Kinase	0.680284	1 / 1
Quercetin	Oc1c(O)cccc1O	Tyrosine-protein kinase SYK	SYK	P43405	CHEMBL2599	Kinase	0.680284	3 / 3
Quercetin	Oc1c(O)cccc1O	PI3-kinase p110-gamma subunit	PIK3CG	P48736	CHEMBL3267	Enzyme	0.680284	3 / 1
Quercetin	Oc1c(O)cccc1O	DNA-(apurinic or apyrimidinic site) lyase	APEX1	P27695	CHEMBL5619	Enzyme	0.680284	1 / 1
Quercetin	Oc1c(O)cccc1O	Receptor-type tyrosine-protein phosphatase S	PTPRS	Q13332	CHEMBL2396508	Phosphatase	0.545872	6 / 8
Quercetin	Oc1c(O)cccc1O	Estrogen receptor beta	ESR2	Q92731	CHEMBL242	Nuclear receptor	0.545872	62 / 29
Quercetin	Oc1c(O)cccc1O	DNA-3-methyladenine glycosylase	MPG	P29372	CHEMBL3396943	Enzyme	0.545872	1 / 1
Quercetin	Oc1c(O)cccc1O	Solute carrier family 22 member 12	SLC22A12	Q96S37	CHEMBL6120	Electrochemical transporter	0.545872	4 / 1
Quercetin	Oc1c(O)cccc1O	Cyclin-dependent kinase 5/CDK5 activator 1	CDK5R1 CDK5	Q15078 Q00535	CHEMBL1907600	Kinase	0.538062	6 / 18
Quercetin	Oc1c(O)cccc1O	Cyclin-dependent kinase 1/cyclin B	CCNB3 CDK1 CCNB1 CCNB2	Q8WWL7 P06493 P14635 O95067	CHEMBL2094127	Other cytosolic protein	0.538062	4 / 9
Quercetin	Oc1c(O)cccc1O	Arginase-1 (by homology)	ARG1	P05089	CHEMBL1075097	Enzyme	0.538062	2 / 2
Quercetin	Oc1c(O)cccc1O	Cyclin-dependent kinase 6	CDK6	Q00534	CHEMBL2508	Kinase	0.498513	3 / 4
Quercetin	Oc1c(O)cccc1O	Cyclin-dependent kinase 2	CDK2	P24941	CHEMBL301	Kinase	0.498513	1 / 17
Quercetin	Oc1c(O)cccc1O	Tyrosinase	TYR	P14679	CHEMBL1973	Oxidoreductase	0.395895	2 / 3
Quercetin	Oc1c(O)cccc1O	Estradiol 17-beta-dehydrogenase 1	HSD17B1	P14061	CHEMBL3181	Enzyme	0.395895	8 / 4
Quercetin	Oc1c(O)cccc1O	Aryl hydrocarbon receptor	AHR	P35869	CHEMBL3201	Transcription factor	0.395895	1 / 1
Quercetin	Oc1c(O)cccc1O	Estrogen-related receptor alpha	ESRRA	P11474	CHEMBL3429	Nuclear receptor	0.395895	2 / 2
Quercetin	Oc1c(O)cccc1O	Beta amyloid A4 protein	APP	P05067	CHEMBL2487	Membrane receptor	0.26156	2 / 12
Quercetin	Oc1c(O)cccc1O	Poly [ADP-ribose] polymerase-1	PARP1	P09874	CHEMBL3105	Enzyme	0.26156	3 / 9
Quercetin	Oc1c(O)cccc1O	Transthyretin	TTR	P02766	CHEMBL3194	Secreted protein	0.26156	2 / 2
Quercetin	Oc1c(O)cccc1O	Matrix metalloproteinase 12	MMP12	P39900	CHEMBL4393	Protease	0.26156	1 / 1
Quercetin	Oc1c(O)cccc1O	Lymphocyte differentiation antigen CD38	CD38	P28907	CHEMBL4660	Enzyme	0.26156	2 / 3
Quercetin	Oc1c(O)cccc1O	Aldo-keto reductase family 1 member B10	AKR1B10	O60218	CHEMBL5983	Enzyme	0.26156	2 / 3
Quercetin	Oc1c(O)cccc1O	Tankyrase-2	TNKS2	Q9H2K2	CHEMBL6154	Enzyme	0.26156	4 / 12
Quercetin	Oc1c(O)cccc1O	Tankyrase-1	TNKS	O95271	CHEMBL6164	Enzyme	0.26156	4 / 28
Quercetin	Oc1c(O)cccc1O	DNA topoisomerase I (by homology)	TOP1	P11387	CHEMBL1781	Isomerase	0.26156	1 / 1
Quercetin	Oc1c(O)cccc1O	Telomerase reverse transcriptase	TERT	O14746	CHEMBL2916	Enzyme	0.198389	9 / 22
Xanthohumol	COc1cc2c(cc1O)occ(c2=O)c1ccc(cc1)O	Arachidonate 5-lipoxygenase	ALOX5	P09917	CHEMBL215	Oxidoreductase	0.376973	0 / 42
Xanthohumol	COc1cc2c(cc1O)occ(c2=O)c1ccc(cc1)O	3-phosphoinositide dependent protein kinase-1	PDPK1	O15530	CHEMBL2534	Kinase	0.376973	0 / 1
Xanthohumol	COc1cc2c(cc1O)occ(c2=O)c1ccc(cc1)O	Voltage-gated potassium channel subunit Kv1.3	KCNA3	P22001	CHEMBL4633	Voltage-gated ion channel	0.149917	0 / 9
Xanthohumol	COc1cc2c(cc1O)occ(c2=O)c1ccc(cc1)O	Aldose reductase (by homology)	AKR1B1	P15121	CHEMBL1900	Enzyme	0.133684	3 / 40
Xanthohumol	COc1cc2c(cc1O)occ(c2=O)c1ccc(cc1)O	Beta amyloid A4 protein	APP	P05067	CHEMBL2487	Membrane receptor	0.133684	0 / 15
Xanthohumol	COc1cc2c(cc1O)occ(c2=O)c1ccc(cc1)O	Epidermal growth factor receptor erbB1	EGFR	P00533	CHEMBL203	Kinase	0.117455	5 / 15
Xanthohumol	COc1cc2c(cc1O)occ(c2=O)c1ccc(cc1)O	ATP-binding cassette sub-family G member 2	ABCG2	Q9UNQ0	CHEMBL5393	Primary active transporter	0.10934	1 / 54
Xanthohumol	COc1cc2c(cc1O)occ(c2=O)c1ccc(cc1)O	Neuronal acetylcholine receptor protein alpha-7 subunit	CHRNA7	P36544	CHEMBL2492	Ligand-gated ion channel	0.10934	0 / 11
Xanthohumol	COc1cc2c(cc1O)occ(c2=O)c1ccc(cc1)O	Coagulation factor VII/tissue factor	F3	P13726	CHEMBL4081	Surface antigen	0.10934	0 / 6
Xanthohumol	COc1cc2c(cc1O)occ(c2=O)c1ccc(cc1)O	Tubulin beta-1 chain	TUBB1	Q9H4B7	CHEMBL1915	Structural protein	0.10934	0 / 16
Xanthohumol	COc1cc2c(cc1O)occ(c2=O)c1ccc(cc1)O	Monoamine oxidase B	MAOB	P27338	CHEMBL2039	Oxidoreductase	0.10934	0 / 114
Xanthohumol	COc1cc2c(cc1O)occ(c2=O)c1ccc(cc1)O	Protein-tyrosine phosphatase 1B	PTPN1	P18031	CHEMBL335	Phosphatase	0.10934	5 / 34
Xanthohumol	COc1cc2c(cc1O)occ(c2=O)c1ccc(cc1)O	Monoamine oxidase A	MAOA	P21397	CHEMBL1951	Oxidoreductase	0.10934	0 / 31
Xanthohumol	COc1cc2c(cc1O)occ(c2=O)c1ccc(cc1)O	Cytochrome P450 19A1	CYP19A1	P11511	CHEMBL1978	Cytochrome P450	0.10934	1 / 39
Xanthohumol	COc1cc2c(cc1O)occ(c2=O)c1ccc(cc1)O	Nitric oxide synthase, inducible (by homology)	NOS2	P35228	CHEMBL4481	Enzyme	0.10934	2 / 10
Xanthohumol	COc1cc2c(cc1O)occ(c2=O)c1ccc(cc1)O	Ornithine decarboxylase	ODC1	P11926	CHEMBL1869	Lyase	0.10934	0 / 6
Xanthohumol	COc1cc2c(cc1O)occ(c2=O)c1ccc(cc1)O	Telomerase reverse transcriptase	TERT	O14746	CHEMBL2916	Enzyme	0.10934	0 / 2
Xanthohumol	COc1cc2c(cc1O)occ(c2=O)c1ccc(cc1)O	MAP kinase-activated protein kinase 2	MAPKAPK2	P49137	CHEMBL2208	Kinase	0.10934	0 / 2
Xanthohumol	COc1cc2c(cc1O)occ(c2=O)c1ccc(cc1)O	MAP kinase-activated protein kinase 5	MAPKAPK5	Q8IW41	CHEMBL3094	Kinase	0.10934	0 / 1
Xanthohumol	COc1cc2c(cc1O)occ(c2=O)c1ccc(cc1)O	Aldehyde dehydrogenase	ALDH2	P05091	CHEMBL1935	Oxidoreductase	0.10934	0 / 1
Xanthohumol	COc1cc2c(cc1O)occ(c2=O)c1ccc(cc1)O	Acetylcholinesterase	ACHE	P22303	CHEMBL220	Hydrolase	0.10934	0 / 72
Xanthohumol	COc1cc2c(cc1O)occ(c2=O)c1ccc(cc1)O	P-glycoprotein 1	ABCB1	P08183	CHEMBL4302	Primary active transporter	0.10934	7 / 20
Xanthohumol	COc1cc2c(cc1O)occ(c2=O)c1ccc(cc1)O	Cyclooxygenase-1	PTGS1	P23219	CHEMBL221	Oxidoreductase	0.10934	1 / 13
Xanthohumol	COc1cc2c(cc1O)occ(c2=O)c1ccc(cc1)O	Thrombin and coagulation factor X	F10	P00742	CHEMBL244	Protease	0.10934	16 / 0
Xanthohumol	COc1cc2c(cc1O)occ(c2=O)c1ccc(cc1)O	Toll-like receptor (TLR7/TLR9)	TLR9	Q9NR96	CHEMBL5804	Toll-like and Il-1 receptors	0.10934	1 / 6
Xanthohumol	COc1cc2c(cc1O)occ(c2=O)c1ccc(cc1)O	Cyclooxygenase-2	PTGS2	P35354	CHEMBL230	Oxidoreductase	0.10934	1 / 13
Xanthohumol	COc1cc2c(cc1O)occ(c2=O)c1ccc(cc1)O	Cysteinyl leukotriene receptor 2	CYSLTR2	Q9NS75	CHEMBL4330	Family A G protein-coupled receptor	0.10934	0 / 2
Xanthohumol	COc1cc2c(cc1O)occ(c2=O)c1ccc(cc1)O	Stem cell growth factor receptor	KIT	P10721	CHEMBL1936	Kinase	0.10934	0 / 2
Xanthohumol	COc1cc2c(cc1O)occ(c2=O)c1ccc(cc1)O	Peroxisome proliferator-activated receptor gamma	PPARG	P37231	CHEMBL235	Nuclear receptor	0.10934	0 / 18
Luteolin	CC[N+]1(C)CCCC(C1)OC(=O)C(c1ccccc1)(c1ccccc1)O	NADPH oxidase 4	NOX4	Q9NPH5	CHEMBL1250375	Enzyme	1	6 / 8
Luteolin	CC[N+]1(C)CCCC(C1)OC(=O)C(c1ccccc1)(c1ccccc1)O	Aldose reductase	AKR1B1	P15121	CHEMBL1900	Enzyme	1	17 / 71
Luteolin	CC[N+]1(C)CCCC(C1)OC(=O)C(c1ccccc1)(c1ccccc1)O	Cyclin-dependent kinase 5/CDK5 activator 1	CDK5R1 CDK5	Q15078 Q00535	CHEMBL1907600	Kinase	1	6 / 18
Luteolin	CC[N+]1(C)CCCC(C1)OC(=O)C(c1ccccc1)(c1ccccc1)O	Xanthine dehydrogenase	XDH	P47989	CHEMBL1929	Oxidoreductase	1	12 / 20
Luteolin	CC[N+]1(C)CCCC(C1)OC(=O)C(c1ccccc1)(c1ccccc1)O	Monoamine oxidase A	MAOA	P21397	CHEMBL1951	Oxidoreductase	1	5 / 18
Luteolin	CC[N+]1(C)CCCC(C1)OC(=O)C(c1ccccc1)(c1ccccc1)O	Tyrosine-protein kinase receptor FLT3	FLT3	P36888	CHEMBL1974	Kinase	1	5 / 7
Luteolin	CC[N+]1(C)CCCC(C1)OC(=O)C(c1ccccc1)(c1ccccc1)O	Carbonic anhydrase II	CA2	P00918	CHEMBL205	Lyase	1	8 / 14
Luteolin	CC[N+]1(C)CCCC(C1)OC(=O)C(c1ccccc1)(c1ccccc1)O	Cyclin-dependent kinase 1/cyclin B	CCNB3 CDK1 CCNB1 CCNB2	Q8WWL7 P06493 P14635 O95067	CHEMBL2094127	Other cytosolic protein	1	4 / 11
Luteolin	CC[N+]1(C)CCCC(C1)OC(=O)C(c1ccccc1)(c1ccccc1)O	Arachidonate 5-lipoxygenase	ALOX5	P09917	CHEMBL215	Oxidoreductase	1	5 / 47
Luteolin	CC[N+]1(C)CCCC(C1)OC(=O)C(c1ccccc1)(c1ccccc1)O	Adenosine A1 receptor (by homology)	ADORA1	P30542	CHEMBL226	Family A G protein-coupled receptor	1	6 / 23
Luteolin	CC[N+]1(C)CCCC(C1)OC(=O)C(c1ccccc1)(c1ccccc1)O	Carbonic anhydrase VII	CA7	P43166	CHEMBL2326	Lyase	1	8 / 11
Luteolin	CC[N+]1(C)CCCC(C1)OC(=O)C(c1ccccc1)(c1ccccc1)O	Glyoxalase I	GLO1	Q04760	CHEMBL2424	Enzyme	1	3 / 4
Luteolin	CC[N+]1(C)CCCC(C1)OC(=O)C(c1ccccc1)(c1ccccc1)O	Beta amyloid A4 protein	APP	P05067	CHEMBL2487	Membrane receptor	1	2 / 12
Luteolin	CC[N+]1(C)CCCC(C1)OC(=O)C(c1ccccc1)(c1ccccc1)O	Tyrosine-protein kinase SYK	SYK	P43405	CHEMBL2599	Kinase	1	3 / 3
Luteolin	CC[N+]1(C)CCCC(C1)OC(=O)C(c1ccccc1)(c1ccccc1)O	Glycogen synthase kinase-3 beta	GSK3B	P49841	CHEMBL262	Kinase	1	3 / 7
Luteolin	CC[N+]1(C)CCCC(C1)OC(=O)C(c1ccccc1)(c1ccccc1)O	Poly [ADP-ribose] polymerase-1	PARP1	P09874	CHEMBL3105	Enzyme	1	3 / 9
Luteolin	CC[N+]1(C)CCCC(C1)OC(=O)C(c1ccccc1)(c1ccccc1)O	Transthyretin	TTR	P02766	CHEMBL3194	Secreted protein	1	2 / 2
Luteolin	CC[N+]1(C)CCCC(C1)OC(=O)C(c1ccccc1)(c1ccccc1)O	Matrix metalloproteinase 9	MMP9	P14780	CHEMBL321	Protease	1	2 / 2
Luteolin	CC[N+]1(C)CCCC(C1)OC(=O)C(c1ccccc1)(c1ccccc1)O	Carbonic anhydrase XII	CA12	O43570	CHEMBL3242	Lyase	1	10 / 15
Luteolin	CC[N+]1(C)CCCC(C1)OC(=O)C(c1ccccc1)(c1ccccc1)O	Matrix metalloproteinase 2	MMP2	P08253	CHEMBL333	Protease	1	2 / 2
Luteolin	CC[N+]1(C)CCCC(C1)OC(=O)C(c1ccccc1)(c1ccccc1)O	Carbonic anhydrase IV	CA4	P22748	CHEMBL3729	Lyase	1	7 / 10
Luteolin	CC[N+]1(C)CCCC(C1)OC(=O)C(c1ccccc1)(c1ccccc1)O	Matrix metalloproteinase 12	MMP12	P39900	CHEMBL4393	Protease	1	1 / 1
Luteolin	CC[N+]1(C)CCCC(C1)OC(=O)C(c1ccccc1)(c1ccccc1)O	Lymphocyte differentiation antigen CD38	CD38	P28907	CHEMBL4660	Enzyme	1	2 / 2
Luteolin	CC[N+]1(C)CCCC(C1)OC(=O)C(c1ccccc1)(c1ccccc1)O	Cytochrome P450 1B1	CYP1B1	Q16678	CHEMBL4878	Cytochrome P450	1	12 / 46
Luteolin	CC[N+]1(C)CCCC(C1)OC(=O)C(c1ccccc1)(c1ccccc1)O	ATP-binding cassette sub-family G member 2	ABCG2	Q9UNQ0	CHEMBL5393	Primary active transporter	1	6 / 49
Luteolin	CC[N+]1(C)CCCC(C1)OC(=O)C(c1ccccc1)(c1ccccc1)O	Aldo-keto reductase family 1 member B10	AKR1B10	O60218	CHEMBL5983	Enzyme	1	2 / 3
Luteolin	CC[N+]1(C)CCCC(C1)OC(=O)C(c1ccccc1)(c1ccccc1)O	Tankyrase-2	TNKS2	Q9H2K2	CHEMBL6154	Enzyme	1	4 / 12
Luteolin	CC[N+]1(C)CCCC(C1)OC(=O)C(c1ccccc1)(c1ccccc1)O	Tankyrase-1	TNKS	O95271	CHEMBL6164	Enzyme	1	4 / 28
Luteolin	CC[N+]1(C)CCCC(C1)OC(=O)C(c1ccccc1)(c1ccccc1)O	DNA topoisomerase I (by homology)	TOP1	P11387	CHEMBL1781	Isomerase	1	1 / 1
Luteolin	CC[N+]1(C)CCCC(C1)OC(=O)C(c1ccccc1)(c1ccccc1)O	Arginase-1 (by homology)	ARG1	P05089	CHEMBL1075097	Enzyme	1	2 / 2
Luteolin	CC[N+]1(C)CCCC(C1)OC(=O)C(c1ccccc1)(c1ccccc1)O	Receptor-type tyrosine-protein phosphatase S	PTPRS	Q13332	CHEMBL2396508	Phosphatase	0.857023	7 / 8
Luteolin	CC[N+]1(C)CCCC(C1)OC(=O)C(c1ccccc1)(c1ccccc1)O	Multidrug resistance-associated protein 1	ABCC1	P33527	CHEMBL3004	Primary active transporter	0.65802	7 / 11
Luteolin	CC[N+]1(C)CCCC(C1)OC(=O)C(c1ccccc1)(c1ccccc1)O	Estradiol 17-beta-dehydrogenase 1	HSD17B1	P14061	CHEMBL3181	Enzyme	0.65802	10 / 4
Luteolin	CC[N+]1(C)CCCC(C1)OC(=O)C(c1ccccc1)(c1ccccc1)O	Acetylcholinesterase	ACHE	P22303	CHEMBL220	Hydrolase	0.600412	4 / 27
Luteolin	CC[N+]1(C)CCCC(C1)OC(=O)C(c1ccccc1)(c1ccccc1)O	Cyclin-dependent kinase 6	CDK6	Q00534	CHEMBL2508	Kinase	0.600412	3 / 4
Luteolin	CC[N+]1(C)CCCC(C1)OC(=O)C(c1ccccc1)(c1ccccc1)O	P-glycoprotein 1	ABCB1	P08183	CHEMBL4302	Primary active transporter	0.534505	12 / 48
Luteolin	CC[N+]1(C)CCCC(C1)OC(=O)C(c1ccccc1)(c1ccccc1)O	Estradiol 17-beta-dehydrogenase 2	HSD17B2	P37059	CHEMBL2789	Enzyme	0.468553	10 / 3
Luteolin	CC[N+]1(C)CCCC(C1)OC(=O)C(c1ccccc1)(c1ccccc1)O	Cytochrome P450 19A1	CYP19A1	P11511	CHEMBL1978	Cytochrome P450	0.460289	6 / 19
Luteolin	CC[N+]1(C)CCCC(C1)OC(=O)C(c1ccccc1)(c1ccccc1)O	Estrogen receptor beta	ESR2	Q92731	CHEMBL242	Nuclear receptor	0.460289	84 / 36
Luteolin	CC[N+]1(C)CCCC(C1)OC(=O)C(c1ccccc1)(c1ccccc1)O	Adenosine A2a receptor (by homology)	ADORA2A	P29274	CHEMBL251	Family A G protein-coupled receptor	0.460289	5 / 11
Luteolin	CC[N+]1(C)CCCC(C1)OC(=O)C(c1ccccc1)(c1ccccc1)O	Casein kinase II alpha	CSNK2A1	P68400	CHEMBL3629	Kinase	0.460289	3 / 2
Luteolin	CC[N+]1(C)CCCC(C1)OC(=O)C(c1ccccc1)(c1ccccc1)O	Arachidonate 15-lipoxygenase	ALOX15	P16050	CHEMBL2903	Enzyme	0.43552	6 / 8
Luteolin	CC[N+]1(C)CCCC(C1)OC(=O)C(c1ccccc1)(c1ccccc1)O	Arachidonate 12-lipoxygenase	ALOX12	P18054	CHEMBL3687	Enzyme	0.43552	9 / 11
Luteolin	CC[N+]1(C)CCCC(C1)OC(=O)C(c1ccccc1)(c1ccccc1)O	Estrogen receptor alpha	ESR1	P03372	CHEMBL206	Nuclear receptor	0.386212	66 / 37
Luteolin	CC[N+]1(C)CCCC(C1)OC(=O)C(c1ccccc1)(c1ccccc1)O	Cyclooxygenase-2	PTGS2	P35354	CHEMBL230	Oxidoreductase	0.386212	1 / 12
Luteolin	CC[N+]1(C)CCCC(C1)OC(=O)C(c1ccccc1)(c1ccccc1)O	Cystic fibrosis transmembrane conductance regulator	CFTR	P13569	CHEMBL4051	Other ion channel	0.386212	1 / 1
Luteolin	CC[N+]1(C)CCCC(C1)OC(=O)C(c1ccccc1)(c1ccccc1)O	AMY1C	AMY1A	P04745	CHEMBL2478	Enzyme	0.361228	1 / 1
Luteolin	CC[N+]1(C)CCCC(C1)OC(=O)C(c1ccccc1)(c1ccccc1)O	G protein-coupled receptor kinase 6	GRK6	P43250	CHEMBL6144	Kinase	0.361228	2 / 4
Luteolin	CC[N+]1(C)CCCC(C1)OC(=O)C(c1ccccc1)(c1ccccc1)O	Carbonic anhydrase I	CA1	P00915	CHEMBL261	Lyase	0.33674	4 / 6
Luteolin	CC[N+]1(C)CCCC(C1)OC(=O)C(c1ccccc1)(c1ccccc1)O	Carbonic anhydrase IX	CA9	Q16790	CHEMBL3594	Lyase	0.33674	3 / 6
Luteolin	CC[N+]1(C)CCCC(C1)OC(=O)C(c1ccccc1)(c1ccccc1)O	Cyclin-dependent kinase 2	CDK2	P24941	CHEMBL301	Kinase	0.328396	1 / 14
Luteolin	CC[N+]1(C)CCCC(C1)OC(=O)C(c1ccccc1)(c1ccccc1)O	Telomerase reverse transcriptase	TERT	O14746	CHEMBL2916	Enzyme	0.320219	9 / 22
Luteolin	CC[N+]1(C)CCCC(C1)OC(=O)C(c1ccccc1)(c1ccccc1)O	Cyclin-dependent kinase 1	CDK1	P06493	CHEMBL308	Kinase	0.303816	3 / 10
Luteolin	CC[N+]1(C)CCCC(C1)OC(=O)C(c1ccccc1)(c1ccccc1)O	Tyrosinase	TYR	P14679	CHEMBL1973	Oxidoreductase	0.287307	2 / 2
Luteolin	CC[N+]1(C)CCCC(C1)OC(=O)C(c1ccccc1)(c1ccccc1)O	Aryl hydrocarbon receptor	AHR	P35869	CHEMBL3201	Transcription factor	0.287307	1 / 1
Luteolin	CC[N+]1(C)CCCC(C1)OC(=O)C(c1ccccc1)(c1ccccc1)O	Estrogen-related receptor alpha	ESRRA	P11474	CHEMBL3429	Nuclear receptor	0.287307	2 / 2
Luteolin	CC[N+]1(C)CCCC(C1)OC(=O)C(c1ccccc1)(c1ccccc1)O	G-protein coupled receptor 35	GPR35	Q9HC97	CHEMBL1293267	Family A G protein-coupled receptor	0.279037	2 / 4
Luteolin	CC[N+]1(C)CCCC(C1)OC(=O)C(c1ccccc1)(c1ccccc1)O	Vasopressin V2 receptor	AVPR2	P30518	CHEMBL1790	Family A G protein-coupled receptor	0.279037	1 / 1
Luteolin	CC[N+]1(C)CCCC(C1)OC(=O)C(c1ccccc1)(c1ccccc1)O	Insulin-like growth factor I receptor	IGF1R	P08069	CHEMBL1957	Kinase	0.279037	3 / 3
Luteolin	CC[N+]1(C)CCCC(C1)OC(=O)C(c1ccccc1)(c1ccccc1)O	Epidermal growth factor receptor erbB1	EGFR	P00533	CHEMBL203	Kinase	0.279037	6 / 30
Luteolin	CC[N+]1(C)CCCC(C1)OC(=O)C(c1ccccc1)(c1ccccc1)O	Thrombin	F2	P00734	CHEMBL204	Protease	0.279037	11 / 3
Luteolin	CC[N+]1(C)CCCC(C1)OC(=O)C(c1ccccc1)(c1ccccc1)O	Serine/threonine-protein kinase PIM1	PIM1	P11309	CHEMBL2147	Kinase	0.279037	8 / 7
Luteolin	CC[N+]1(C)CCCC(C1)OC(=O)C(c1ccccc1)(c1ccccc1)O	Serine/threonine-protein kinase Aurora-B	AURKB	Q96GD4	CHEMBL2185	Kinase	0.279037	3 / 4
Luteolin	CC[N+]1(C)CCCC(C1)OC(=O)C(c1ccccc1)(c1ccccc1)O	Dopamine D4 receptor	DRD4	P21917	CHEMBL219	Family A G protein-coupled receptor	0.279037	1 / 1
Luteolin	CC[N+]1(C)CCCC(C1)OC(=O)C(c1ccccc1)(c1ccccc1)O	Myeloperoxidase	MPO	P05164	CHEMBL2439	Enzyme	0.279037	1 / 1
Luteolin	CC[N+]1(C)CCCC(C1)OC(=O)C(c1ccccc1)(c1ccccc1)O	PI3-kinase p85-alpha subunit	PIK3R1	P27986	CHEMBL2506	Enzyme	0.279037	1 / 1
Luteolin	CC[N+]1(C)CCCC(C1)OC(=O)C(c1ccccc1)(c1ccccc1)O	Death-associated protein kinase 1	DAPK1	P53355	CHEMBL2558	Kinase	0.279037	2 / 2
Luteolin	CC[N+]1(C)CCCC(C1)OC(=O)C(c1ccccc1)(c1ccccc1)O	Liver glycogen phosphorylase	PYGL	P06737	CHEMBL2568	Enzyme	0.279037	1 / 1
Luteolin	CC[N+]1(C)CCCC(C1)OC(=O)C(c1ccccc1)(c1ccccc1)O	Tyrosine-protein kinase SRC	SRC	P12931	CHEMBL267	Kinase	0.279037	3 / 10
Luteolin	CC[N+]1(C)CCCC(C1)OC(=O)C(c1ccccc1)(c1ccccc1)O	Focal adhesion kinase 1	PTK2	Q05397	CHEMBL2695	Kinase	0.279037	1 / 2
Luteolin	CC[N+]1(C)CCCC(C1)OC(=O)C(c1ccccc1)(c1ccccc1)O	Vascular endothelial growth factor receptor 2	KDR	P35968	CHEMBL279	Kinase	0.279037	2 / 3
Luteolin	CC[N+]1(C)CCCC(C1)OC(=O)C(c1ccccc1)(c1ccccc1)O	Matrix metalloproteinase 13	MMP13	P45452	CHEMBL280	Protease	0.279037	1 / 1
Luteolin	CC[N+]1(C)CCCC(C1)OC(=O)C(c1ccccc1)(c1ccccc1)O	Matrix metalloproteinase 3	MMP3	P08254	CHEMBL283	Protease	0.279037	1 / 1
Luteolin	CC[N+]1(C)CCCC(C1)OC(=O)C(c1ccccc1)(c1ccccc1)O	Carbonic anhydrase III	CA3	P07451	CHEMBL2885	Lyase	0.279037	1 / 1
Luteolin	CC[N+]1(C)CCCC(C1)OC(=O)C(c1ccccc1)(c1ccccc1)O	Serine/threonine-protein kinase PLK1	PLK1	P53350	CHEMBL3024	Kinase	0.279037	2 / 3
Luteolin	CC[N+]1(C)CCCC(C1)OC(=O)C(c1ccccc1)(c1ccccc1)O	Carbonic anhydrase VI	CA6	P23280	CHEMBL3025	Lyase	0.279037	1 / 1
Luteolin	CC[N+]1(C)CCCC(C1)OC(=O)C(c1ccccc1)(c1ccccc1)O	Protein kinase N1	PKN1	Q16512	CHEMBL3384	Kinase	0.279037	1 / 3
Luteolin	CC[N+]1(C)CCCC(C1)OC(=O)C(c1ccccc1)(c1ccccc1)O	Carbonic anhydrase XIV	CA14	Q9ULX7	CHEMBL3510	Lyase	0.279037	1 / 1
Luteolin	CC[N+]1(C)CCCC(C1)OC(=O)C(c1ccccc1)(c1ccccc1)O	Hepatocyte growth factor receptor	MET	P08581	CHEMBL3717	Kinase	0.279037	3 / 4
Luteolin	CC[N+]1(C)CCCC(C1)OC(=O)C(c1ccccc1)(c1ccccc1)O	Serine/threonine-protein kinase NEK2	NEK2	P51955	CHEMBL3835	Kinase	0.279037	1 / 2
Luteolin	CC[N+]1(C)CCCC(C1)OC(=O)C(c1ccccc1)(c1ccccc1)O	Interleukin-8 receptor A	CXCR1	P25024	CHEMBL4029	Family A G protein-coupled receptor	0.279037	1 / 1
Luteolin	CC[N+]1(C)CCCC(C1)OC(=O)C(c1ccccc1)(c1ccccc1)O	CaM kinase II beta	CAMK2B	Q13554	CHEMBL4121	Kinase	0.279037	1 / 2
Luteolin	CC[N+]1(C)CCCC(C1)OC(=O)C(c1ccccc1)(c1ccccc1)O	ALK tyrosine kinase receptor	ALK	Q9UM73	CHEMBL4247	Kinase	0.279037	2 / 4
Luteolin	CC[N+]1(C)CCCC(C1)OC(=O)C(c1ccccc1)(c1ccccc1)O	Serine/threonine-protein kinase AKT	AKT1	P31749	CHEMBL4282	Kinase	0.279037	1 / 4
Luteolin	CC[N+]1(C)CCCC(C1)OC(=O)C(c1ccccc1)(c1ccccc1)O	Serine/threonine-protein kinase NEK6	NEK6	Q9HC98	CHEMBL4309	Kinase	0.279037	1 / 2
Luteolin	CC[N+]1(C)CCCC(C1)OC(=O)C(c1ccccc1)(c1ccccc1)O	Phospholipase A2 group 1B	PLA2G1B	P04054	CHEMBL4426	Enzyme	0.279037	1 / 1
Luteolin	CC[N+]1(C)CCCC(C1)OC(=O)C(c1ccccc1)(c1ccccc1)O	Carbonic anhydrase VA	CA5A	P35218	CHEMBL4789	Lyase	0.279037	1 / 1
Luteolin	CC[N+]1(C)CCCC(C1)OC(=O)C(c1ccccc1)(c1ccccc1)O	Beta-secretase 1	BACE1	P56817	CHEMBL4822	Protease	0.279037	5 / 14
Luteolin	CC[N+]1(C)CCCC(C1)OC(=O)C(c1ccccc1)(c1ccccc1)O	Tyrosine-protein kinase receptor UFO	AXL	P30530	CHEMBL4895	Kinase	0.279037	2 / 4
Luteolin	CC[N+]1(C)CCCC(C1)OC(=O)C(c1ccccc1)(c1ccccc1)O	NUAK family SNF1-like kinase 1	NUAK1	O60285	CHEMBL5784	Kinase	0.279037	1 / 2
Luteolin	CC[N+]1(C)CCCC(C1)OC(=O)C(c1ccccc1)(c1ccccc1)O	Aldo-keto reductase family 1 member C2 (by homology)	AKR1C2	P52895	CHEMBL5847	Enzyme	0.279037	1 / 1
Luteolin	CC[N+]1(C)CCCC(C1)OC(=O)C(c1ccccc1)(c1ccccc1)O	Aldo-keto reductase family 1 member C1 (by homology)	AKR1C1	Q04828	CHEMBL5905	Enzyme	0.279037	1 / 1
Luteolin	CC[N+]1(C)CCCC(C1)OC(=O)C(c1ccccc1)(c1ccccc1)O	Aldo-keto-reductase family 1 member C3 (by homology)	AKR1C3	P42330	CHEMBL4681	Enzyme	0.279037	1 / 1
Luteolin	CC[N+]1(C)CCCC(C1)OC(=O)C(c1ccccc1)(c1ccccc1)O	Aldo-keto reductase family 1 member C4 (by homology)	AKR1C4	P17516	CHEMBL4999	Enzyme	0.279037	1 / 1
Luteolin	CC[N+]1(C)CCCC(C1)OC(=O)C(c1ccccc1)(c1ccccc1)O	Carbonic anhydrase XIII (by homology)	CA13	Q8N1Q1	CHEMBL3912	Lyase	0.279037	1 / 1
Luteolin	CC[N+]1(C)CCCC(C1)OC(=O)C(c1ccccc1)(c1ccccc1)O	Aldehyde reductase (by homology)	AKR1A1	P14550	CHEMBL2246	Enzyme	0.279037	1 / 1
Luteolin	CC[N+]1(C)CCCC(C1)OC(=O)C(c1ccccc1)(c1ccccc1)O	6-phosphofructo-2-kinase/fructose-2,6-bisphosphatase 3	PFKFB3	Q16875	CHEMBL2331053	Enzyme	0.147257	2 / 2
Luteolin	CC[N+]1(C)CCCC(C1)OC(=O)C(c1ccccc1)(c1ccccc1)O	Plasminogen	PLG	P00747	CHEMBL1801	Protease	0.147257	6 / 3
Luteolin	CC[N+]1(C)CCCC(C1)OC(=O)C(c1ccccc1)(c1ccccc1)O	Lysine-specific demethylase 4D-like	KDM4E	B2RXH2	CHEMBL1293226	Eraser	0.147257	2 / 2
Luteolin	CC[N+]1(C)CCCC(C1)OC(=O)C(c1ccccc1)(c1ccccc1)O	Androgen Receptor	AR	P10275	CHEMBL1871	Nuclear receptor	0.139062	0 / 16
Apigenin	Oc1ccc2c(c1)c(=O)c1c(o2)cccc1O	NADPH oxidase 4	NOX4	Q9NPH5	CHEMBL1250375	Enzyme	1	6 / 8
Apigenin	Oc1ccc2c(c1)c(=O)c1c(o2)cccc1O	Aldose reductase (by homology)	AKR1B1	P15121	CHEMBL1900	Enzyme	1	17 / 70
Apigenin	Oc1ccc2c(c1)c(=O)c1c(o2)cccc1O	Cyclin-dependent kinase 5/CDK5 activator 1	CDK5R1 CDK5	Q15078 Q00535	CHEMBL1907600	Kinase	1	6 / 18
Apigenin	Oc1ccc2c(c1)c(=O)c1c(o2)cccc1O	Xanthine dehydrogenase	XDH	P47989	CHEMBL1929	Oxidoreductase	1	12 / 20
Apigenin	Oc1ccc2c(c1)c(=O)c1c(o2)cccc1O	Monoamine oxidase A	MAOA	P21397	CHEMBL1951	Oxidoreductase	1	6 / 26
Apigenin	Oc1ccc2c(c1)c(=O)c1c(o2)cccc1O	Tyrosine-protein kinase receptor FLT3	FLT3	P36888	CHEMBL1974	Kinase	1	6 / 7
Apigenin	Oc1ccc2c(c1)c(=O)c1c(o2)cccc1O	Cytochrome P450 19A1	CYP19A1	P11511	CHEMBL1978	Cytochrome P450	1	6 / 19
Apigenin	Oc1ccc2c(c1)c(=O)c1c(o2)cccc1O	Estrogen receptor alpha	ESR1	P03372	CHEMBL206	Nuclear receptor	1	76 / 49
Apigenin	Oc1ccc2c(c1)c(=O)c1c(o2)cccc1O	Cyclin-dependent kinase 1/cyclin B	CCNB3 CDK1 CCNB1 CCNB2	Q8WWL7 P06493 P14635 O95067	CHEMBL2094127	Other cytosolic protein	1	4 / 12
Apigenin	Oc1ccc2c(c1)c(=O)c1c(o2)cccc1O	Acetylcholinesterase	ACHE	P22303	CHEMBL220	Hydrolase	1	4 / 26
Apigenin	Oc1ccc2c(c1)c(=O)c1c(o2)cccc1O	Adenosine A1 receptor (by homology)	ADORA1	P30542	CHEMBL226	Family A G protein-coupled receptor	1	6 / 23
Apigenin	Oc1ccc2c(c1)c(=O)c1c(o2)cccc1O	Cyclooxygenase-2	PTGS2	P35354	CHEMBL230	Oxidoreductase	1	2 / 11
Apigenin	Oc1ccc2c(c1)c(=O)c1c(o2)cccc1O	Estrogen receptor beta	ESR2	Q92731	CHEMBL242	Nuclear receptor	1	96 / 52
Apigenin	Oc1ccc2c(c1)c(=O)c1c(o2)cccc1O	Cyclin-dependent kinase 6	CDK6	Q00534	CHEMBL2508	Kinase	1	3 / 4
Apigenin	Oc1ccc2c(c1)c(=O)c1c(o2)cccc1O	Adenosine A2a receptor (by homology)	ADORA2A	P29274	CHEMBL251	Family A G protein-coupled receptor	1	5 / 11
Apigenin	Oc1ccc2c(c1)c(=O)c1c(o2)cccc1O	Tyrosine-protein kinase SYK	SYK	P43405	CHEMBL2599	Kinase	1	3 / 3
Apigenin	Oc1ccc2c(c1)c(=O)c1c(o2)cccc1O	Glycogen synthase kinase-3 beta	GSK3B	P49841	CHEMBL262	Kinase	1	3 / 7
Apigenin	Oc1ccc2c(c1)c(=O)c1c(o2)cccc1O	Multidrug resistance-associated protein 1	ABCC1	P33527	CHEMBL3004	Primary active transporter	1	7 / 11
Apigenin	Oc1ccc2c(c1)c(=O)c1c(o2)cccc1O	Estradiol 17-beta-dehydrogenase 1	HSD17B1	P14061	CHEMBL3181	Enzyme	1	9 / 4
Apigenin	Oc1ccc2c(c1)c(=O)c1c(o2)cccc1O	Transthyretin	TTR	P02766	CHEMBL3194	Secreted protein	1	2 / 2
Apigenin	Oc1ccc2c(c1)c(=O)c1c(o2)cccc1O	Casein kinase II alpha	CSNK2A1	P68400	CHEMBL3629	Kinase	1	4 / 2
Apigenin	Oc1ccc2c(c1)c(=O)c1c(o2)cccc1O	Cystic fibrosis transmembrane conductance regulator	CFTR	P13569	CHEMBL4051	Other ion channel	1	1 / 1
Apigenin	Oc1ccc2c(c1)c(=O)c1c(o2)cccc1O	Cytochrome P450 1B1	CYP1B1	Q16678	CHEMBL4878	Cytochrome P450	1	12 / 47
Apigenin	Oc1ccc2c(c1)c(=O)c1c(o2)cccc1O	ATP-binding cassette sub-family G member 2	ABCG2	Q9UNQ0	CHEMBL5393	Primary active transporter	1	6 / 47
Apigenin	Oc1ccc2c(c1)c(=O)c1c(o2)cccc1O	Aldo-keto reductase family 1 member B10	AKR1B10	O60218	CHEMBL5983	Enzyme	1	2 / 3
Apigenin	Oc1ccc2c(c1)c(=O)c1c(o2)cccc1O	Tankyrase-2	TNKS2	Q9H2K2	CHEMBL6154	Enzyme	1	4 / 12
Apigenin	Oc1ccc2c(c1)c(=O)c1c(o2)cccc1O	Tankyrase-1	TNKS	O95271	CHEMBL6164	Enzyme	1	4 / 28
Apigenin	Oc1ccc2c(c1)c(=O)c1c(o2)cccc1O	Arachidonate 5-lipoxygenase	ALOX5	P09917	CHEMBL215	Oxidoreductase	0.600253	5 / 46
Apigenin	Oc1ccc2c(c1)c(=O)c1c(o2)cccc1O	Poly [ADP-ribose] polymerase-1	PARP1	P09874	CHEMBL3105	Enzyme	0.600253	3 / 9
Apigenin	Oc1ccc2c(c1)c(=O)c1c(o2)cccc1O	Carbonic anhydrase II	CA2	P00918	CHEMBL205	Lyase	0.559045	8 / 15
Apigenin	Oc1ccc2c(c1)c(=O)c1c(o2)cccc1O	Carbonic anhydrase VII	CA7	P43166	CHEMBL2326	Lyase	0.559045	8 / 11
Apigenin	Oc1ccc2c(c1)c(=O)c1c(o2)cccc1O	Carbonic anhydrase XII	CA12	O43570	CHEMBL3242	Lyase	0.559045	10 / 16
Apigenin	Oc1ccc2c(c1)c(=O)c1c(o2)cccc1O	P-glycoprotein 1	ABCB1	P08183	CHEMBL4302	Primary active transporter	0.559045	12 / 47
Apigenin	Oc1ccc2c(c1)c(=O)c1c(o2)cccc1O	Carbonic anhydrase IV	CA4	P22748	CHEMBL3729	Lyase	0.48554	7 / 11
Apigenin	Oc1ccc2c(c1)c(=O)c1c(o2)cccc1O	Arachidonate 12-lipoxygenase	ALOX12	P18054	CHEMBL3687	Enzyme	0.47744	9 / 11
Apigenin	Oc1ccc2c(c1)c(=O)c1c(o2)cccc1O	Receptor-type tyrosine-protein phosphatase S	PTPRS	Q13332	CHEMBL2396508	Phosphatase	0.411906	7 / 8
Apigenin	Oc1ccc2c(c1)c(=O)c1c(o2)cccc1O	Glyoxalase I	GLO1	Q04760	CHEMBL2424	Enzyme	0.370888	3 / 4
Apigenin	Oc1ccc2c(c1)c(=O)c1c(o2)cccc1O	Beta amyloid A4 protein	APP	P05067	CHEMBL2487	Membrane receptor	0.370888	2 / 13
Apigenin	Oc1ccc2c(c1)c(=O)c1c(o2)cccc1O	Matrix metalloproteinase 9	MMP9	P14780	CHEMBL321	Protease	0.370888	2 / 2
Apigenin	Oc1ccc2c(c1)c(=O)c1c(o2)cccc1O	Matrix metalloproteinase 2	MMP2	P08253	CHEMBL333	Protease	0.370888	2 / 2
Apigenin	Oc1ccc2c(c1)c(=O)c1c(o2)cccc1O	Matrix metalloproteinase 12	MMP12	P39900	CHEMBL4393	Protease	0.370888	1 / 1
Apigenin	Oc1ccc2c(c1)c(=O)c1c(o2)cccc1O	Lymphocyte differentiation antigen CD38	CD38	P28907	CHEMBL4660	Enzyme	0.370888	2 / 2
Apigenin	Oc1ccc2c(c1)c(=O)c1c(o2)cccc1O	DNA topoisomerase I (by homology)	TOP1	P11387	CHEMBL1781	Isomerase	0.370888	1 / 1
Apigenin	Oc1ccc2c(c1)c(=O)c1c(o2)cccc1O	Arginase-1 (by homology)	ARG1	P05089	CHEMBL1075097	Enzyme	0.370888	2 / 2
Apigenin	Oc1ccc2c(c1)c(=O)c1c(o2)cccc1O	Estrogen-related receptor alpha	ESRRA	P11474	CHEMBL3429	Nuclear receptor	0.354465	2 / 2
Apigenin	Oc1ccc2c(c1)c(=O)c1c(o2)cccc1O	6-phosphofructo-2-kinase/fructose-2,6-bisphosphatase 3	PFKFB3	Q16875	CHEMBL2331053	Enzyme	0.329868	2 / 2
Apigenin	Oc1ccc2c(c1)c(=O)c1c(o2)cccc1O	Arachidonate 15-lipoxygenase	ALOX15	P16050	CHEMBL2903	Enzyme	0.329868	6 / 8
Apigenin	Oc1ccc2c(c1)c(=O)c1c(o2)cccc1O	AMY1C	AMY1A	P04745	CHEMBL2478	Enzyme	0.329868	1 / 1
Apigenin	Oc1ccc2c(c1)c(=O)c1c(o2)cccc1O	G protein-coupled receptor kinase 6	GRK6	P43250	CHEMBL6144	Kinase	0.329868	2 / 4
Apigenin	Oc1ccc2c(c1)c(=O)c1c(o2)cccc1O	Tyrosinase	TYR	P14679	CHEMBL1973	Oxidoreductase	0.272563	2 / 3
Apigenin	Oc1ccc2c(c1)c(=O)c1c(o2)cccc1O	Estradiol 17-beta-dehydrogenase 2	HSD17B2	P37059	CHEMBL2789	Enzyme	0.272563	9 / 3
Apigenin	Oc1ccc2c(c1)c(=O)c1c(o2)cccc1O	Aryl hydrocarbon receptor	AHR	P35869	CHEMBL3201	Transcription factor	0.272563	1 / 1
Apigenin	Oc1ccc2c(c1)c(=O)c1c(o2)cccc1O	Carbonic anhydrase I	CA1	P00915	CHEMBL261	Lyase	0.256228	4 / 7
Apigenin	Oc1ccc2c(c1)c(=O)c1c(o2)cccc1O	Carbonic anhydrase IX	CA9	Q16790	CHEMBL3594	Lyase	0.256228	3 / 7
Apigenin	Oc1ccc2c(c1)c(=O)c1c(o2)cccc1O	Carbonyl reductase [NADPH] 1	CBR1	P16152	CHEMBL5586	Enzyme	0.247943	3 / 2
Apigenin	Oc1ccc2c(c1)c(=O)c1c(o2)cccc1O	Androgen Receptor	AR	P10275	CHEMBL1871	Nuclear receptor	0.247943	0 / 16
Apigenin	Oc1ccc2c(c1)c(=O)c1c(o2)cccc1O	Telomerase reverse transcriptase	TERT	O14746	CHEMBL2916	Enzyme	0.239575	9 / 21
Apigenin	Oc1ccc2c(c1)c(=O)c1c(o2)cccc1O	Serine/threonine-protein kinase PIM1	PIM1	P11309	CHEMBL2147	Kinase	0.231637	8 / 7
Apigenin	Oc1ccc2c(c1)c(=O)c1c(o2)cccc1O	Epidermal growth factor receptor erbB1	EGFR	P00533	CHEMBL203	Kinase	0.198834	9 / 30
Apigenin	Oc1ccc2c(c1)c(=O)c1c(o2)cccc1O	Cyclin-dependent kinase 1	CDK1	P06493	CHEMBL308	Kinase	0.190657	3 / 10
Apigenin	Oc1ccc2c(c1)c(=O)c1c(o2)cccc1O	Lysine-specific demethylase 4D-like	KDM4E	B2RXH2	CHEMBL1293226	Eraser	0.166097	2 / 2
Apigenin	Oc1ccc2c(c1)c(=O)c1c(o2)cccc1O	Tyrosine-protein kinase LCK	LCK	P06239	CHEMBL258	Kinase	0.149733	5 / 3
Apigenin	Oc1ccc2c(c1)c(=O)c1c(o2)cccc1O	Serine/threonine-protein kinase Aurora-B	AURKB	Q96GD4	CHEMBL2185	Kinase	0.141522	3 / 4
Apigenin	Oc1ccc2c(c1)c(=O)c1c(o2)cccc1O	NEDD8-activating enzyme E1 regulatory subunit	NAE1	Q13564	CHEMBL2016431	Unclassified protein	0.141522	0 / 1
Apigenin	Oc1ccc2c(c1)c(=O)c1c(o2)cccc1O	Thromboxane-A synthase	TBXAS1	P24557	CHEMBL1835	Cytochrome P450	0.141522	1 / 2
Apigenin	Oc1ccc2c(c1)c(=O)c1c(o2)cccc1O	Insulin-like growth factor I receptor	IGF1R	P08069	CHEMBL1957	Kinase	0.133338	3 / 3
Apigenin	Oc1ccc2c(c1)c(=O)c1c(o2)cccc1O	Vascular endothelial growth factor receptor 2	KDR	P35968	CHEMBL279	Kinase	0.125143	2 / 3
Apigenin	Oc1ccc2c(c1)c(=O)c1c(o2)cccc1O	Serine/threonine-protein kinase PLK1	PLK1	P53350	CHEMBL3024	Kinase	0.125143	2 / 3
Apigenin	Oc1ccc2c(c1)c(=O)c1c(o2)cccc1O	Hepatocyte growth factor receptor	MET	P08581	CHEMBL3717	Kinase	0.125143	4 / 4
Apigenin	Oc1ccc2c(c1)c(=O)c1c(o2)cccc1O	ALK tyrosine kinase receptor	ALK	Q9UM73	CHEMBL4247	Kinase	0.125143	2 / 4
Apigenin	Oc1ccc2c(c1)c(=O)c1c(o2)cccc1O	Tyrosine-protein kinase receptor UFO	AXL	P30530	CHEMBL4895	Kinase	0.125143	2 / 4
Apigenin	Oc1ccc2c(c1)c(=O)c1c(o2)cccc1O	Butyrylcholinesterase	BCHE	P06276	CHEMBL1914	Hydrolase	0.125143	1 / 7
Apigenin	Oc1ccc2c(c1)c(=O)c1c(o2)cccc1O	Adenosine A3 receptor	ADORA3	P0DMS8	CHEMBL256	Family A G protein-coupled receptor	0.125143	1 / 21
Apigenin	Oc1ccc2c(c1)c(=O)c1c(o2)cccc1O	Cyclin-dependent kinase 2	CDK2	P24941	CHEMBL301	Kinase	0.125143	1 / 12
Apigenin	Oc1ccc2c(c1)c(=O)c1c(o2)cccc1O	Serotonin 2c (5-HT2c) receptor	HTR2C	P28335	CHEMBL225	Family A G protein-coupled receptor	0.125143	1 / 2
Apigenin	Oc1ccc2c(c1)c(=O)c1c(o2)cccc1O	G-protein coupled receptor 35	GPR35	Q9HC97	CHEMBL1293267	Family A G protein-coupled receptor	0.116965	2 / 4
Apigenin	Oc1ccc2c(c1)c(=O)c1c(o2)cccc1O	Death-associated protein kinase 1	DAPK1	P53355	CHEMBL2558	Kinase	0.116965	2 / 2
Apigenin	Oc1ccc2c(c1)c(=O)c1c(o2)cccc1O	DNA-3-methyladenine glycosylase	MPG	P29372	CHEMBL3396943	Enzyme	0.116965	1 / 1
Apigenin	Oc1ccc2c(c1)c(=O)c1c(o2)cccc1O	Solute carrier family 22 member 12	SLC22A12	Q96S37	CHEMBL6120	Electrochemical transporter	0.116965	6 / 1
Apigenin	Oc1ccc2c(c1)c(=O)c1c(o2)cccc1O	Beta-galactoside alpha-2,6-sialyltransferase 1	ST6GAL1	P15907	CHEMBL3596075	Transferase	0.108771	0 / 2
Apigenin	Oc1ccc2c(c1)c(=O)c1c(o2)cccc1O	Thrombin	F2	P00734	CHEMBL204	Protease	0.108771	11 / 3
Apigenin	Oc1ccc2c(c1)c(=O)c1c(o2)cccc1O	Plasminogen	PLG	P00747	CHEMBL1801	Protease	0.108771	6 / 3
Apigenin	Oc1ccc2c(c1)c(=O)c1c(o2)cccc1O	Vasopressin V2 receptor	AVPR2	P30518	CHEMBL1790	Family A G protein-coupled receptor	0.108771	1 / 1
Apigenin	Oc1ccc2c(c1)c(=O)c1c(o2)cccc1O	Dopamine D4 receptor	DRD4	P21917	CHEMBL219	Family A G protein-coupled receptor	0.108771	1 / 1
Apigenin	Oc1ccc2c(c1)c(=O)c1c(o2)cccc1O	Myeloperoxidase	MPO	P05164	CHEMBL2439	Enzyme	0.108771	1 / 1
Apigenin	Oc1ccc2c(c1)c(=O)c1c(o2)cccc1O	PI3-kinase p85-alpha subunit	PIK3R1	P27986	CHEMBL2506	Enzyme	0.108771	1 / 1
Apigenin	Oc1ccc2c(c1)c(=O)c1c(o2)cccc1O	Liver glycogen phosphorylase	PYGL	P06737	CHEMBL2568	Enzyme	0.108771	1 / 1
Apigenin	Oc1ccc2c(c1)c(=O)c1c(o2)cccc1O	Tyrosine-protein kinase SRC	SRC	P12931	CHEMBL267	Kinase	0.108771	5 / 8
Apigenin	Oc1ccc2c(c1)c(=O)c1c(o2)cccc1O	Focal adhesion kinase 1	PTK2	Q05397	CHEMBL2695	Kinase	0.108771	1 / 2
Apigenin	Oc1ccc2c(c1)c(=O)c1c(o2)cccc1O	Matrix metalloproteinase 13	MMP13	P45452	CHEMBL280	Protease	0.108771	1 / 1
Apigenin	Oc1ccc2c(c1)c(=O)c1c(o2)cccc1O	Matrix metalloproteinase 3	MMP3	P08254	CHEMBL283	Protease	0.108771	1 / 1
Apigenin	Oc1ccc2c(c1)c(=O)c1c(o2)cccc1O	Carbonic anhydrase III	CA3	P07451	CHEMBL2885	Lyase	0.108771	1 / 2
Apigenin	Oc1ccc2c(c1)c(=O)c1c(o2)cccc1O	Carbonic anhydrase VI	CA6	P23280	CHEMBL3025	Lyase	0.108771	1 / 1
Apigenin	Oc1ccc2c(c1)c(=O)c1c(o2)cccc1O	Protein kinase N1	PKN1	Q16512	CHEMBL3384	Kinase	0.108771	1 / 3
Apigenin	Oc1ccc2c(c1)c(=O)c1c(o2)cccc1O	Carbonic anhydrase XIV	CA14	Q9ULX7	CHEMBL3510	Lyase	0.108771	1 / 2
Apigenin	Oc1ccc2c(c1)c(=O)c1c(o2)cccc1O	Serine/threonine-protein kinase NEK2	NEK2	P51955	CHEMBL3835	Kinase	0.108771	1 / 2
Apigenin	Oc1ccc2c(c1)c(=O)c1c(o2)cccc1O	Interleukin-8 receptor A	CXCR1	P25024	CHEMBL4029	Family A G protein-coupled receptor	0.108771	1 / 1
Apigenin	Oc1ccc2c(c1)c(=O)c1c(o2)cccc1O	CaM kinase II beta	CAMK2B	Q13554	CHEMBL4121	Kinase	0.108771	1 / 2
Apigenin	Oc1ccc2c(c1)c(=O)c1c(o2)cccc1O	Serine/threonine-protein kinase AKT	AKT1	P31749	CHEMBL4282	Kinase	0.108771	1 / 4
Apigenin	Oc1ccc2c(c1)c(=O)c1c(o2)cccc1O	Serine/threonine-protein kinase NEK6	NEK6	Q9HC98	CHEMBL4309	Kinase	0.108771	1 / 2
Pelargonidin	COC(=O)C1=C2Nc3c([C@@]42[C@@H]2[C@@]5(C1)CCO[C@H]5[C@]1(CN2CC4)C[C@@H]2C[C@]45CCO[C@H]4CCN4[C@@H]5[C@@]5([C@]2(N(C1)c1c(OC)cccc51)O)CC4)cccc3	Thrombin	F2	P00734	CHEMBL204	Protease	0.379092	1 / 3
Pelargonidin	COC(=O)C1=C2Nc3c([C@@]42[C@@H]2[C@@]5(C1)CCO[C@H]5[C@]1(CN2CC4)C[C@@H]2C[C@]45CCO[C@H]4CCN4[C@@H]5[C@@]5([C@]2(N(C1)c1c(OC)cccc51)O)CC4)cccc3	LXR-alpha	NR1H3	Q13133	CHEMBL2808	Nuclear receptor	0.379092	1 / 1
Pelargonidin	COC(=O)C1=C2Nc3c([C@@]42[C@@H]2[C@@]5(C1)CCO[C@H]5[C@]1(CN2CC4)C[C@@H]2C[C@]45CCO[C@H]4CCN4[C@@H]5[C@@]5([C@]2(N(C1)c1c(OC)cccc51)O)CC4)cccc3	Glyoxalase I	GLO1	Q04760	CHEMBL2424	Enzyme	0.166097	0 / 4
Pelargonidin	COC(=O)C1=C2Nc3c([C@@]42[C@@H]2[C@@]5(C1)CCO[C@H]5[C@]1(CN2CC4)C[C@@H]2C[C@]45CCO[C@H]4CCN4[C@@H]5[C@@]5([C@]2(N(C1)c1c(OC)cccc51)O)CC4)cccc3	NADPH oxidase 4	NOX4	Q9NPH5	CHEMBL1250375	Enzyme	0.108771	0 / 6
Pelargonidin	COC(=O)C1=C2Nc3c([C@@]42[C@@H]2[C@@]5(C1)CCO[C@H]5[C@]1(CN2CC4)C[C@@H]2C[C@]45CCO[C@H]4CCN4[C@@H]5[C@@]5([C@]2(N(C1)c1c(OC)cccc51)O)CC4)cccc3	Aldose reductase (by homology)	AKR1B1	P15121	CHEMBL1900	Enzyme	0.108771	0 / 55
Pelargonidin	COC(=O)C1=C2Nc3c([C@@]42[C@@H]2[C@@]5(C1)CCO[C@H]5[C@]1(CN2CC4)C[C@@H]2C[C@]45CCO[C@H]4CCN4[C@@H]5[C@@]5([C@]2(N(C1)c1c(OC)cccc51)O)CC4)cccc3	Xanthine dehydrogenase	XDH	P47989	CHEMBL1929	Oxidoreductase	0.108771	0 / 20
Pelargonidin	COC(=O)C1=C2Nc3c([C@@]42[C@@H]2[C@@]5(C1)CCO[C@H]5[C@]1(CN2CC4)C[C@@H]2C[C@]45CCO[C@H]4CCN4[C@@H]5[C@@]5([C@]2(N(C1)c1c(OC)cccc51)O)CC4)cccc3	Tyrosinase	TYR	P14679	CHEMBL1973	Oxidoreductase	0.108771	0 / 1
Pelargonidin	COC(=O)C1=C2Nc3c([C@@]42[C@@H]2[C@@]5(C1)CCO[C@H]5[C@]1(CN2CC4)C[C@@H]2C[C@]45CCO[C@H]4CCN4[C@@H]5[C@@]5([C@]2(N(C1)c1c(OC)cccc51)O)CC4)cccc3	Tyrosine-protein kinase receptor FLT3	FLT3	P36888	CHEMBL1974	Kinase	0.108771	0 / 6
Pelargonidin	COC(=O)C1=C2Nc3c([C@@]42[C@@H]2[C@@]5(C1)CCO[C@H]5[C@]1(CN2CC4)C[C@@H]2C[C@]45CCO[C@H]4CCN4[C@@H]5[C@@]5([C@]2(N(C1)c1c(OC)cccc51)O)CC4)cccc3	Carbonic anhydrase II	CA2	P00918	CHEMBL205	Lyase	0.108771	0 / 9
Pelargonidin	COC(=O)C1=C2Nc3c([C@@]42[C@@H]2[C@@]5(C1)CCO[C@H]5[C@]1(CN2CC4)C[C@@H]2C[C@]45CCO[C@H]4CCN4[C@@H]5[C@@]5([C@]2(N(C1)c1c(OC)cccc51)O)CC4)cccc3	Arachidonate 5-lipoxygenase	ALOX5	P09917	CHEMBL215	Oxidoreductase	0.108771	0 / 42
Pelargonidin	COC(=O)C1=C2Nc3c([C@@]42[C@@H]2[C@@]5(C1)CCO[C@H]5[C@]1(CN2CC4)C[C@@H]2C[C@]45CCO[C@H]4CCN4[C@@H]5[C@@]5([C@]2(N(C1)c1c(OC)cccc51)O)CC4)cccc3	Carbonic anhydrase VII	CA7	P43166	CHEMBL2326	Lyase	0.108771	0 / 7
Pelargonidin	COC(=O)C1=C2Nc3c([C@@]42[C@@H]2[C@@]5(C1)CCO[C@H]5[C@]1(CN2CC4)C[C@@H]2C[C@]45CCO[C@H]4CCN4[C@@H]5[C@@]5([C@]2(N(C1)c1c(OC)cccc51)O)CC4)cccc3	Estradiol 17-beta-dehydrogenase 2	HSD17B2	P37059	CHEMBL2789	Enzyme	0.108771	0 / 2
Pelargonidin	COC(=O)C1=C2Nc3c([C@@]42[C@@H]2[C@@]5(C1)CCO[C@H]5[C@]1(CN2CC4)C[C@@H]2C[C@]45CCO[C@H]4CCN4[C@@H]5[C@@]5([C@]2(N(C1)c1c(OC)cccc51)O)CC4)cccc3	Multidrug resistance-associated protein 1	ABCC1	P33527	CHEMBL3004	Primary active transporter	0.108771	0 / 11
Pelargonidin	COC(=O)C1=C2Nc3c([C@@]42[C@@H]2[C@@]5(C1)CCO[C@H]5[C@]1(CN2CC4)C[C@@H]2C[C@]45CCO[C@H]4CCN4[C@@H]5[C@@]5([C@]2(N(C1)c1c(OC)cccc51)O)CC4)cccc3	Estradiol 17-beta-dehydrogenase 1	HSD17B1	P14061	CHEMBL3181	Enzyme	0.108771	0 / 4
Pelargonidin	COC(=O)C1=C2Nc3c([C@@]42[C@@H]2[C@@]5(C1)CCO[C@H]5[C@]1(CN2CC4)C[C@@H]2C[C@]45CCO[C@H]4CCN4[C@@H]5[C@@]5([C@]2(N(C1)c1c(OC)cccc51)O)CC4)cccc3	Aryl hydrocarbon receptor	AHR	P35869	CHEMBL3201	Transcription factor	0.108771	0 / 1
Pelargonidin	COC(=O)C1=C2Nc3c([C@@]42[C@@H]2[C@@]5(C1)CCO[C@H]5[C@]1(CN2CC4)C[C@@H]2C[C@]45CCO[C@H]4CCN4[C@@H]5[C@@]5([C@]2(N(C1)c1c(OC)cccc51)O)CC4)cccc3	Carbonic anhydrase XII	CA12	O43570	CHEMBL3242	Lyase	0.108771	0 / 10
Pelargonidin	COC(=O)C1=C2Nc3c([C@@]42[C@@H]2[C@@]5(C1)CCO[C@H]5[C@]1(CN2CC4)C[C@@H]2C[C@]45CCO[C@H]4CCN4[C@@H]5[C@@]5([C@]2(N(C1)c1c(OC)cccc51)O)CC4)cccc3	Estrogen-related receptor alpha	ESRRA	P11474	CHEMBL3429	Nuclear receptor	0.108771	0 / 2
Pelargonidin	COC(=O)C1=C2Nc3c([C@@]42[C@@H]2[C@@]5(C1)CCO[C@H]5[C@]1(CN2CC4)C[C@@H]2C[C@]45CCO[C@H]4CCN4[C@@H]5[C@@]5([C@]2(N(C1)c1c(OC)cccc51)O)CC4)cccc3	P-glycoprotein 1	ABCB1	P08183	CHEMBL4302	Primary active transporter	0.108771	0 / 41
Pelargonidin	COC(=O)C1=C2Nc3c([C@@]42[C@@H]2[C@@]5(C1)CCO[C@H]5[C@]1(CN2CC4)C[C@@H]2C[C@]45CCO[C@H]4CCN4[C@@H]5[C@@]5([C@]2(N(C1)c1c(OC)cccc51)O)CC4)cccc3	Cytochrome P450 1B1	CYP1B1	Q16678	CHEMBL4878	Cytochrome P450	0.108771	0 / 45
Pelargonidin	COC(=O)C1=C2Nc3c([C@@]42[C@@H]2[C@@]5(C1)CCO[C@H]5[C@]1(CN2CC4)C[C@@H]2C[C@]45CCO[C@H]4CCN4[C@@H]5[C@@]5([C@]2(N(C1)c1c(OC)cccc51)O)CC4)cccc3	ATP-binding cassette sub-family G member 2	ABCG2	Q9UNQ0	CHEMBL5393	Primary active transporter	0.108771	0 / 45
Pelargonidin	COC(=O)C1=C2Nc3c([C@@]42[C@@H]2[C@@]5(C1)CCO[C@H]5[C@]1(CN2CC4)C[C@@H]2C[C@]45CCO[C@H]4CCN4[C@@H]5[C@@]5([C@]2(N(C1)c1c(OC)cccc51)O)CC4)cccc3	Lymphocyte differentiation antigen CD38	CD38	P28907	CHEMBL4660	Enzyme	0.108771	0 / 3
Pelargonidin	COC(=O)C1=C2Nc3c([C@@]42[C@@H]2[C@@]5(C1)CCO[C@H]5[C@]1(CN2CC4)C[C@@H]2C[C@]45CCO[C@H]4CCN4[C@@H]5[C@@]5([C@]2(N(C1)c1c(OC)cccc51)O)CC4)cccc3	Butyrylcholinesterase	BCHE	P06276	CHEMBL1914	Hydrolase	0.100579	0 / 6
Pelargonidin	COC(=O)C1=C2Nc3c([C@@]42[C@@H]2[C@@]5(C1)CCO[C@H]5[C@]1(CN2CC4)C[C@@H]2C[C@]45CCO[C@H]4CCN4[C@@H]5[C@@]5([C@]2(N(C1)c1c(OC)cccc51)O)CC4)cccc3	Acetylcholinesterase	ACHE	P22303	CHEMBL220	Hydrolase	0.100579	0 / 21
Pelargonidin	COC(=O)C1=C2Nc3c([C@@]42[C@@H]2[C@@]5(C1)CCO[C@H]5[C@]1(CN2CC4)C[C@@H]2C[C@]45CCO[C@H]4CCN4[C@@H]5[C@@]5([C@]2(N(C1)c1c(OC)cccc51)O)CC4)cccc3	Adenosine A1 receptor (by homology)	ADORA1	P30542	CHEMBL226	Family A G protein-coupled receptor	0.100579	0 / 21
Pelargonidin	COC(=O)C1=C2Nc3c([C@@]42[C@@H]2[C@@]5(C1)CCO[C@H]5[C@]1(CN2CC4)C[C@@H]2C[C@]45CCO[C@H]4CCN4[C@@H]5[C@@]5([C@]2(N(C1)c1c(OC)cccc51)O)CC4)cccc3	Adenosine A2a receptor (by homology)	ADORA2A	P29274	CHEMBL251	Family A G protein-coupled receptor	0.100579	0 / 11
Pelargonidin	COC(=O)C1=C2Nc3c([C@@]42[C@@H]2[C@@]5(C1)CCO[C@H]5[C@]1(CN2CC4)C[C@@H]2C[C@]45CCO[C@H]4CCN4[C@@H]5[C@@]5([C@]2(N(C1)c1c(OC)cccc51)O)CC4)cccc3	Adenosine A3 receptor	ADORA3	P0DMS8	CHEMBL256	Family A G protein-coupled receptor	0.100579	0 / 17
Pelargonidin	COC(=O)C1=C2Nc3c([C@@]42[C@@H]2[C@@]5(C1)CCO[C@H]5[C@]1(CN2CC4)C[C@@H]2C[C@]45CCO[C@H]4CCN4[C@@H]5[C@@]5([C@]2(N(C1)c1c(OC)cccc51)O)CC4)cccc3	Carbonic anhydrase IV	CA4	P22748	CHEMBL3729	Lyase	0.100579	0 / 6
Pelargonidin	COC(=O)C1=C2Nc3c([C@@]42[C@@H]2[C@@]5(C1)CCO[C@H]5[C@]1(CN2CC4)C[C@@H]2C[C@]45CCO[C@H]4CCN4[C@@H]5[C@@]5([C@]2(N(C1)c1c(OC)cccc51)O)CC4)cccc3	G-protein coupled receptor 35	GPR35	Q9HC97	CHEMBL1293267	Family A G protein-coupled receptor	0.100579	0 / 2
Pelargonidin	COC(=O)C1=C2Nc3c([C@@]42[C@@H]2[C@@]5(C1)CCO[C@H]5[C@]1(CN2CC4)C[C@@H]2C[C@]45CCO[C@H]4CCN4[C@@H]5[C@@]5([C@]2(N(C1)c1c(OC)cccc51)O)CC4)cccc3	Receptor-type tyrosine-protein phosphatase S	PTPRS	Q13332	CHEMBL2396508	Phosphatase	0.100579	0 / 8
Pelargonidin	COC(=O)C1=C2Nc3c([C@@]42[C@@H]2[C@@]5(C1)CCO[C@H]5[C@]1(CN2CC4)C[C@@H]2C[C@]45CCO[C@H]4CCN4[C@@H]5[C@@]5([C@]2(N(C1)c1c(OC)cccc51)O)CC4)cccc3	Estrogen receptor beta	ESR2	Q92731	CHEMBL242	Nuclear receptor	0.100579	0 / 32
Pelargonidin	COC(=O)C1=C2Nc3c([C@@]42[C@@H]2[C@@]5(C1)CCO[C@H]5[C@]1(CN2CC4)C[C@@H]2C[C@]45CCO[C@H]4CCN4[C@@H]5[C@@]5([C@]2(N(C1)c1c(OC)cccc51)O)CC4)cccc3	Death-associated protein kinase 1	DAPK1	P53355	CHEMBL2558	Kinase	0.100579	0 / 2
Pelargonidin	COC(=O)C1=C2Nc3c([C@@]42[C@@H]2[C@@]5(C1)CCO[C@H]5[C@]1(CN2CC4)C[C@@H]2C[C@]45CCO[C@H]4CCN4[C@@H]5[C@@]5([C@]2(N(C1)c1c(OC)cccc51)O)CC4)cccc3	DNA-3-methyladenine glycosylase	MPG	P29372	CHEMBL3396943	Enzyme	0.100579	0 / 1
Pelargonidin	COC(=O)C1=C2Nc3c([C@@]42[C@@H]2[C@@]5(C1)CCO[C@H]5[C@]1(CN2CC4)C[C@@H]2C[C@]45CCO[C@H]4CCN4[C@@H]5[C@@]5([C@]2(N(C1)c1c(OC)cccc51)O)CC4)cccc3	Solute carrier family 22 member 12	SLC22A12	Q96S37	CHEMBL6120	Electrochemical transporter	0.100579	0 / 1
Pelargonidin	COC(=O)C1=C2Nc3c([C@@]42[C@@H]2[C@@]5(C1)CCO[C@H]5[C@]1(CN2CC4)C[C@@H]2C[C@]45CCO[C@H]4CCN4[C@@H]5[C@@]5([C@]2(N(C1)c1c(OC)cccc51)O)CC4)cccc3	Arachidonate 15-lipoxygenase	ALOX15	P16050	CHEMBL2903	Enzyme	0.100579	0 / 5
Pelargonidin	COC(=O)C1=C2Nc3c([C@@]42[C@@H]2[C@@]5(C1)CCO[C@H]5[C@]1(CN2CC4)C[C@@H]2C[C@]45CCO[C@H]4CCN4[C@@H]5[C@@]5([C@]2(N(C1)c1c(OC)cccc51)O)CC4)cccc3	Testis-specific androgen-binding protein	SHBG	P04278	CHEMBL3305	Secreted protein	0.100579	0 / 1
Pelargonidin	COC(=O)C1=C2Nc3c([C@@]42[C@@H]2[C@@]5(C1)CCO[C@H]5[C@]1(CN2CC4)C[C@@H]2C[C@]45CCO[C@H]4CCN4[C@@H]5[C@@]5([C@]2(N(C1)c1c(OC)cccc51)O)CC4)cccc3	Microtubule-associated protein tau	MAPT	P10636	CHEMBL1293224	Unclassified protein	0.100579	0 / 1
Pelargonidin	COC(=O)C1=C2Nc3c([C@@]42[C@@H]2[C@@]5(C1)CCO[C@H]5[C@]1(CN2CC4)C[C@@H]2C[C@]45CCO[C@H]4CCN4[C@@H]5[C@@]5([C@]2(N(C1)c1c(OC)cccc51)O)CC4)cccc3	Lysine-specific demethylase 4D-like	KDM4E	B2RXH2	CHEMBL1293226	Eraser	0.100579	0 / 2
Pelargonidin	COC(=O)C1=C2Nc3c([C@@]42[C@@H]2[C@@]5(C1)CCO[C@H]5[C@]1(CN2CC4)C[C@@H]2C[C@]45CCO[C@H]4CCN4[C@@H]5[C@@]5([C@]2(N(C1)c1c(OC)cccc51)O)CC4)cccc3	Vasopressin V2 receptor	AVPR2	P30518	CHEMBL1790	Family A G protein-coupled receptor	0.100579	0 / 1
Pelargonidin	COC(=O)C1=C2Nc3c([C@@]42[C@@H]2[C@@]5(C1)CCO[C@H]5[C@]1(CN2CC4)C[C@@H]2C[C@]45CCO[C@H]4CCN4[C@@H]5[C@@]5([C@]2(N(C1)c1c(OC)cccc51)O)CC4)cccc3	DNA topoisomerase II alpha	TOP2A	P11388	CHEMBL1806	Isomerase	0.100579	0 / 1
Pelargonidin	COC(=O)C1=C2Nc3c([C@@]42[C@@H]2[C@@]5(C1)CCO[C@H]5[C@]1(CN2CC4)C[C@@H]2C[C@]45CCO[C@H]4CCN4[C@@H]5[C@@]5([C@]2(N(C1)c1c(OC)cccc51)O)CC4)cccc3	Monoamine oxidase A	MAOA	P21397	CHEMBL1951	Oxidoreductase	0.100579	0 / 6
Pelargonidin	COC(=O)C1=C2Nc3c([C@@]42[C@@H]2[C@@]5(C1)CCO[C@H]5[C@]1(CN2CC4)C[C@@H]2C[C@]45CCO[C@H]4CCN4[C@@H]5[C@@]5([C@]2(N(C1)c1c(OC)cccc51)O)CC4)cccc3	Insulin-like growth factor I receptor	IGF1R	P08069	CHEMBL1957	Kinase	0.100579	0 / 3
Pelargonidin	COC(=O)C1=C2Nc3c([C@@]42[C@@H]2[C@@]5(C1)CCO[C@H]5[C@]1(CN2CC4)C[C@@H]2C[C@]45CCO[C@H]4CCN4[C@@H]5[C@@]5([C@]2(N(C1)c1c(OC)cccc51)O)CC4)cccc3	Cytochrome P450 19A1	CYP19A1	P11511	CHEMBL1978	Cytochrome P450	0.100579	0 / 12
Pelargonidin	COC(=O)C1=C2Nc3c([C@@]42[C@@H]2[C@@]5(C1)CCO[C@H]5[C@]1(CN2CC4)C[C@@H]2C[C@]45CCO[C@H]4CCN4[C@@H]5[C@@]5([C@]2(N(C1)c1c(OC)cccc51)O)CC4)cccc3	Insulin receptor	INSR	P06213	CHEMBL1981	Kinase	0.100579	0 / 1
Pelargonidin	COC(=O)C1=C2Nc3c([C@@]42[C@@H]2[C@@]5(C1)CCO[C@H]5[C@]1(CN2CC4)C[C@@H]2C[C@]45CCO[C@H]4CCN4[C@@H]5[C@@]5([C@]2(N(C1)c1c(OC)cccc51)O)CC4)cccc3	Epidermal growth factor receptor erbB1	EGFR	P00533	CHEMBL203	Kinase	0.100579	0 / 24
Pelargonidin	COC(=O)C1=C2Nc3c([C@@]42[C@@H]2[C@@]5(C1)CCO[C@H]5[C@]1(CN2CC4)C[C@@H]2C[C@]45CCO[C@H]4CCN4[C@@H]5[C@@]5([C@]2(N(C1)c1c(OC)cccc51)O)CC4)cccc3	Serine/threonine-protein kinase PIM1	PIM1	P11309	CHEMBL2147	Kinase	0.100579	0 / 6
Pelargonidin	COC(=O)C1=C2Nc3c([C@@]42[C@@H]2[C@@]5(C1)CCO[C@H]5[C@]1(CN2CC4)C[C@@H]2C[C@]45CCO[C@H]4CCN4[C@@H]5[C@@]5([C@]2(N(C1)c1c(OC)cccc51)O)CC4)cccc3	Serine/threonine-protein kinase Aurora-B	AURKB	Q96GD4	CHEMBL2185	Kinase	0.100579	0 / 4
Pelargonidin	COC(=O)C1=C2Nc3c([C@@]42[C@@H]2[C@@]5(C1)CCO[C@H]5[C@]1(CN2CC4)C[C@@H]2C[C@]45CCO[C@H]4CCN4[C@@H]5[C@@]5([C@]2(N(C1)c1c(OC)cccc51)O)CC4)cccc3	Dopamine D4 receptor	DRD4	P21917	CHEMBL219	Family A G protein-coupled receptor	0.100579	0 / 1
Pelargonidin	COC(=O)C1=C2Nc3c([C@@]42[C@@H]2[C@@]5(C1)CCO[C@H]5[C@]1(CN2CC4)C[C@@H]2C[C@]45CCO[C@H]4CCN4[C@@H]5[C@@]5([C@]2(N(C1)c1c(OC)cccc51)O)CC4)cccc3	Myosin light chain kinase, smooth muscle	MYLK	Q15746	CHEMBL2428	Kinase	0.100579	0 / 1
Pelargonidin	COC(=O)C1=C2Nc3c([C@@]42[C@@H]2[C@@]5(C1)CCO[C@H]5[C@]1(CN2CC4)C[C@@H]2C[C@]45CCO[C@H]4CCN4[C@@H]5[C@@]5([C@]2(N(C1)c1c(OC)cccc51)O)CC4)cccc3	Myeloperoxidase	MPO	P05164	CHEMBL2439	Enzyme	0.100579	0 / 1
Pelargonidin	COC(=O)C1=C2Nc3c([C@@]42[C@@H]2[C@@]5(C1)CCO[C@H]5[C@]1(CN2CC4)C[C@@H]2C[C@]45CCO[C@H]4CCN4[C@@H]5[C@@]5([C@]2(N(C1)c1c(OC)cccc51)O)CC4)cccc3	PI3-kinase p85-alpha subunit	PIK3R1	P27986	CHEMBL2506	Enzyme	0.100579	0 / 1
Pelargonidin	COC(=O)C1=C2Nc3c([C@@]42[C@@H]2[C@@]5(C1)CCO[C@H]5[C@]1(CN2CC4)C[C@@H]2C[C@]45CCO[C@H]4CCN4[C@@H]5[C@@]5([C@]2(N(C1)c1c(OC)cccc51)O)CC4)cccc3	Liver glycogen phosphorylase	PYGL	P06737	CHEMBL2568	Enzyme	0.100579	0 / 1
Pelargonidin	COC(=O)C1=C2Nc3c([C@@]42[C@@H]2[C@@]5(C1)CCO[C@H]5[C@]1(CN2CC4)C[C@@H]2C[C@]45CCO[C@H]4CCN4[C@@H]5[C@@]5([C@]2(N(C1)c1c(OC)cccc51)O)CC4)cccc3	Tyrosine-protein kinase SYK	SYK	P43405	CHEMBL2599	Kinase	0.100579	0 / 3
Pelargonidin	COC(=O)C1=C2Nc3c([C@@]42[C@@H]2[C@@]5(C1)CCO[C@H]5[C@]1(CN2CC4)C[C@@H]2C[C@]45CCO[C@H]4CCN4[C@@H]5[C@@]5([C@]2(N(C1)c1c(OC)cccc51)O)CC4)cccc3	Carbonic anhydrase I	CA1	P00915	CHEMBL261	Lyase	0.100579	0 / 6
Pelargonidin	COC(=O)C1=C2Nc3c([C@@]42[C@@H]2[C@@]5(C1)CCO[C@H]5[C@]1(CN2CC4)C[C@@H]2C[C@]45CCO[C@H]4CCN4[C@@H]5[C@@]5([C@]2(N(C1)c1c(OC)cccc51)O)CC4)cccc3	Glycogen synthase kinase-3 beta	GSK3B	P49841	CHEMBL262	Kinase	0.100579	0 / 9
Pelargonidin	COC(=O)C1=C2Nc3c([C@@]42[C@@H]2[C@@]5(C1)CCO[C@H]5[C@]1(CN2CC4)C[C@@H]2C[C@]45CCO[C@H]4CCN4[C@@H]5[C@@]5([C@]2(N(C1)c1c(OC)cccc51)O)CC4)cccc3	Tyrosine-protein kinase SRC	SRC	P12931	CHEMBL267	Kinase	0.100579	0 / 4
Pelargonidin	COC(=O)C1=C2Nc3c([C@@]42[C@@H]2[C@@]5(C1)CCO[C@H]5[C@]1(CN2CC4)C[C@@H]2C[C@]45CCO[C@H]4CCN4[C@@H]5[C@@]5([C@]2(N(C1)c1c(OC)cccc51)O)CC4)cccc3	Focal adhesion kinase 1	PTK2	Q05397	CHEMBL2695	Kinase	0.100579	0 / 2
Pelargonidin	COC(=O)C1=C2Nc3c([C@@]42[C@@H]2[C@@]5(C1)CCO[C@H]5[C@]1(CN2CC4)C[C@@H]2C[C@]45CCO[C@H]4CCN4[C@@H]5[C@@]5([C@]2(N(C1)c1c(OC)cccc51)O)CC4)cccc3	Vascular endothelial growth factor receptor 2	KDR	P35968	CHEMBL279	Kinase	0.100579	0 / 3
Pelargonidin	COC(=O)C1=C2Nc3c([C@@]42[C@@H]2[C@@]5(C1)CCO[C@H]5[C@]1(CN2CC4)C[C@@H]2C[C@]45CCO[C@H]4CCN4[C@@H]5[C@@]5([C@]2(N(C1)c1c(OC)cccc51)O)CC4)cccc3	Matrix metalloproteinase 13	MMP13	P45452	CHEMBL280	Protease	0.100579	0 / 1
Pelargonidin	COC(=O)C1=C2Nc3c([C@@]42[C@@H]2[C@@]5(C1)CCO[C@H]5[C@]1(CN2CC4)C[C@@H]2C[C@]45CCO[C@H]4CCN4[C@@H]5[C@@]5([C@]2(N(C1)c1c(OC)cccc51)O)CC4)cccc3	Matrix metalloproteinase 3	MMP3	P08254	CHEMBL283	Protease	0.100579	0 / 1
Pelargonidin	COC(=O)C1=C2Nc3c([C@@]42[C@@H]2[C@@]5(C1)CCO[C@H]5[C@]1(CN2CC4)C[C@@H]2C[C@]45CCO[C@H]4CCN4[C@@H]5[C@@]5([C@]2(N(C1)c1c(OC)cccc51)O)CC4)cccc3	Carbonic anhydrase III	CA3	P07451	CHEMBL2885	Lyase	0.100579	0 / 1
Pelargonidin	COC(=O)C1=C2Nc3c([C@@]42[C@@H]2[C@@]5(C1)CCO[C@H]5[C@]1(CN2CC4)C[C@@H]2C[C@]45CCO[C@H]4CCN4[C@@H]5[C@@]5([C@]2(N(C1)c1c(OC)cccc51)O)CC4)cccc3	Serine/threonine-protein kinase PLK1	PLK1	P53350	CHEMBL3024	Kinase	0.100579	0 / 3
Pelargonidin	COC(=O)C1=C2Nc3c([C@@]42[C@@H]2[C@@]5(C1)CCO[C@H]5[C@]1(CN2CC4)C[C@@H]2C[C@]45CCO[C@H]4CCN4[C@@H]5[C@@]5([C@]2(N(C1)c1c(OC)cccc51)O)CC4)cccc3	Carbonic anhydrase VI	CA6	P23280	CHEMBL3025	Lyase	0.100579	0 / 1
Pelargonidin	COC(=O)C1=C2Nc3c([C@@]42[C@@H]2[C@@]5(C1)CCO[C@H]5[C@]1(CN2CC4)C[C@@H]2C[C@]45CCO[C@H]4CCN4[C@@H]5[C@@]5([C@]2(N(C1)c1c(OC)cccc51)O)CC4)cccc3	Cyclin-dependent kinase 1	CDK1	P06493	CHEMBL308	Kinase	0.100579	0 / 8
Pelargonidin	COC(=O)C1=C2Nc3c([C@@]42[C@@H]2[C@@]5(C1)CCO[C@H]5[C@]1(CN2CC4)C[C@@H]2C[C@]45CCO[C@H]4CCN4[C@@H]5[C@@]5([C@]2(N(C1)c1c(OC)cccc51)O)CC4)cccc3	Matrix metalloproteinase 9	MMP9	P14780	CHEMBL321	Protease	0.100579	0 / 2
Pelargonidin	COC(=O)C1=C2Nc3c([C@@]42[C@@H]2[C@@]5(C1)CCO[C@H]5[C@]1(CN2CC4)C[C@@H]2C[C@]45CCO[C@H]4CCN4[C@@H]5[C@@]5([C@]2(N(C1)c1c(OC)cccc51)O)CC4)cccc3	PI3-kinase p110-gamma subunit	PIK3CG	P48736	CHEMBL3267	Enzyme	0.100579	0 / 1
Pelargonidin	COC(=O)C1=C2Nc3c([C@@]42[C@@H]2[C@@]5(C1)CCO[C@H]5[C@]1(CN2CC4)C[C@@H]2C[C@]45CCO[C@H]4CCN4[C@@H]5[C@@]5([C@]2(N(C1)c1c(OC)cccc51)O)CC4)cccc3	Matrix metalloproteinase 2	MMP2	P08253	CHEMBL333	Protease	0.100579	0 / 2
Pelargonidin	COC(=O)C1=C2Nc3c([C@@]42[C@@H]2[C@@]5(C1)CCO[C@H]5[C@]1(CN2CC4)C[C@@H]2C[C@]45CCO[C@H]4CCN4[C@@H]5[C@@]5([C@]2(N(C1)c1c(OC)cccc51)O)CC4)cccc3	Protein kinase N1	PKN1	Q16512	CHEMBL3384	Kinase	0.100579	0 / 2
Pelargonidin	COC(=O)C1=C2Nc3c([C@@]42[C@@H]2[C@@]5(C1)CCO[C@H]5[C@]1(CN2CC4)C[C@@H]2C[C@]45CCO[C@H]4CCN4[C@@H]5[C@@]5([C@]2(N(C1)c1c(OC)cccc51)O)CC4)cccc3	Carbonic anhydrase XIV	CA14	Q9ULX7	CHEMBL3510	Lyase	0.100579	0 / 1
Pelargonidin	COC(=O)C1=C2Nc3c([C@@]42[C@@H]2[C@@]5(C1)CCO[C@H]5[C@]1(CN2CC4)C[C@@H]2C[C@]45CCO[C@H]4CCN4[C@@H]5[C@@]5([C@]2(N(C1)c1c(OC)cccc51)O)CC4)cccc3	Carbonic anhydrase IX	CA9	Q16790	CHEMBL3594	Lyase	0.100579	0 / 6
Pelargonidin	COC(=O)C1=C2Nc3c([C@@]42[C@@H]2[C@@]5(C1)CCO[C@H]5[C@]1(CN2CC4)C[C@@H]2C[C@]45CCO[C@H]4CCN4[C@@H]5[C@@]5([C@]2(N(C1)c1c(OC)cccc51)O)CC4)cccc3	Casein kinase II alpha	CSNK2A1	P68400	CHEMBL3629	Kinase	0.100579	0 / 2
Pelargonidin	COC(=O)C1=C2Nc3c([C@@]42[C@@H]2[C@@]5(C1)CCO[C@H]5[C@]1(CN2CC4)C[C@@H]2C[C@]45CCO[C@H]4CCN4[C@@H]5[C@@]5([C@]2(N(C1)c1c(OC)cccc51)O)CC4)cccc3	Arachidonate 12-lipoxygenase	ALOX12	P18054	CHEMBL3687	Enzyme	0.100579	0 / 7
Pelargonidin	COC(=O)C1=C2Nc3c([C@@]42[C@@H]2[C@@]5(C1)CCO[C@H]5[C@]1(CN2CC4)C[C@@H]2C[C@]45CCO[C@H]4CCN4[C@@H]5[C@@]5([C@]2(N(C1)c1c(OC)cccc51)O)CC4)cccc3	Hepatocyte growth factor receptor	MET	P08581	CHEMBL3717	Kinase	0.100579	0 / 4
Pelargonidin	COC(=O)C1=C2Nc3c([C@@]42[C@@H]2[C@@]5(C1)CCO[C@H]5[C@]1(CN2CC4)C[C@@H]2C[C@]45CCO[C@H]4CCN4[C@@H]5[C@@]5([C@]2(N(C1)c1c(OC)cccc51)O)CC4)cccc3	Serine/threonine-protein kinase NEK2	NEK2	P51955	CHEMBL3835	Kinase	0.100579	0 / 2
Pelargonidin	COC(=O)C1=C2Nc3c([C@@]42[C@@H]2[C@@]5(C1)CCO[C@H]5[C@]1(CN2CC4)C[C@@H]2C[C@]45CCO[C@H]4CCN4[C@@H]5[C@@]5([C@]2(N(C1)c1c(OC)cccc51)O)CC4)cccc3	Interleukin-8 receptor A	CXCR1	P25024	CHEMBL4029	Family A G protein-coupled receptor	0.100579	0 / 1
Pelargonidin	COC(=O)C1=C2Nc3c([C@@]42[C@@H]2[C@@]5(C1)CCO[C@H]5[C@]1(CN2CC4)C[C@@H]2C[C@]45CCO[C@H]4CCN4[C@@H]5[C@@]5([C@]2(N(C1)c1c(OC)cccc51)O)CC4)cccc3	CaM kinase II beta	CAMK2B	Q13554	CHEMBL4121	Kinase	0.100579	0 / 1
Pelargonidin	COC(=O)C1=C2Nc3c([C@@]42[C@@H]2[C@@]5(C1)CCO[C@H]5[C@]1(CN2CC4)C[C@@H]2C[C@]45CCO[C@H]4CCN4[C@@H]5[C@@]5([C@]2(N(C1)c1c(OC)cccc51)O)CC4)cccc3	ALK tyrosine kinase receptor	ALK	Q9UM73	CHEMBL4247	Kinase	0.100579	0 / 3
Pelargonidin	COC(=O)C1=C2Nc3c([C@@]42[C@@H]2[C@@]5(C1)CCO[C@H]5[C@]1(CN2CC4)C[C@@H]2C[C@]45CCO[C@H]4CCN4[C@@H]5[C@@]5([C@]2(N(C1)c1c(OC)cccc51)O)CC4)cccc3	Serine/threonine-protein kinase AKT	AKT1	P31749	CHEMBL4282	Kinase	0.100579	0 / 4
Pelargonidin	COC(=O)C1=C2Nc3c([C@@]42[C@@H]2[C@@]5(C1)CCO[C@H]5[C@]1(CN2CC4)C[C@@H]2C[C@]45CCO[C@H]4CCN4[C@@H]5[C@@]5([C@]2(N(C1)c1c(OC)cccc51)O)CC4)cccc3	Serine/threonine-protein kinase NEK6	NEK6	Q9HC98	CHEMBL4309	Kinase	0.100579	0 / 2
Pelargonidin	COC(=O)C1=C2Nc3c([C@@]42[C@@H]2[C@@]5(C1)CCO[C@H]5[C@]1(CN2CC4)C[C@@H]2C[C@]45CCO[C@H]4CCN4[C@@H]5[C@@]5([C@]2(N(C1)c1c(OC)cccc51)O)CC4)cccc3	Phospholipase A2 group 1B	PLA2G1B	P04054	CHEMBL4426	Enzyme	0.100579	0 / 1
Pelargonidin	COC(=O)C1=C2Nc3c([C@@]42[C@@H]2[C@@]5(C1)CCO[C@H]5[C@]1(CN2CC4)C[C@@H]2C[C@]45CCO[C@H]4CCN4[C@@H]5[C@@]5([C@]2(N(C1)c1c(OC)cccc51)O)CC4)cccc3	Carbonic anhydrase VA	CA5A	P35218	CHEMBL4789	Lyase	0.100579	0 / 1
Pelargonidin	COC(=O)C1=C2Nc3c([C@@]42[C@@H]2[C@@]5(C1)CCO[C@H]5[C@]1(CN2CC4)C[C@@H]2C[C@]45CCO[C@H]4CCN4[C@@H]5[C@@]5([C@]2(N(C1)c1c(OC)cccc51)O)CC4)cccc3	Beta-secretase 1	BACE1	P56817	CHEMBL4822	Protease	0.100579	0 / 12
Pelargonidin	COC(=O)C1=C2Nc3c([C@@]42[C@@H]2[C@@]5(C1)CCO[C@H]5[C@]1(CN2CC4)C[C@@H]2C[C@]45CCO[C@H]4CCN4[C@@H]5[C@@]5([C@]2(N(C1)c1c(OC)cccc51)O)CC4)cccc3	Tyrosine-protein kinase receptor UFO	AXL	P30530	CHEMBL4895	Kinase	0.100579	0 / 3
Pelargonidin	COC(=O)C1=C2Nc3c([C@@]42[C@@H]2[C@@]5(C1)CCO[C@H]5[C@]1(CN2CC4)C[C@@H]2C[C@]45CCO[C@H]4CCN4[C@@H]5[C@@]5([C@]2(N(C1)c1c(OC)cccc51)O)CC4)cccc3	DNA-(apurinic or apyrimidinic site) lyase	APEX1	P27695	CHEMBL5619	Enzyme	0.100579	0 / 1
Pelargonidin	COC(=O)C1=C2Nc3c([C@@]42[C@@H]2[C@@]5(C1)CCO[C@H]5[C@]1(CN2CC4)C[C@@H]2C[C@]45CCO[C@H]4CCN4[C@@H]5[C@@]5([C@]2(N(C1)c1c(OC)cccc51)O)CC4)cccc3	NUAK family SNF1-like kinase 1	NUAK1	O60285	CHEMBL5784	Kinase	0.100579	0 / 2
Pelargonidin	COC(=O)C1=C2Nc3c([C@@]42[C@@H]2[C@@]5(C1)CCO[C@H]5[C@]1(CN2CC4)C[C@@H]2C[C@]45CCO[C@H]4CCN4[C@@H]5[C@@]5([C@]2(N(C1)c1c(OC)cccc51)O)CC4)cccc3	Aldo-keto reductase family 1 member C2 (by homology)	AKR1C2	P52895	CHEMBL5847	Enzyme	0.100579	0 / 1
Pelargonidin	COC(=O)C1=C2Nc3c([C@@]42[C@@H]2[C@@]5(C1)CCO[C@H]5[C@]1(CN2CC4)C[C@@H]2C[C@]45CCO[C@H]4CCN4[C@@H]5[C@@]5([C@]2(N(C1)c1c(OC)cccc51)O)CC4)cccc3	Aldo-keto reductase family 1 member C1 (by homology)	AKR1C1	Q04828	CHEMBL5905	Enzyme	0.100579	0 / 1
Pelargonidin	COC(=O)C1=C2Nc3c([C@@]42[C@@H]2[C@@]5(C1)CCO[C@H]5[C@]1(CN2CC4)C[C@@H]2C[C@]45CCO[C@H]4CCN4[C@@H]5[C@@]5([C@]2(N(C1)c1c(OC)cccc51)O)CC4)cccc3	Aldo-keto-reductase family 1 member C3 (by homology)	AKR1C3	P42330	CHEMBL4681	Enzyme	0.100579	0 / 1
Pelargonidin	COC(=O)C1=C2Nc3c([C@@]42[C@@H]2[C@@]5(C1)CCO[C@H]5[C@]1(CN2CC4)C[C@@H]2C[C@]45CCO[C@H]4CCN4[C@@H]5[C@@]5([C@]2(N(C1)c1c(OC)cccc51)O)CC4)cccc3	Aldo-keto reductase family 1 member C4 (by homology)	AKR1C4	P17516	CHEMBL4999	Enzyme	0.100579	0 / 1
Pelargonidin	COC(=O)C1=C2Nc3c([C@@]42[C@@H]2[C@@]5(C1)CCO[C@H]5[C@]1(CN2CC4)C[C@@H]2C[C@]45CCO[C@H]4CCN4[C@@H]5[C@@]5([C@]2(N(C1)c1c(OC)cccc51)O)CC4)cccc3	Carbonic anhydrase XIII (by homology)	CA13	Q8N1Q1	CHEMBL3912	Lyase	0.100579	0 / 1
Pelargonidin	COC(=O)C1=C2Nc3c([C@@]42[C@@H]2[C@@]5(C1)CCO[C@H]5[C@]1(CN2CC4)C[C@@H]2C[C@]45CCO[C@H]4CCN4[C@@H]5[C@@]5([C@]2(N(C1)c1c(OC)cccc51)O)CC4)cccc3	Aldehyde reductase (by homology)	AKR1A1	P14550	CHEMBL2246	Enzyme	0.100579	0 / 1
Pelargonidin	COC(=O)C1=C2Nc3c([C@@]42[C@@H]2[C@@]5(C1)CCO[C@H]5[C@]1(CN2CC4)C[C@@H]2C[C@]45CCO[C@H]4CCN4[C@@H]5[C@@]5([C@]2(N(C1)c1c(OC)cccc51)O)CC4)cccc3	NAD-dependent deacetylase sirtuin 1	SIRT1	Q96EB6	CHEMBL4506	Eraser	0.100579	0 / 1
Pelargonidin	COC(=O)C1=C2Nc3c([C@@]42[C@@H]2[C@@]5(C1)CCO[C@H]5[C@]1(CN2CC4)C[C@@H]2C[C@]45CCO[C@H]4CCN4[C@@H]5[C@@]5([C@]2(N(C1)c1c(OC)cccc51)O)CC4)cccc3	Estrogen receptor alpha	ESR1	P03372	CHEMBL206	Nuclear receptor	0.100579	0 / 32
Pelargonidin	COC(=O)C1=C2Nc3c([C@@]42[C@@H]2[C@@]5(C1)CCO[C@H]5[C@]1(CN2CC4)C[C@@H]2C[C@]45CCO[C@H]4CCN4[C@@H]5[C@@]5([C@]2(N(C1)c1c(OC)cccc51)O)CC4)cccc3	6-phosphofructo-2-kinase/fructose-2,6-bisphosphatase 3	PFKFB3	Q16875	CHEMBL2331053	Enzyme	0.100579	0 / 2
Pelargonidin	COC(=O)C1=C2Nc3c([C@@]42[C@@H]2[C@@]5(C1)CCO[C@H]5[C@]1(CN2CC4)C[C@@H]2C[C@]45CCO[C@H]4CCN4[C@@H]5[C@@]5([C@]2(N(C1)c1c(OC)cccc51)O)CC4)cccc3	Cyclin-dependent kinase 5/CDK5 activator 1	CDK5R1 CDK5	Q15078 Q00535	CHEMBL1907600	Kinase	0.100579	0 / 5
Pelargonidin	COC(=O)C1=C2Nc3c([C@@]42[C@@H]2[C@@]5(C1)CCO[C@H]5[C@]1(CN2CC4)C[C@@H]2C[C@]45CCO[C@H]4CCN4[C@@H]5[C@@]5([C@]2(N(C1)c1c(OC)cccc51)O)CC4)cccc3	Cyclin-dependent kinase 1/cyclin B	CCNB3 CDK1 CCNB1 CCNB2	Q8WWL7 P06493 P14635 O95067	CHEMBL2094127	Other cytosolic protein	0.100579	0 / 4
Pelargonidin	COC(=O)C1=C2Nc3c([C@@]42[C@@H]2[C@@]5(C1)CCO[C@H]5[C@]1(CN2CC4)C[C@@H]2C[C@]45CCO[C@H]4CCN4[C@@H]5[C@@]5([C@]2(N(C1)c1c(OC)cccc51)O)CC4)cccc3	Cyclin-dependent kinase 6	CDK6	Q00534	CHEMBL2508	Kinase	0.100579	0 / 3
Pelargonidin	COC(=O)C1=C2Nc3c([C@@]42[C@@H]2[C@@]5(C1)CCO[C@H]5[C@]1(CN2CC4)C[C@@H]2C[C@]45CCO[C@H]4CCN4[C@@H]5[C@@]5([C@]2(N(C1)c1c(OC)cccc51)O)CC4)cccc3	Cyclin-dependent kinase 2	CDK2	P24941	CHEMBL301	Kinase	0.100579	0 / 7
Pelargonidin	COC(=O)C1=C2Nc3c([C@@]42[C@@H]2[C@@]5(C1)CCO[C@H]5[C@]1(CN2CC4)C[C@@H]2C[C@]45CCO[C@H]4CCN4[C@@H]5[C@@]5([C@]2(N(C1)c1c(OC)cccc51)O)CC4)cccc3	Arginase-1 (by homology)	ARG1	P05089	CHEMBL1075097	Enzyme	0.100579	0 / 2
Pelargonidin	COC(=O)C1=C2Nc3c([C@@]42[C@@H]2[C@@]5(C1)CCO[C@H]5[C@]1(CN2CC4)C[C@@H]2C[C@]45CCO[C@H]4CCN4[C@@H]5[C@@]5([C@]2(N(C1)c1c(OC)cccc51)O)CC4)cccc3	Cyclooxygenase-1	PTGS1	P23219	CHEMBL221	Oxidoreductase	0.100579	0 / 3
Pelargonidin	COC(=O)C1=C2Nc3c([C@@]42[C@@H]2[C@@]5(C1)CCO[C@H]5[C@]1(CN2CC4)C[C@@H]2C[C@]45CCO[C@H]4CCN4[C@@H]5[C@@]5([C@]2(N(C1)c1c(OC)cccc51)O)CC4)cccc3	Phosphodiesterase 4B	PDE4B	Q07343	CHEMBL275	Phosphodiesterase	0.100579	0 / 1
(+)-Secoisolariciresinol		Serotonin 1a (5-HT1a) receptor	HTR1A	P08908	CHEMBL214	Family A G protein-coupled receptor	0.174258	100 / 55
(+)-Secoisolariciresinol		Testis-specific androgen-binding protein	SHBG	P04278	CHEMBL3305	Secreted protein	0.117455	6 / 16
(+)-Secoisolariciresinol		Arachidonate 15-lipoxygenase	ALOX15	P16050	CHEMBL2903	Enzyme	0.117455	1 / 21
(+)-Secoisolariciresinol		Glucocorticoid receptor	NR3C1	P04150	CHEMBL2034	Nuclear receptor	0.10934	59 / 65
(+)-Secoisolariciresinol		Transthyretin	TTR	P02766	CHEMBL3194	Secreted protein	0.10934	1 / 3
(+)-Secoisolariciresinol		Arachidonate 12-lipoxygenase	ALOX12	P18054	CHEMBL3687	Enzyme	0.10934	4 / 10
(+)-Secoisolariciresinol		Insulin-like growth factor I receptor	IGF1R	P08069	CHEMBL1957	Kinase	0.10934	20 / 14
(+)-Secoisolariciresinol		Arachidonate 5-lipoxygenase	ALOX5	P09917	CHEMBL215	Oxidoreductase	0.10934	20 / 35
(+)-Secoisolariciresinol		Prostanoid FP receptor	PTGFR	P43088	CHEMBL1987	Family A G protein-coupled receptor	0.10934	0 / 7
(+)-Secoisolariciresinol		Dual specificity mitogen-activated protein kinase kinase 1	MAP2K1	Q02750	CHEMBL3587	Kinase	0.10934	119 / 1
(+)-Secoisolariciresinol		Vascular endothelial growth factor receptor 2	KDR	P35968	CHEMBL279	Kinase	0.10934	92 / 7
(+)-Secoisolariciresinol		ALK tyrosine kinase receptor	ALK	Q9UM73	CHEMBL4247	Kinase	0.10934	7 / 5
(+)-Secoisolariciresinol		Cytochrome P450 24A1 (by homology)	CYP24A1	Q07973	CHEMBL4521	Enzyme	0.10934	0 / 9
(+)-Secoisolariciresinol		DNA polymerase alpha subunit	POLA1	P09884	CHEMBL1828	Transferase	0.10934	7 / 15
(+)-Secoisolariciresinol		Acyl-protein thioesterase 1	LYPLA1	O75608	CHEMBL1681631	Enzyme	0.10934	0 / 1
(+)-Secoisolariciresinol		Acyl-protein thioesterase 2	LYPLA2	O95372	CHEMBL1932891	Enzyme	0.10934	0 / 1
(+)-Secoisolariciresinol		Carbonic anhydrase II	CA2	P00918	CHEMBL205	Lyase	0.10934	46 / 27
(+)-Secoisolariciresinol		Carbonic anhydrase I	CA1	P00915	CHEMBL261	Lyase	0.10934	33 / 17
(+)-Secoisolariciresinol		Tyrosine-protein kinase receptor FLT3	FLT3	P36888	CHEMBL1974	Kinase	0.10934	22 / 0
(+)-Secoisolariciresinol		Dual specificity mitogen-activated protein kinase kinase 2	MAP2K2	P36507	CHEMBL2964	Kinase	0.10934	4 / 0
(+)-Secoisolariciresinol		MAP kinase-activated protein kinase 5	MAPKAPK5	Q8IW41	CHEMBL3094	Kinase	0.10934	3 / 0
(+)-Secoisolariciresinol		Tyrosine-protein kinase TYK2	TYK2	P29597	CHEMBL3553	Kinase	0.10934	25 / 0
(+)-Secoisolariciresinol		Mitogen-activated protein kinase kinase kinase 7	MAP3K7	O43318	CHEMBL5776	Kinase	0.10934	12 / 0
(+)-Secoisolariciresinol		MAP kinase signal-integrating kinase 2	MKNK2	Q9HBH9	CHEMBL4204	Kinase	0.10934	11 / 0
(+)-Secoisolariciresinol		Glycogen synthase kinase-3 beta	GSK3B	P49841	CHEMBL262	Kinase	0.10934	60 / 0
(+)-Secoisolariciresinol		Cyclin-dependent kinase 2	CDK2	P24941	CHEMBL301	Kinase	0.10934	62 / 0
(+)-Secoisolariciresinol		Tyrosine-protein kinase SRC	SRC	P12931	CHEMBL267	Kinase	0.10934	38 / 6
(+)-Secoisolariciresinol		Serine/threonine-protein kinase PLK4	PLK4	O00444	CHEMBL3788	Kinase	0.10934	3 / 0
(+)-Secoisolariciresinol		Cyclin-dependent kinase 5/CDK5 activator 1	CDK5	Q00535	CHEMBL4036	Kinase	0.10934	5 / 0
(+)-Secoisolariciresinol		Tyrosine-protein kinase receptor UFO	AXL	P30530	CHEMBL4895	Kinase	0.10934	5 / 0
(+)-Secoisolariciresinol		Carbonic anhydrase IV	CA4	P22748	CHEMBL3729	Lyase	0.10934	9 / 12
(+)-Secoisolariciresinol		Dual specificity mitogen-activated protein kinase kinase 7	MAP2K7	O14733	CHEMBL3530	Kinase	0.10934	6 / 0
(+)-Secoisolariciresinol		Nuclear factor NF-kappa-B p65 subunit	RELA	Q04206	CHEMBL5533	Transcription factor	0.10934	2 / 0
(+)-Secoisolariciresinol		Adenylate cyclase type 10	ADCY10	Q96PN6	CHEMBL5854	Enzyme	0.10934	0 / 1
(+)-Secoisolariciresinol		Serine/threonine-protein kinase WEE1	WEE1	P30291	CHEMBL5491	Kinase	0.10934	14 / 0
(+)-Secoisolariciresinol		Estrogen receptor alpha	ESR1	P03372	CHEMBL206	Nuclear receptor	0.10934	17 / 100
(+)-Secoisolariciresinol		Adenosine A2a receptor	ADORA2A	P29274	CHEMBL251	Family A G protein-coupled receptor	0.10934	110 / 0
(+)-Secoisolariciresinol		Leukotriene B4 receptor 1	LTB4R	Q15722	CHEMBL3911	Family A G protein-coupled receptor	0.10934	11 / 8
(+)-Secoisolariciresinol		Androgen Receptor (by homology)	AR	P10275	CHEMBL1871	Nuclear receptor	0.10934	64 / 48
(+)-Secoisolariciresinol		Serine/threonine-protein kinase AKT	AKT1	P31749	CHEMBL4282	Kinase	0.10934	52 / 16
(+)-Secoisolariciresinol		Serotonin transporter	SLC6A4	P31645	CHEMBL228	Electrochemical transporter	0.10934	198 / 130
(+)-Secoisolariciresinol		Mitogen-activated protein kinase kinase kinase 14	MAP3K14	Q99558	CHEMBL5888	Kinase	0.10934	27 / 0
(+)-Secoisolariciresinol		11-beta-hydroxysteroid dehydrogenase 1	HSD11B1	P28845	CHEMBL4235	Enzyme	0.10934	38 / 10
(+)-Secoisolariciresinol		Vascular endothelial growth factor receptor 1	FLT1	P17948	CHEMBL1868	Kinase	0.10934	9 / 0
(+)-Secoisolariciresinol		Platelet-derived growth factor receptor beta	PDGFRB	P09619	CHEMBL1913	Kinase	0.10934	6 / 0
(+)-Secoisolariciresinol		Vascular endothelial growth factor receptor 3	FLT4	P35916	CHEMBL1955	Kinase	0.10934	8 / 0
(+)-Secoisolariciresinol		Platelet-derived growth factor receptor alpha	PDGFRA	P16234	CHEMBL2007	Kinase	0.10934	3 / 0
(+)-Secoisolariciresinol		Glycogen synthase kinase-3 alpha	GSK3A	P49840	CHEMBL2850	Kinase	0.10934	11 / 0
(+)-Secoisolariciresinol		MAP kinase ERK1	MAPK3	P27361	CHEMBL3385	Kinase	0.10934	15 / 0
(+)-Secoisolariciresinol		Brain adenylate cyclase 1	ADCY1	Q08828	CHEMBL2899	Enzyme	0.10934	37 / 0
(+)-Secoisolariciresinol		LSD1/CoREST complex	RCOR1 KDM1A	Q9UKL0 O60341	CHEMBL3137262	Eraser	0.10934	0 / 2
(+)-Secoisolariciresinol		7,8-dihydro-8-oxoguanine triphosphatase	NUDT1	P36639	CHEMBL3708265	Enzyme	0.10934	5 / 0
(+)-Secoisolariciresinol		P2X purinoceptor 7	P2RX7	Q99572	CHEMBL4805	Ligand-gated ion channel	0.10934	13 / 0
(+)-Secoisolariciresinol		Adenosine A1 receptor (by homology)	ADORA1	P30542	CHEMBL226	Family A G protein-coupled receptor	0.10934	148 / 0
(+)-Secoisolariciresinol		Heat shock protein HSP 90-beta	HSP90AB1	P08238	CHEMBL4303	Other cytosolic protein	0.10934	24 / 0
(+)-Secoisolariciresinol		HMG-CoA reductase	HMGCR	P04035	CHEMBL402	Oxidoreductase	0.10934	22 / 7
(+)-Secoisolariciresinol		Estrogen receptor beta	ESR2	Q92731	CHEMBL242	Nuclear receptor	0.10934	16 / 90
(+)-Secoisolariciresinol		Macrophage colony stimulating factor receptor (by homology)	CSF1R	P07333	CHEMBL1844	Kinase	0.10934	20 / 0
(+)-Secoisolariciresinol		Matrix metalloproteinase 2	MMP2	P08253	CHEMBL333	Protease	0.10934	63 / 0
(+)-Secoisolariciresinol		Estrogen-related receptor alpha	ESRRA	P11474	CHEMBL3429	Nuclear receptor	0.10934	0 / 2
(+)-Secoisolariciresinol		Estrogen-related receptor beta	ESRRB	O95718	CHEMBL3751	Nuclear receptor	0.10934	0 / 2
(+)-Secoisolariciresinol		G-protein coupled estrogen receptor 1	GPER1	Q99527	CHEMBL5872	Family A G protein-coupled receptor	0.10934	0 / 1
(+)-Secoisolariciresinol		Cyclin-dependent kinase 1/cyclin B1	CDK1 CCNB1	P06493 P14635	CHEMBL1907602	Other cytosolic protein	0.10934	5 / 0
(+)-Secoisolariciresinol		Cyclin-dependent kinase 2/cyclin E1	CCNE1 CDK2	P24864 P24941	CHEMBL1907605	Kinase	0.10934	21 / 0
(+)-Secoisolariciresinol		Cyclin-dependent kinase 7/ cyclin H	CDK7 CCNH	P50613 P51946	CHEMBL2111288	Other cytosolic protein	0.10934	4 / 0
(+)-Secoisolariciresinol		CDK9/cyclin T1	CDK9 CCNT1	P50750 O60563	CHEMBL2111389	Other cytosolic protein	0.10934	9 / 0
(+)-Secoisolariciresinol		Dual-specificity tyrosine-phosphorylation regulated kinase 1A	DYRK1A	Q13627	CHEMBL2292	Kinase	0.10934	10 / 0
(+)-Secoisolariciresinol		Casein kinase I alpha	CSNK1A1	P48729	CHEMBL2793	Kinase	0.10934	3 / 0
(+)-Secoisolariciresinol		Nerve growth factor receptor Trk-A	NTRK1	P04629	CHEMBL2815	Kinase	0.10934	56 / 0
(+)-Secoisolariciresinol		Mitogen-activated protein kinase 15	MAPK15	Q8TD08	CHEMBL5198	Kinase	0.10934	2 / 0
(+)-Secoisolariciresinol		CaM-kinase kinase beta	CAMKK2	Q96RR4	CHEMBL5284	Kinase	0.10934	3 / 0
(+)-Secoisolariciresinol		Insulin receptor-related protein	INSRR	P14616	CHEMBL5483	Kinase	0.10934	3 / 0
(+)-Secoisolariciresinol		Cannabinoid receptor 1	CNR1	P21554	CHEMBL218	Family A G protein-coupled receptor	0.10934	3 / 230
(+)-Secoisolariciresinol		Cannabinoid receptor 2	CNR2	P34972	CHEMBL253	Family A G protein-coupled receptor	0.10934	8 / 236
(+)-Secoisolariciresinol		Cyclin-dependent kinase 5/CDK5 activator 1	CDK5R1 CDK5	Q15078 Q00535	CHEMBL1907600	Kinase	0.10934	12 / 0
(+)-Secoisolariciresinol		Cyclin-dependent kinase 2/cyclin A	CDK2 CCNA1 CCNA2	P24941 P78396 P20248	CHEMBL2094128	Other cytosolic protein	0.10934	19 / 0
(+)-Secoisolariciresinol		Serine/threonine-protein kinase Chk1	CHEK1	O14757	CHEMBL4630	Kinase	0.10934	73 / 0
(+)-Secoisolariciresinol		Tubulin--tyrosine ligase	TTL	Q8NG68	CHEMBL5549	Enzyme	0.10934	7 / 0
(+)-Secoisolariciresinol		Thrombin and coagulation factor X	F10	P00742	CHEMBL244	Protease	0.10934	24 / 0
(+)-Secoisolariciresinol		Interleukin-8 receptor B	CXCR2	P25025	CHEMBL2434	Family A G protein-coupled receptor	0.10934	38 / 0
(+)-Secoisolariciresinol		Interleukin-8 receptor A	CXCR1	P25024	CHEMBL4029	Family A G protein-coupled receptor	0.10934	18 / 0
(+)-Secoisolariciresinol		Norepinephrine transporter	SLC6A2	P23975	CHEMBL222	Electrochemical transporter	0.10934	80 / 92
(+)-Secoisolariciresinol		Dopamine transporter (by homology)	SLC6A3	Q01959	CHEMBL238	Electrochemical transporter	0.10934	164 / 105
(+)-Secoisolariciresinol		Dipeptidyl peptidase IV	DPP4	P27487	CHEMBL284	Protease	0.10934	116 / 0
(+)-Secoisolariciresinol		Carbonic anhydrase VI	CA6	P23280	CHEMBL3025	Lyase	0.10934	3 / 10
(+)-Secoisolariciresinol		Serine/threonine-protein kinase mTOR	MTOR	P42345	CHEMBL2842	Kinase	0.10934	102 / 0
(+)-Secoisolariciresinol		PI3-kinase p110-alpha subunit	PIK3CA	P42336	CHEMBL4005	Enzyme	0.10934	198 / 0
(+)-Secoisolariciresinol		Leucine-rich repeat serine/threonine-protein kinase 2	LRRK2	Q5S007	CHEMBL1075104	Kinase	0.10934	51 / 0
(+)-Secoisolariciresinol		Serine/threonine-protein kinase/endoribonuclease IRE1	ERN1	O75460	CHEMBL1163101	Enzyme	0.10934	9 / 0
(+)-Secoisolariciresinol		G-protein coupled receptor 55	GPR55	Q9Y2T6	CHEMBL1075322	Family A G protein-coupled receptor	0.10934	0 / 1
(+)-Secoisolariciresinol		N-arachidonyl glycine receptor	GPR18	Q14330	CHEMBL2384898	Family A G protein-coupled receptor	0.10934	0 / 2
(2S,3R)-3-hydroxypyrrolidine-2-carboxylic acid		Egl nine homolog 1	EGLN1	Q9GZT9	CHEMBL5697	Oxidoreductase	0.0339707	1 / 0
(2S,3R)-3-hydroxypyrrolidine-2-carboxylic acid		Gamma-amino-N-butyrate transaminase	ABAT	P80404	CHEMBL2044	Transferase	0.0238327432783	2 / 0
(2S,3R)-3-hydroxypyrrolidine-2-carboxylic acid		Angiotensin-converting enzyme	ACE	P12821	CHEMBL1808	Protease	0.0238327432783	0 / 48
(2S,3R)-3-hydroxypyrrolidine-2-carboxylic acid		Renin	REN	P00797	CHEMBL286	Protease	0.0238327432783	0 / 8
(2S,3R)-3-hydroxypyrrolidine-2-carboxylic acid		GABA-A receptor; alpha-1/beta-2/gamma-2	GABRA1 GABRB2 GABRG2	P14867 P47870 P18507	CHEMBL2095172	Ligand-gated ion channel	0.0238327432783	1 / 0
(2S,3R)-3-hydroxypyrrolidine-2-carboxylic acid		GABA A receptor alpha-3/beta-2/gamma-2	GABRA3 GABRB2 GABRG2	P34903 P47870 P18507	CHEMBL2111339	Ligand-gated ion channel	0.0238327432783	2 / 0
(2S,3R)-3-hydroxypyrrolidine-2-carboxylic acid		GABA A receptor alpha-2/beta-2/gamma-2	GABRA2 GABRB2 GABRG2	P47869 P47870 P18507	CHEMBL2111413	Ligand-gated ion channel	0.0238327432783	2 / 0
(2S,3R)-3-hydroxypyrrolidine-2-carboxylic acid		GABA-B receptor	GABBR2 GABBR1	O75899 Q9UBS5	CHEMBL2111463	Family C G protein-coupled receptor	0.0238327432783	6 / 0
(2S,3R)-3-hydroxypyrrolidine-2-carboxylic acid		GABA receptor rho-1 subunit	GABRR1	P24046	CHEMBL3561	Ligand-gated ion channel	0.0238327432783	2 / 0
(2S,3R)-3-hydroxypyrrolidine-2-carboxylic acid		GABA transporter 3	SLC6A11	P48066	CHEMBL5208	Electrochemical transporter	0.0238327432783	1 / 0
(2S,3R)-3-hydroxypyrrolidine-2-carboxylic acid		GABA transporter 2 (by homology)	SLC6A13	Q9NSD5	CHEMBL4535	Electrochemical transporter	0.0238327432783	1 / 0
(2S,3R)-3-hydroxypyrrolidine-2-carboxylic acid		Endoplasmic reticulum mannosyl-oligosaccharide 1,2-alpha-mannosidase	MAN1B1	Q9UKM7	CHEMBL2308	Enzyme	0.0238327432783	0 / 3
(2S,3R)-3-hydroxypyrrolidine-2-carboxylic acid		Liver glycogen phosphorylase	PYGL	P06737	CHEMBL2568	Enzyme	0.0238327432783	0 / 3
(2S,3R)-3-hydroxypyrrolidine-2-carboxylic acid		Glycogen debranching enzyme	AGL	P35573	CHEMBL5272	Enzyme	0.0238327432783	0 / 2
(S)-Abscisic acid		Arachidonate 12-lipoxygenase	ALOX12	P18054	CHEMBL3687	Enzyme	0.119895	0 / 2
(S)-Abscisic acid		Transient receptor potential cation channel subfamily A member 1	TRPA1	O75762	CHEMBL6007	Voltage-gated ion channel	0.112042	0 / 1
(S)-Abscisic acid		Testis-specific androgen-binding protein	SHBG	P04278	CHEMBL3305	Secreted protein	0.112042	0 / 35
(S)-Abscisic acid		Peroxisome proliferator-activated receptor gamma	PPARG	P37231	CHEMBL235	Nuclear receptor	0.112042	25 / 17
(S)-Abscisic acid		Steroid 5-alpha-reductase 2	SRD5A2	P31213	CHEMBL1856	Oxidoreductase	0.112042	4 / 25
(S)-Abscisic acid		Cytochrome P450 19A1	CYP19A1	P11511	CHEMBL1978	Cytochrome P450	0.112042	2 / 174
(S)-Abscisic acid		Retinoic acid receptor gamma (by homology)	RARG	P13631	CHEMBL2003	Nuclear receptor	0.112042	0 / 10
(S)-Abscisic acid		Retinoid X receptor gamma (by homology)	RXRG	P48443	CHEMBL2004	Nuclear receptor	0.112042	0 / 5
(S)-Abscisic acid		Retinoic acid receptor beta (by homology)	RARB	P10826	CHEMBL2008	Nuclear receptor	0.112042	0 / 9
(S)-Abscisic acid		Retinoic acid receptor alpha (by homology)	RARA	P10276	CHEMBL2055	Nuclear receptor	0.112042	0 / 12
(S)-Abscisic acid		Retinoid X receptor alpha	RXRA	P19793	CHEMBL2061	Nuclear receptor	0.112042	0 / 13
(S)-Abscisic acid		Arachidonate 15-lipoxygenase	ALOX15	P16050	CHEMBL2903	Enzyme	0.112042	0 / 1
(S)-Abscisic acid		Glucocorticoid receptor	NR3C1	P04150	CHEMBL2034	Nuclear receptor	0.112042	1 / 35
(S)-Abscisic acid		AMP deaminase 2	AMPD2	Q01433	CHEMBL2997	Enzyme	0.112042	12 / 0
(S)-Abscisic acid		Carboxypeptidase A1	CPA1	P15085	CHEMBL2088	Protease	0.112042	16 / 0
(S)-Abscisic acid		Protein kinase C alpha	PRKCA	P17252	CHEMBL299	Kinase	0.112042	0 / 3
(S)-Abscisic acid		RAS guanyl releasing protein 3	RASGRP3	Q8IV61	CHEMBL3638	Other cytosolic protein	0.112042	0 / 2
(S)-Abscisic acid		Cyclin-dependent kinase 2/cyclin A	CDK2 CCNA1 CCNA2	P24941 P78396 P20248	CHEMBL2094128	Other cytosolic protein	0.112042	5 / 0
(S)-Abscisic acid		Cyclin-dependent kinase 2	CDK2	P24941	CHEMBL301	Kinase	0.112042	4 / 0
(S)-Abscisic acid		Axin1/beta-catenin	CTNNB1	P35222	CHEMBL5866	Unclassified protein	0.112042	3 / 0
(S)-Abscisic acid		Mineralocorticoid receptor	NR3C2	P08235	CHEMBL1994	Nuclear receptor	0.112042	0 / 22
(S)-Abscisic acid		Progesterone receptor	PGR	P06401	CHEMBL208	Nuclear receptor	0.112042	0 / 50
(S)-Abscisic acid		Intercellular adhesion molecule (ICAM-1), Integrin alpha-L/beta-2	ITGAL ICAM1 ITGB2	P20701 P05362 P05107	CHEMBL2096661	Membrane receptor	0.112042	25 / 0
(S)-Abscisic acid		Thromboxane-A synthase	TBXAS1	P24557	CHEMBL1835	Cytochrome P450	0.112042	139 / 0
(S)-Abscisic acid		Inosine-5'-monophosphate dehydrogenase 2	IMPDH2	P12268	CHEMBL2002	Oxidoreductase	0.112042	34 / 0
(S)-Abscisic acid		Nitric oxide synthase, inducible	NOS2	P35228	CHEMBL4481	Enzyme	0.112042	0 / 19
(S)-Abscisic acid		Arachidonate 5-lipoxygenase	ALOX5	P09917	CHEMBL215	Oxidoreductase	0.112042	9 / 37
(S)-Abscisic acid		Angiotensin-converting enzyme (by homology)	ACE	P12821	CHEMBL1808	Protease	0.112042	66 / 0
(S)-Abscisic acid		Poly [ADP-ribose] polymerase-1	PARP1	P09874	CHEMBL3105	Enzyme	0.112042	24 / 0
(S)-Abscisic acid		Fructose-1,6-bisphosphatase	FBP1	P09467	CHEMBL3975	Enzyme	0.112042	26 / 0
(S)-Abscisic acid		Serine/threonine-protein kinase PIM1	PIM1	P11309	CHEMBL2147	Kinase	0.112042	21 / 0
(S)-Abscisic acid		Serine/threonine-protein kinase PIM2	PIM2	Q9P1W9	CHEMBL4523	Kinase	0.112042	16 / 0
(S)-Abscisic acid		Solute carrier family 22 member 12	SLC22A12	Q96S37	CHEMBL6120	Electrochemical transporter	0.112042	11 / 0
2-(Methylamino)benzoic acid		Carbonic anhydrase I	CA1	P00915	CHEMBL261	Lyase	0.101229	26 / 36
2-(Methylamino)benzoic acid		Carbonic anhydrase XII	CA12	O43570	CHEMBL3242	Lyase	0.101229	15 / 15
2-(Methylamino)benzoic acid		Carbonic anhydrase IX	CA9	Q16790	CHEMBL3594	Lyase	0.101229	16 / 11
2-(Methylamino)benzoic acid		Carbonic anhydrase II	CA2	P00918	CHEMBL205	Lyase	0.0918391658524	26 / 33
2-(Methylamino)benzoic acid		Aldo-keto-reductase family 1 member C3	AKR1C3	P42330	CHEMBL4681	Enzyme	0.0630257148888	19 / 116
2-(Methylamino)benzoic acid		Aldo-keto reductase family 1 member C2	AKR1C2	P52895	CHEMBL5847	Enzyme	0.0630257148888	13 / 66
2-(Methylamino)benzoic acid		Cyclooxygenase-1	PTGS1	P23219	CHEMBL221	Oxidoreductase	0.0535179	4 / 4
2-(Methylamino)benzoic acid		Cyclooxygenase-2	PTGS2	P35354	CHEMBL230	Oxidoreductase	0.0535179	8 / 5
2-(Methylamino)benzoic acid		Aldo-keto reductase family 1 member C1	AKR1C1	Q04828	CHEMBL5905	Enzyme	0.0535179	0 / 5
2-(Methylamino)benzoic acid		Lysine-specific demethylase 6B	KDM6B	O15054	CHEMBL1938211	Eraser	0.0535179	7 / 0
2-(Methylamino)benzoic acid		Lysine-specific demethylase 4C	KDM4C	Q9H3R0	CHEMBL6175	Eraser	0.0535179	19 / 0
2-(Methylamino)benzoic acid		Monoamine oxidase B	MAOB	P27338	CHEMBL2039	Oxidoreductase	0.0439186325197	7 / 0
2-(Methylamino)benzoic acid		Thymidylate synthase	TYMS	P04818	CHEMBL1952	Transferase	0.0439186325197	1 / 0
2-(Methylamino)benzoic acid		Flap endonuclease 1	FEN1	P39748	CHEMBL5027	Enzyme	0.0439186325197	7 / 0
2-(Methylamino)benzoic acid		C-C chemokine receptor type 2	CCR2	P41597	CHEMBL4015	Family A G protein-coupled receptor	0.0439186325197	1 / 0
2-(Methylamino)benzoic acid		Myeloperoxidase	MPO	P05164	CHEMBL2439	Enzyme	0.0439186325197	0 / 6
2-(Methylamino)benzoic acid		HM74 nicotinic acid GPCR	HCAR3	P49019	CHEMBL4421	Family A G protein-coupled receptor	0.0439186325197	1 / 0
2-(Methylamino)benzoic acid		Lysine-specific demethylase 4D-like	KDM4E	B2RXH2	CHEMBL1293226	Eraser	0.0439186325197	6 / 0
2-(Methylamino)benzoic acid		Lysine-specific demethylase 5C	KDM5C	P41229	CHEMBL2163176	Eraser	0.0439186325197	6 / 0
2-(Methylamino)benzoic acid		Lysine-specific demethylase 4A	KDM4A	O75164	CHEMBL5896	Eraser	0.0439186325197	6 / 0
2-(Methylamino)benzoic acid		Lysine-specific demethylase 4D	KDM4D	Q6B0I6	CHEMBL6138	Eraser	0.0439186325197	6 / 0
2-(Methylamino)benzoic acid		DNA excision repair protein ERCC-5	ERCC5	P28715	CHEMBL4736	Other nuclear protein	0.0439186325197	6 / 0
2-(Methylamino)benzoic acid		Aldo-keto reductase family 1 member B10	AKR1B10	O60218	CHEMBL5983	Enzyme	0.0439186325197	1 / 2
2-(Methylamino)benzoic acid		Kynurenine 3-monooxygenase	KMO	O15229	CHEMBL2145	Oxidoreductase	0.0439186325197	40 / 0
2-(Methylamino)benzoic acid		Intercellular adhesion molecule (ICAM-1), Integrin alpha-L/beta-2	ITGAL ICAM1 ITGB2	P20701 P05362 P05107	CHEMBL2096661	Membrane receptor	0.0439186325197	8 / 0
2-(Methylamino)benzoic acid		Calpain 2	CAPN2	P17655	CHEMBL2382	Protease	0.0439186325197	2 / 0
2-(Methylamino)benzoic acid		Calpain 1	CAPN1	P07384	CHEMBL3891	Protease	0.0439186325197	2 / 0
2-Hydroxycinnamic acid		Carbonic anhydrase II	CA2	P00918	CHEMBL205	Lyase	0.989976	20 / 13
2-Hydroxycinnamic acid		Carbonic anhydrase I	CA1	P00915	CHEMBL261	Lyase	0.989976	17 / 17
2-Hydroxycinnamic acid		Aldose reductase	AKR1B1	P15121	CHEMBL1900	Enzyme	0.265882	31 / 33
2-Hydroxycinnamic acid		Carbonic anhydrase VII	CA7	P43166	CHEMBL2326	Lyase	0.265882	6 / 17
2-Hydroxycinnamic acid		Estrogen receptor beta	ESR2	Q92731	CHEMBL242	Nuclear receptor	0.265882	1 / 3
2-Hydroxycinnamic acid		Carbonic anhydrase III	CA3	P07451	CHEMBL2885	Lyase	0.265882	4 / 3
2-Hydroxycinnamic acid		Carbonic anhydrase VI	CA6	P23280	CHEMBL3025	Lyase	0.265882	7 / 14
2-Hydroxycinnamic acid		Carbonic anhydrase XII	CA12	O43570	CHEMBL3242	Lyase	0.265882	11 / 14
2-Hydroxycinnamic acid		Carbonic anhydrase XIV	CA14	Q9ULX7	CHEMBL3510	Lyase	0.265882	7 / 17
2-Hydroxycinnamic acid		Carbonic anhydrase IX	CA9	Q16790	CHEMBL3594	Lyase	0.265882	10 / 19
2-Hydroxycinnamic acid		Carbonic anhydrase IV	CA4	P22748	CHEMBL3729	Lyase	0.265882	2 / 6
2-Hydroxycinnamic acid		Carbonic anhydrase VB	CA5B	Q9Y2D0	CHEMBL3969	Lyase	0.265882	5 / 13
2-Hydroxycinnamic acid		Carbonic anhydrase VA	CA5A	P35218	CHEMBL4789	Lyase	0.265882	6 / 14
2-Hydroxycinnamic acid		Macrophage migration inhibitory factor	MIF	P14174	CHEMBL2085	Enzyme	0.133391	1 / 1
2-Hydroxycinnamic acid		Aldo-keto reductase family 1 member B10	AKR1B10	O60218	CHEMBL5983	Enzyme	0.125076	0 / 18
2-Hydroxycinnamic acid		Arachidonate 5-lipoxygenase	ALOX5	P09917	CHEMBL215	Oxidoreductase	0.125076	1 / 16
2-Hydroxycinnamic acid		Matrix metalloproteinase 9	MMP9	P14780	CHEMBL321	Protease	0.125076	2 / 3
2-Hydroxycinnamic acid		Matrix metalloproteinase 1	MMP1	P03956	CHEMBL332	Protease	0.125076	2 / 2
2-Hydroxycinnamic acid		Matrix metalloproteinase 2	MMP2	P08253	CHEMBL333	Protease	0.125076	2 / 3
2-Hydroxycinnamic acid		Protein-tyrosine phosphatase 1B	PTPN1	P18031	CHEMBL335	Phosphatase	0.125076	13 / 2
2-Hydroxycinnamic acid		Hydroxycarboxylic acid receptor 2	HCAR2	Q8TDS4	CHEMBL3785	Family A G protein-coupled receptor	0.125076	12 / 1
2-Hydroxycinnamic acid		Lysine-specific demethylase 4D-like	KDM4E	B2RXH2	CHEMBL1293226	Eraser	0.125076	3 / 0
2-Hydroxycinnamic acid		Lysine-specific demethylase 4A	KDM4A	O75164	CHEMBL5896	Eraser	0.125076	4 / 0
2-Hydroxycinnamic acid		Toll-like receptor 4 (by homology)	TLR4	O00206	CHEMBL5255	Toll-like and Il-1 receptors	0.125076	0 / 21
2-Hydroxycinnamic acid		Lysine-specific demethylase 3A	KDM3A	Q9Y4C1	CHEMBL1938209	Eraser	0.125076	2 / 0
2-Hydroxycinnamic acid		Lysine-specific demethylase 6B	KDM6B	O15054	CHEMBL1938211	Eraser	0.125076	2 / 0
2-Hydroxycinnamic acid		Alpha-ketoglutarate-dependent dioxygenase FTO	FTO	Q9C0B1	CHEMBL2331065	Oxidoreductase	0.125076	2 / 0
2-Hydroxycinnamic acid		Lysine-specific demethylase 4C	KDM4C	Q9H3R0	CHEMBL6175	Eraser	0.125076	3 / 0
2-Hydroxycinnamic acid		Kynurenine 3-monooxygenase (by homology)	KMO	O15229	CHEMBL2145	Oxidoreductase	0.125076	11 / 0
2-Hydroxycinnamic acid		Low affinity neurotrophin receptor p75NTR	NGFR	P08138	CHEMBL4762	Membrane receptor	0.125076	1 / 0
2-Hydroxycinnamic acid		Carbonic anhydrase XIII (by homology)	CA13	Q8N1Q1	CHEMBL3912	Lyase	0.125076	2 / 10
2-Hydroxycinnamic acid		Thiopurine S-methyltransferase	TPMT	P51580	CHEMBL2500	Enzyme	0.125076	4 / 0
2-Oxoarginine		Nitric oxide synthase, inducible (by homology)	NOS2	P35228	CHEMBL4481	Enzyme	0.116739	0 / 4
2-trans,6-trans-Farnesal		Zinc finger protein GLI2	GLI2	P10070	CHEMBL5119	Transcription factor	0.0777583259988	0 / 1
2-trans,6-trans-Farnesal		Zinc finger protein GLI1	GLI1	P08151	CHEMBL5461	Transcription factor	0.0604245879294	1 / 1
2-trans,6-trans-Farnesal		C-C chemokine receptor type 2	CCR2	P41597	CHEMBL4015	Family A G protein-coupled receptor	0.0604245879294	5 / 0
2-trans,6-trans-Farnesal		T-cell protein-tyrosine phosphatase	PTPN2	P17706	CHEMBL3807	Phosphatase	0.0604245879294	0 / 3
2-trans,6-trans-Farnesal		Epoxide hydratase	EPHX2	P34913	CHEMBL2409	Protease	0.0604245879294	170 / 0
2-trans,6-trans-Farnesal		CDK8/Cyclin C	CCNC CDK8	P24863 P49336	CHEMBL3038474	Kinase	0.0604245879294	17 / 0
2-trans,6-trans-Farnesal		Cell division protein kinase 8	CDK8	P49336	CHEMBL5719	Kinase	0.0604245879294	27 / 0
2-trans,6-trans-Farnesal		Metabotropic glutamate receptor 1	GRM1	Q13255	CHEMBL3772	Family C G protein-coupled receptor	0.0604245879294	25 / 0
2-trans,6-trans-Farnesal		Aldehyde dehydrogenase	ALDH2	P05091	CHEMBL1935	Oxidoreductase	0.0604245879294	6 / 0
2-trans,6-trans-Farnesal		Phospholipase A2 group IIA	PLA2G2A	P14555	CHEMBL3474	Enzyme	0.0604245879294	5 / 0
2-trans,6-trans-Farnesal		N-acylsphingosine-amidohydrolase	NAAA	Q02083	CHEMBL4349	Enzyme	0.0604245879294	30 / 0
2-trans,6-trans-Farnesal		Acid ceramidase	ASAH1	Q13510	CHEMBL5463	Enzyme	0.0604245879294	10 / 0
2-trans,6-trans-Farnesal		Steroid 5-alpha-reductase 1	SRD5A1	P18405	CHEMBL1787	Oxidoreductase	0.0604245879294	142 / 4
2-trans,6-trans-Farnesal		Steroid 5-alpha-reductase 2	SRD5A2	P31213	CHEMBL1856	Oxidoreductase	0.0604245879294	151 / 5
2-trans,6-trans-Farnesal		Bromodomain-containing protein 4	BRD4	O60885	CHEMBL1163125	Reader	0.0604245879294	48 / 0
2-trans,6-trans-Farnesal		Bromodomain-containing protein 2	BRD2	P25440	CHEMBL1293289	Reader	0.0604245879294	24 / 0
2-trans,6-trans-Farnesal		Cannabinoid receptor 2	CNR2	P34972	CHEMBL253	Family A G protein-coupled receptor	0.0604245879294	108 / 1
2-trans,6-trans-Farnesal		Epoxide hydrolase 1	EPHX1	P07099	CHEMBL1968	Protease	0.0604245879294	37 / 0
2-trans,6-trans-Farnesal		Glycogen synthase kinase-3 beta	GSK3B	P49841	CHEMBL262	Kinase	0.0604245879294	55 / 0
2-trans,6-trans-Farnesal		Sphingosine kinase 2	SPHK2	Q9NRA0	CHEMBL3023	Enzyme	0.0604245879294	2 / 0
2-trans,6-trans-Farnesal		15-hydroxyprostaglandin dehydrogenase [NAD+]	HPGD	P15428	CHEMBL1293255	Enzyme	0.0604245879294	45 / 0
3-(Methylthio)propionic acid		Alcohol dehydrogenase beta chain	ADH1B	P00325	CHEMBL3284	Oxidoreductase	0.0544879468076	7 / 0
3-(Methylthio)propionic acid		Monoamine oxidase A	MAOA	P21397	CHEMBL1951	Oxidoreductase	0.0443083186041	19 / 0
3-(Methylthio)propionic acid		Monoamine oxidase B	MAOB	P27338	CHEMBL2039	Oxidoreductase	0.0443083186041	45 / 0
3-(Methylthio)propionic acid		Dual specificity mitogen-activated protein kinase kinase 1	MAP2K1	Q02750	CHEMBL3587	Kinase	0.0443083186041	4 / 0
3-(Methylthio)propionic acid		Indoleamine 2,3-dioxygenase	IDO1	P14902	CHEMBL4685	Enzyme	0.0443083186041	7 / 0
3-(Methylthio)propionic acid		Dual specificity phosphatase Cdc25B	CDC25B	P30305	CHEMBL4804	Phosphatase	0.0443083186041	8 / 0
3-(Methylthio)propionic acid		Dual specificity protein phosphatase 1 (by homology)	DUSP1	P28562	CHEMBL6026	Enzyme	0.0443083186041	2 / 0
3-(Methylthio)propionic acid		Alcohol dehydrogenase alpha chain	ADH1A	P07327	CHEMBL1970	Oxidoreductase	0.0339707	8 / 0
3-(Methylthio)propionic acid		Induced myeloid leukemia cell differentiation protein Mcl-1	MCL1	Q07820	CHEMBL4361	Other cytosolic protein	0.0339707	8 / 0
3-(Methylthio)propionic acid		Cytochrome P450 2A6	CYP2A6	P11509	CHEMBL5282	Cytochrome P450	0.0339707	15 / 0
3-(Methylthio)propionic acid		Tyrosyl-DNA phosphodiesterase 2	TDP2	O95551	CHEMBL2169736	Enzyme	0.0339707	3 / 0
3-(Methylthio)propionic acid		Transient receptor potential cation channel subfamily A member 1	TRPA1	O75762	CHEMBL6007	Voltage-gated ion channel	0.0339707	5 / 0
3-(Methylthio)propionic acid		DNA (cytosine-5)-methyltransferase 1	DNMT1	P26358	CHEMBL1993	Writer	0.0238327432783	1 / 0
3-(Methylthio)propionic acid		DNMT3A2/3L complex	DNMT3L DNMT3A	Q9UJW3 Q9Y6K1	CHEMBL3137291	Reader	0.0238327432783	1 / 0
3-(Methylthio)propionic acid		Leukocyte common antigen	PTPRC	P08575	CHEMBL3243	Enzyme	0.0238327432783	9 / 0
3-(Methylthio)propionic acid		Poly [ADP-ribose] polymerase-1	PARP1	P09874	CHEMBL3105	Enzyme	0.0238327432783	35 / 0
3-Dehydroshikimate		TNF-alpha	TNF	P01375	CHEMBL1825	Secreted protein	0.133391	0 / 8
3-Dehydroshikimate		Serotonin transporter (by homology)	SLC6A4	P31645	CHEMBL228	Electrochemical transporter	0.125076	0 / 3
3-Dehydroshikimate		Protein farnesyltransferase	FNTA FNTB	P49354 P49356	CHEMBL2094108	Enzyme	0.125076	0 / 10
3-Dehydroshikimate		Leukocyte adhesion glycoprotein LFA-1 alpha	ITGAL	P20701	CHEMBL1803	Adhesion	0.125076	0 / 4
3-Dehydroshikimate		Cytochrome P450 19A1	CYP19A1	P11511	CHEMBL1978	Cytochrome P450	0.125076	0 / 111
3-Dehydroshikimate		Carboxylesterase 2	CES2	O00748	CHEMBL3180	Enzyme	0.116739	0 / 10
3-Dehydroshikimate		Nitric oxide synthase, inducible (by homology)	NOS2	P35228	CHEMBL4481	Enzyme	0.116739	0 / 20
3-Dehydroshikimate		Prostanoid EP1 receptor (by homology)	PTGER1	P34995	CHEMBL1811	Family A G protein-coupled receptor	0.116739	0 / 13
3-Dehydroshikimate		Prostanoid EP4 receptor (by homology)	PTGER4	P35408	CHEMBL1836	Family A G protein-coupled receptor	0.116739	0 / 11
3-Dehydroshikimate		Prostanoid EP2 receptor (by homology)	PTGER2	P43116	CHEMBL1881	Family A G protein-coupled receptor	0.116739	0 / 23
3-Dehydroshikimate		Prostanoid IP receptor	PTGIR	P43119	CHEMBL1995	Family A G protein-coupled receptor	0.116739	0 / 9
3-Dehydroshikimate		Prostanoid FP receptor	PTGFR	P43088	CHEMBL1987	Family A G protein-coupled receptor	0.116739	0 / 6
3-Dehydroshikimate		Prostanoid EP3 receptor	PTGER3	P43115	CHEMBL3710	Family A G protein-coupled receptor	0.116739	0 / 3
3-Dehydroshikimate		Prostanoid DP receptor	PTGDR	Q13258	CHEMBL4427	Family A G protein-coupled receptor	0.116739	0 / 1
3-Dehydroshikimate		Mineralocorticoid receptor	NR3C2	P08235	CHEMBL1994	Nuclear receptor	0.116739	0 / 24
3-Dehydroshikimate		Glucocorticoid receptor	NR3C1	P04150	CHEMBL2034	Nuclear receptor	0.116739	0 / 34
3-Dehydroshikimate		Corticosteroid binding globulin	SERPINA6	P08185	CHEMBL2421	Secreted protein	0.116739	0 / 20
3-Dehydroshikimate		Testis-specific androgen-binding protein	SHBG	P04278	CHEMBL3305	Secreted protein	0.116739	0 / 32
3-Dehydroshikimate		Protein kinase C alpha	PRKCA	P17252	CHEMBL299	Kinase	0.116739	0 / 144
3-Dehydroshikimate		Solute carrier family 22 member 6 (by homology)	SLC22A6	Q4U2R8	CHEMBL1641347	Electrochemical transporter	0.116739	0 / 1
3-Dehydroshikimate		Steroid 5-alpha-reductase 2	SRD5A2	P31213	CHEMBL1856	Oxidoreductase	0.116739	0 / 17
3-Dehydroshikimate		Arachidonate 5-lipoxygenase	ALOX5	P09917	CHEMBL215	Oxidoreductase	0.116739	0 / 39
3-Dehydroshikimate		Cyclooxygenase-2	PTGS2	P35354	CHEMBL230	Oxidoreductase	0.116739	0 / 10
3-Hydroxyphenylacetic acid		Cyclooxygenase-1	PTGS1	P23219	CHEMBL221	Oxidoreductase	0.146857	8 / 13
3-Hydroxyphenylacetic acid		Serotonin 2b (5-HT2b) receptor	HTR2B	P41595	CHEMBL1833	Family A G protein-coupled receptor	0.146857	1 / 4
3-Hydroxyphenylacetic acid		Acetylcholinesterase	ACHE	P22303	CHEMBL220	Hydrolase	0.114587	7 / 17
3-Hydroxyphenylacetic acid		Dopamine D2 receptor	DRD2	P14416	CHEMBL217	Family A G protein-coupled receptor	0.0649510872641	1 / 65
3-Hydroxyphenylacetic acid		Dopamine D4 receptor	DRD4	P21917	CHEMBL219	Family A G protein-coupled receptor	0.0649510872641	1 / 9
3-Hydroxyphenylacetic acid		Transient receptor potential cation channel subfamily A member 1	TRPA1	O75762	CHEMBL6007	Voltage-gated ion channel	0.0649510872641	1 / 1
3-Hydroxyphenylacetic acid		GABA-A receptor; alpha-1/beta-2/gamma-2	GABRA1 GABRB2 GABRG2	P14867 P47870 P18507	CHEMBL2095172	Ligand-gated ion channel	0.0544879468076	0 / 3
3-Hydroxyphenylacetic acid		Androgen Receptor	AR	P10275	CHEMBL1871	Nuclear receptor	0.0544879468076	5 / 10
3-Hydroxyphenylacetic acid		GABA-A receptor; alpha-1/beta-3/gamma-2	GABRB3 GABRG2 GABRA1	P28472 P18507 P14867	CHEMBL2094121	Ligand-gated ion channel	0.0443083186041	0 / 1
3-Hydroxyphenylacetic acid		Serotonin 2c (5-HT2c) receptor	HTR2C	P28335	CHEMBL225	Family A G protein-coupled receptor	0.0443083186041	0 / 4
3-Hydroxyphenylacetic acid		Carbonic anhydrase IV	CA4	P22748	CHEMBL3729	Lyase	0.0443083186041	5 / 6
3-Hydroxyphenylacetic acid		Carbonic anhydrase II	CA2	P00918	CHEMBL205	Lyase	0.0443083186041	19 / 19
3-Hydroxyphenylacetic acid		Monoamine oxidase A	MAOA	P21397	CHEMBL1951	Oxidoreductase	0.0339707	1 / 3
3-Hydroxyphenylacetic acid		Dopamine D5 receptor	DRD5	P21918	CHEMBL1850	Family A G protein-coupled receptor	0.0339707	0 / 9
3-Hydroxyphenylacetic acid		Melatonin receptor 1A	MTNR1A	P48039	CHEMBL1945	Family A G protein-coupled receptor	0.0339707	0 / 3
3-Hydroxyphenylacetic acid		Melatonin receptor 1B	MTNR1B	P49286	CHEMBL1946	Family A G protein-coupled receptor	0.0339707	0 / 3
3-Hydroxyphenylacetic acid		Dopamine D3 receptor	DRD3	P35462	CHEMBL234	Family A G protein-coupled receptor	0.0339707	0 / 22
3-Hydroxyphenylacetic acid		Serotonin 6 (5-HT6) receptor	HTR6	P50406	CHEMBL3371	Family A G protein-coupled receptor	0.0339707	0 / 3
3-Hydroxyphenylacetic acid		Estrogen-related receptor gamma	ESRRG	P62508	CHEMBL4245	Nuclear receptor	0.0339707	0 / 1
3-Hydroxyphenylacetic acid		Dual-specificity tyrosine-phosphorylation regulated kinase 1A	DYRK1A	Q13627	CHEMBL2292	Kinase	0.0238327432783	0 / 1
3-Hydroxyphenylacetic acid		Delta opioid receptor	OPRD1	P41143	CHEMBL236	Family A G protein-coupled receptor	0.0238327432783	0 / 33
3-Hydroxyphenylacetic acid		Kappa Opioid receptor	OPRK1	P41145	CHEMBL237	Family A G protein-coupled receptor	0.0238327432783	0 / 41
3-Hydroxyphenylacetic acid		Transthyretin	TTR	P02766	CHEMBL3194	Secreted protein	0.0238327432783	0 / 2
3-Hydroxyphenylacetic acid		Arachidonate 12-lipoxygenase	ALOX12	P18054	CHEMBL3687	Enzyme	0.0238327432783	0 / 7
3-Hydroxyphenylacetic acid		Leukotriene B4 receptor 1	LTB4R	Q15722	CHEMBL3911	Family A G protein-coupled receptor	0.0238327432783	0 / 1
3-Hydroxyphenylacetic acid		Dual specificty protein kinase CLK1	CLK1	P49759	CHEMBL4224	Kinase	0.0238327432783	0 / 1
3-Hydroxyphenylacetic acid		DNA polymerase beta (by homology)	POLB	P06746	CHEMBL2392	Enzyme	0.0238327432783	0 / 3
3-Hydroxyphenylacetic acid		Alkaline phosphatase, tissue-nonspecific isozyme	ALPL	P05186	CHEMBL5979	Enzyme	0.0238327432783	5 / 0
3-Hydroxyphenylacetic acid		Testis-specific androgen-binding protein	SHBG	P04278	CHEMBL3305	Secreted protein	0.0238327432783	0 / 7
3-Hydroxyphenylacetic acid		Tyrosinase	TYR	P14679	CHEMBL1973	Oxidoreductase	0.0238327432783	4 / 8
3-Hydroxyphenylacetic acid		Microtubule-associated protein tau	MAPT	P10636	CHEMBL1293224	Unclassified protein	0.0238327432783	0 / 1
3-Methoxyanthranilate		Kynurenine 3-monooxygenase (by homology)	KMO	O15229	CHEMBL2145	Oxidoreductase	0.133391	43 / 0
3-Methoxyanthranilate		Carbonic anhydrase I	CA1	P00915	CHEMBL261	Lyase	0.133391	29 / 46
3-Methoxyanthranilate		Carbonic anhydrase XII	CA12	O43570	CHEMBL3242	Lyase	0.133391	21 / 29
3-Methoxyanthranilate		Carbonic anhydrase XIV	CA14	Q9ULX7	CHEMBL3510	Lyase	0.133391	10 / 24
3-Methoxyanthranilate		Carbonic anhydrase IX	CA9	Q16790	CHEMBL3594	Lyase	0.133391	20 / 27
3-Methoxyanthranilate		Carbonic anhydrase VII	CA7	P43166	CHEMBL2326	Lyase	0.125076	9 / 24
3-Methoxyanthranilate		Carbonic anhydrase IV	CA4	P22748	CHEMBL3729	Lyase	0.125076	4 / 4
3-Methoxyanthranilate		Carbonic anhydrase II	CA2	P00918	CHEMBL205	Lyase	0.125076	29 / 48
3-Methoxyanthranilate		Carbonic anhydrase VA	CA5A	P35218	CHEMBL4789	Lyase	0.125076	8 / 3
3-Methoxyanthranilate		Aldose reductase (by homology)	AKR1B1	P15121	CHEMBL1900	Enzyme	0.125076	31 / 0
3-Methoxyanthranilate		Carbonic anhydrase III	CA3	P07451	CHEMBL2885	Lyase	0.125076	3 / 3
3-Methoxyanthranilate		Lysine-specific demethylase 4D-like	KDM4E	B2RXH2	CHEMBL1293226	Eraser	0.125076	7 / 0
3-Methoxyanthranilate		Lysine-specific demethylase 5C	KDM5C	P41229	CHEMBL2163176	Eraser	0.125076	9 / 0
3-Methoxyanthranilate		Lysine-specific demethylase 4A	KDM4A	O75164	CHEMBL5896	Eraser	0.125076	8 / 0
3-Methoxyanthranilate		Lysine-specific demethylase 4D	KDM4D	Q6B0I6	CHEMBL6138	Eraser	0.125076	6 / 0
3-Methoxyanthranilate		Lysine-specific demethylase 4C	KDM4C	Q9H3R0	CHEMBL6175	Eraser	0.125076	19 / 0
3-Methoxyanthranilate		Hydroxycarboxylic acid receptor 2	HCAR2	Q8TDS4	CHEMBL3785	Family A G protein-coupled receptor	0.125076	33 / 0
3-Methoxyanthranilate		HM74 nicotinic acid GPCR	HCAR3	P49019	CHEMBL4421	Family A G protein-coupled receptor	0.125076	1 / 0
3-Methoxyanthranilate		Carbonic anhydrase VI	CA6	P23280	CHEMBL3025	Lyase	0.125076	2 / 5
3-Methoxyanthranilate		Flap endonuclease 1	FEN1	P39748	CHEMBL5027	Enzyme	0.125076	10 / 0
3-Methoxyanthranilate		DNA excision repair protein ERCC-5	ERCC5	P28715	CHEMBL4736	Other nuclear protein	0.125076	10 / 0
3-Methoxyanthranilate		Lysine-specific demethylase 4B	KDM4B	O94953	CHEMBL3313832	Eraser	0.125076	3 / 0
3-Methoxyanthranilate		Lysine-specific demethylase 5B	KDM5B	Q9UGL1	CHEMBL3774295	Eraser	0.125076	3 / 0
3-Methoxyanthranilate		Aldehyde reductase (by homology)	AKR1A1	P14550	CHEMBL2246	Enzyme	0.125076	1 / 0
3-Methoxyanthranilate		Aminopeptidase B	RNPEP	Q9H4A4	CHEMBL2432	Protease	0.116739	2 / 0
3-Methoxyanthranilate		G-protein coupled receptor kinase 2	GRK2	P25098	CHEMBL4079	Kinase	0.116739	1 / 0
3-Methoxyanthranilate		Poly [ADP-ribose] polymerase 10	PARP10	Q53GL7	CHEMBL2429708	Enzyme	0.116739	4 / 0
3-Methoxyanthranilate		Farnesyl diphosphate synthase	FDPS	P14324	CHEMBL1782	Transferase	0.116739	2 / 0
3-Methoxyanthranilate		Peptidyl-glycine alpha-amidating monooxygenase	PAM	P19021	CHEMBL2544	Enzyme	0.116739	4 / 0
3-Methoxyanthranilate		Poly [ADP-ribose] polymerase 14	PARP14	Q460N5	CHEMBL2176777	Enzyme	0.116739	1 / 0
3-Methoxyanthranilate		G protein-coupled receptor 44	PTGDR2	Q9Y5Y4	CHEMBL5071	Family A G protein-coupled receptor	0.116739	13 / 0
3-Methoxyanthranilate		Dihydroorotase	CAD	P27708	CHEMBL3093	Enzyme	0.116739	2 / 0
3-Methoxyanthranilate		Alkaline phosphatase, tissue-nonspecific isozyme	ALPL	P05186	CHEMBL5979	Enzyme	0.116739	8 / 0
3-Methoxyanthranilate		Casein kinase II alpha	CSNK2A1	P68400	CHEMBL3629	Kinase	0.116739	9 / 0
3-Methoxyanthranilate		Palmitoleoyl-protein carboxylesterase NOTUM	NOTUM	Q6P988	CHEMBL3714531	Hydrolase	0.116739	34 / 0
3-Methoxyanthranilate		C-C chemokine receptor type 2	CCR2	P41597	CHEMBL4015	Family A G protein-coupled receptor	0.116739	1 / 0
3-Methoxyanthranilate		Casein kinase II alpha (prime)	CSNK2A2	P19784	CHEMBL4070	Kinase	0.116739	5 / 0
3-Methoxyanthranilate		Carboxypeptidase B2 isoform A	CPB2	Q96IY4	CHEMBL3419	Protease	0.116739	8 / 0
3-Methoxyanthranilate		Carboxypeptidase N, catalytic subunit	CPN1	P15169	CHEMBL4713	Protease	0.116739	1 / 0
3-Methoxyanthranilate		Matrix metalloproteinase 12	MMP12	P39900	CHEMBL4393	Protease	0.116739	2 / 0
3-Methoxyanthranilate		Matrix metalloproteinase 8	MMP8	P22894	CHEMBL4588	Protease	0.116739	2 / 0
3-Methoxyanthranilate		Solute carrier family 22 member 6	SLC22A6	Q4U2R8	CHEMBL1641347	Electrochemical transporter	0.116739	1 / 0
3-Methoxyanthranilate		Intercellular adhesion molecule (ICAM-1), Integrin alpha-L/beta-2	ITGAL ICAM1 ITGB2	P20701 P05362 P05107	CHEMBL2096661	Membrane receptor	0.116739	10 / 0
3-Methoxytyramine		Dopamine D2 receptor	DRD2	P14416	CHEMBL217	Family A G protein-coupled receptor	0.130294	116 / 207
3-Methoxytyramine		Serotonin 2a (5-HT2a) receptor	HTR2A	P28223	CHEMBL224	Family A G protein-coupled receptor	0.120677	163 / 151
3-Methoxytyramine		Dopamine D3 receptor	DRD3	P35462	CHEMBL234	Family A G protein-coupled receptor	0.120677	32 / 92
3-Methoxytyramine		Amine oxidase, copper containing	AOC3	Q16853	CHEMBL3437	Enzyme	0.101229	8 / 28
3-Methoxytyramine		Serotonin transporter (by homology)	SLC6A4	P31645	CHEMBL228	Electrochemical transporter	0.0918391658524	59 / 87
3-Methoxytyramine		Dopamine D1 receptor	DRD1	P21728	CHEMBL2056	Family A G protein-coupled receptor	0.0822880706974	26 / 52
3-Methoxytyramine		Norepinephrine transporter	SLC6A2	P23975	CHEMBL222	Electrochemical transporter	0.0727163610114	39 / 48
3-Methoxytyramine		Dopamine transporter	SLC6A3	Q01959	CHEMBL238	Electrochemical transporter	0.0727163610114	56 / 80
3-Methoxytyramine		Sigma opioid receptor	SIGMAR1	Q99720	CHEMBL287	Membrane receptor	0.0727163610114	32 / 175
3-Methoxytyramine		Serotonin 2b (5-HT2b) receptor	HTR2B	P41595	CHEMBL1833	Family A G protein-coupled receptor	0.0727163610114	83 / 31
3-Methoxytyramine		Dopamine D4 receptor	DRD4	P21917	CHEMBL219	Family A G protein-coupled receptor	0.0630257148888	17 / 51
3-Methoxytyramine		Serotonin 1b (5-HT1b) receptor (by homology)	HTR1B	P28222	CHEMBL1898	Family A G protein-coupled receptor	0.0630257148888	49 / 16
3-Methoxytyramine		Serotonin 5a (5-HT5a) receptor (by homology)	HTR5A	P47898	CHEMBL3426	Family A G protein-coupled receptor	0.0630257148888	4 / 14
3-Methoxytyramine		LSD1/CoREST complex	RCOR1 KDM1A	Q9UKL0 O60341	CHEMBL3137262	Eraser	0.0535179	1 / 2
3-Methoxytyramine		Serotonin 2c (5-HT2c) receptor	HTR2C	P28335	CHEMBL225	Family A G protein-coupled receptor	0.0535179	118 / 44
3-Methoxytyramine		Trace amine-associated receptor 1	TAAR1	Q96RJ0	CHEMBL5857	Family A G protein-coupled receptor	0.0535179	5 / 13
3-Methoxytyramine		Mu opioid receptor	OPRM1	P35372	CHEMBL233	Family A G protein-coupled receptor	0.0535179	44 / 115
3-Methoxytyramine		Serotonin 1e (5-HT1e) receptor	HTR1E	P28566	CHEMBL2182	Family A G protein-coupled receptor	0.0535179	1 / 0
3-Methoxytyramine		Alpha-2a adrenergic receptor	ADRA2A	P08913	CHEMBL1867	Family A G protein-coupled receptor	0.0535179	2 / 7
3-Methoxytyramine		Monoamine oxidase B	MAOB	P27338	CHEMBL2039	Oxidoreductase	0.0535179	17 / 45
3-Methoxytyramine		Histamine H3 receptor	HRH3	Q9Y5N1	CHEMBL264	Family A G protein-coupled receptor	0.0439186325197	28 / 37
3-Methoxytyramine		Neuronal acetylcholine receptor protein alpha-4 subunit	CHRNA4	P43681	CHEMBL1882	Ligand-gated ion channel	0.0439186325197	17 / 0
3-Methoxytyramine		Alpha-1a adrenergic receptor	ADRA1A	P35348	CHEMBL229	Family A G protein-coupled receptor	0.0439186325197	2 / 21
3-Methoxytyramine		Dihydropteridine reductase	QDPR	P09417	CHEMBL3730	Enzyme	0.0439186325197	6 / 0
3-Methoxytyramine		Histone acetyltransferase PCAF	KAT2B	Q92831	CHEMBL5500	Writer	0.0439186325197	6 / 0
3-Methoxytyramine		Carbonic anhydrase II	CA2	P00918	CHEMBL205	Lyase	0.0439186325197	0 / 20
3-Methoxytyramine		Monoamine oxidase A	MAOA	P21397	CHEMBL1951	Oxidoreductase	0.0439186325197	13 / 35
3-Methoxytyramine		Acetylcholine receptor; alpha1/beta1/delta/gamma	CHRNB1 CHRNA1 CHRNG CHRND	P11230 P02708 P07510 Q07001	CHEMBL1907588	Ligand-gated ion channel	0.0439186325197	2 / 0
3-Methoxytyramine		Acetylcholinesterase	ACHE	P22303	CHEMBL220	Hydrolase	0.0439186325197	0 / 49
3-Methoxytyramine		Delta opioid receptor	OPRD1	P41143	CHEMBL236	Family A G protein-coupled receptor	0.0439186325197	29 / 49
3-Methoxytyramine		Poly [ADP-ribose] polymerase-1	PARP1	P09874	CHEMBL3105	Enzyme	0.0439186325197	2 / 0
3-Methoxytyramine		Lysine-specific demethylase 4D-like	KDM4E	B2RXH2	CHEMBL1293226	Eraser	0.0439186325197	1 / 3
3-Methoxytyramine		Dopamine D5 receptor	DRD5	P21918	CHEMBL1850	Family A G protein-coupled receptor	0.0439186325197	7 / 23
3-Methoxytyramine		Melatonin receptor 1A	MTNR1A	P48039	CHEMBL1945	Family A G protein-coupled receptor	0.0439186325197	2 / 107
3-Methoxytyramine		Melatonin receptor 1B	MTNR1B	P49286	CHEMBL1946	Family A G protein-coupled receptor	0.0439186325197	2 / 66
3-Methoxytyramine		Adrenergic receptor alpha-2	ADRA2C	P18825	CHEMBL1916	Family A G protein-coupled receptor	0.0439186325197	3 / 7
3-Methoxytyramine		Kappa Opioid receptor	OPRK1	P41145	CHEMBL237	Family A G protein-coupled receptor	0.0439186325197	28 / 57
3-Methoxytyramine		Glyceraldehyde-3-phosphate dehydrogenase liver	GAPDH	P04406	CHEMBL2284	Oxidoreductase	0.0439186325197	0 / 1
3-Methoxytyramine		Beta-1 adrenergic receptor	ADRB1	P08588	CHEMBL213	Family A G protein-coupled receptor	0.0439186325197	4 / 29
3-Methoxytyramine		Synaptic vesicular amine transporter (by homology)	SLC18A2	Q05940	CHEMBL1893	Electrochemical transporter	0.0439186325197	0 / 39
3-Methoxytyramine		Serotonin 1a (5-HT1a) receptor	HTR1A	P08908	CHEMBL214	Family A G protein-coupled receptor	0.0439186325197	54 / 48
3-Methoxytyramine		Serotonin 1d (5-HT1d) receptor	HTR1D	P28221	CHEMBL1983	Family A G protein-coupled receptor	0.0439186325197	21 / 3
3-Methoxytyramine		Serotonin 7 (5-HT7) receptor	HTR7	P34969	CHEMBL3155	Family A G protein-coupled receptor	0.0439186325197	8 / 9
4-Guanidinobutyric acid		GABA A receptor alpha-2/beta-2/gamma-2	GABRA2 GABRB2 GABRG2	P47869 P47870 P18507	CHEMBL2111413	Ligand-gated ion channel	0.0238327432783	3 / 1
4-Guanidinobutyric acid		GABA receptor rho-1 subunit	GABRR1	P24046	CHEMBL3561	Ligand-gated ion channel	0.0238327432783	2 / 1
4-Hydroxy-3-methoxycinnamaldehyde		Beta amyloid A4 protein	APP	P05067	CHEMBL2487	Membrane receptor	0.194839	5 / 63
4-Hydroxy-3-methoxycinnamaldehyde		Carbonic anhydrase II	CA2	P00918	CHEMBL205	Lyase	0.150924	82 / 16
4-Hydroxy-3-methoxycinnamaldehyde		Carbonic anhydrase I	CA1	P00915	CHEMBL261	Lyase	0.150924	71 / 20
4-Hydroxy-3-methoxycinnamaldehyde		Carbonic anhydrase IX	CA9	Q16790	CHEMBL3594	Lyase	0.133316	67 / 23
4-Hydroxy-3-methoxycinnamaldehyde		Nuclear factor erythroid 2-related factor 2	NFE2L2	Q16236	CHEMBL1075094	Unclassified protein	0.115731	0 / 4
4-Hydroxy-3-methoxycinnamaldehyde		Arachidonate 5-lipoxygenase	ALOX5	P09917	CHEMBL215	Oxidoreductase	0.115731	45 / 40
4-Hydroxy-3-methoxycinnamaldehyde		Carbonic anhydrase VII	CA7	P43166	CHEMBL2326	Lyase	0.115731	21 / 19
4-Hydroxy-3-methoxycinnamaldehyde		Carbonic anhydrase XII	CA12	O43570	CHEMBL3242	Lyase	0.115731	61 / 18
4-Hydroxy-3-methoxycinnamaldehyde		Carbonic anhydrase XIV	CA14	Q9ULX7	CHEMBL3510	Lyase	0.115731	17 / 18
4-Hydroxy-3-methoxycinnamaldehyde		11-beta-hydroxysteroid dehydrogenase 1	HSD11B1	P28845	CHEMBL4235	Enzyme	0.0981627197783	10 / 4
4-Hydroxy-3-methoxycinnamaldehyde		Cytochrome P450 1A1	CYP1A1	P04798	CHEMBL2231	Cytochrome P450	0.0981627197783	0 / 9
4-Hydroxy-3-methoxycinnamaldehyde		Cytochrome P450 1A2	CYP1A2	P05177	CHEMBL3356	Cytochrome P450	0.0981627197783	0 / 5
4-Hydroxy-3-methoxycinnamaldehyde		Carbonic anhydrase VI	CA6	P23280	CHEMBL3025	Lyase	0.0981627197783	4 / 15
4-Hydroxy-3-methoxycinnamaldehyde		Carbonic anhydrase VA	CA5A	P35218	CHEMBL4789	Lyase	0.0981627197783	3 / 14
4-Hydroxy-3-methoxycinnamaldehyde		Signal transducer and activator of transcription 3	STAT3	P40763	CHEMBL4026	Transcription factor	0.0893704742941	3 / 1
4-Hydroxy-3-methoxycinnamaldehyde		Cytochrome P450 1B1	CYP1B1	Q16678	CHEMBL4878	Cytochrome P450	0.0893704742941	3 / 25
4-Hydroxy-3-methoxycinnamaldehyde		Nuclear factor NF-kappa-B p65 subunit	RELA	Q04206	CHEMBL5533	Transcription factor	0.0893704742941	0 / 13
4-Hydroxy-3-methoxycinnamaldehyde		Estrogen receptor alpha	ESR1	P03372	CHEMBL206	Nuclear receptor	0.0893704742941	46 / 20
4-Hydroxy-3-methoxycinnamaldehyde		Matrix metalloproteinase 1	MMP1	P03956	CHEMBL332	Protease	0.0893704742941	143 / 40
4-Hydroxy-3-methoxycinnamaldehyde		Monoamine oxidase B	MAOB	P27338	CHEMBL2039	Oxidoreductase	0.08057	80 / 43
4-Hydroxy-3-methoxycinnamaldehyde		Quinone reductase 2	NQO2	P16083	CHEMBL3959	Enzyme	0.08057	8 / 17
4-Hydroxy-3-methoxycinnamaldehyde		Tubulin beta-3 chain	TUBB3	Q13509	CHEMBL2597	Structural protein	0.08057	0 / 1
4-Hydroxy-3-methoxycinnamaldehyde		P-glycoprotein 1	ABCB1	P08183	CHEMBL4302	Primary active transporter	0.08057	0 / 11
4-Hydroxy-3-methoxycinnamaldehyde		Matrix metalloproteinase 9	MMP9	P14780	CHEMBL321	Protease	0.08057	118 / 42
4-Hydroxy-3-methoxycinnamaldehyde		Matrix metalloproteinase 2	MMP2	P08253	CHEMBL333	Protease	0.08057	94 / 41
4-Hydroxy-3-methoxycinnamaldehyde		Tubulin beta-1 chain	TUBB1	Q9H4B7	CHEMBL1915	Structural protein	0.08057	5 / 32
4-Hydroxy-3-methoxycinnamaldehyde		Aryl hydrocarbon receptor	AHR	P35869	CHEMBL3201	Transcription factor	0.08057	0 / 4
4-Hydroxy-3-methoxycinnamaldehyde		Aldose reductase	AKR1B1	P15121	CHEMBL1900	Enzyme	0.08057	33 / 31
4-Hydroxy-3-methoxycinnamaldehyde		Cyclooxygenase-1	PTGS1	P23219	CHEMBL221	Oxidoreductase	0.08057	5 / 20
4-Hydroxy-3-methoxycinnamaldehyde		Epidermal growth factor receptor erbB1	EGFR	P00533	CHEMBL203	Kinase	0.0717871625222	74 / 54
4-Hydroxy-3-methoxycinnamaldehyde		Monoamine oxidase A	MAOA	P21397	CHEMBL1951	Oxidoreductase	0.0717871625222	47 / 11
4-Hydroxy-3-methoxycinnamaldehyde		Estrogen receptor beta	ESR2	Q92731	CHEMBL242	Nuclear receptor	0.0717871625222	44 / 9
4-Hydroxy-3-methoxycinnamaldehyde		Glyoxalase I	GLO1	Q04760	CHEMBL2424	Enzyme	0.0717871625222	0 / 5
4-Hydroxy-3-methoxycinnamaldehyde		Cyclin-dependent kinase 5/CDK5 activator 1	CDK5R1 CDK5	Q15078 Q00535	CHEMBL1907600	Kinase	0.0717871625222	19 / 0
4-Hydroxy-3-methoxycinnamaldehyde		Cyclin-dependent kinase 2/cyclin E	CCNE2 CDK2 CCNE1	O96020 P24941 P24864	CHEMBL2094126	Other cytosolic protein	0.0717871625222	19 / 0
4-Hydroxy-3-methoxycinnamaldehyde		Cyclin-dependent kinase 1/cyclin B	CCNB3 CDK1 CCNB1 CCNB2	Q8WWL7 P06493 P14635 O95067	CHEMBL2094127	Other cytosolic protein	0.0717871625222	15 / 0
4-Hydroxy-3-methoxycinnamaldehyde		Apoptosis regulator Bcl-2	BCL2	P10415	CHEMBL4860	Other ion channel	0.0717871625222	3 / 0
4-Hydroxy-3-methoxycinnamaldehyde		Protein-tyrosine phosphatase 1B	PTPN1	P18031	CHEMBL335	Phosphatase	0.0717871625222	9 / 2
4-Hydroxy-3-methoxycinnamaldehyde		DNA topoisomerase II alpha	TOP2A	P11388	CHEMBL1806	Isomerase	0.0717871625222	0 / 12
4-Hydroxy-3-methoxycinnamaldehyde		Inhibitor of NF-kappa-B kinase (IKK)	IKBKG IKBKB CHUK	Q9Y6K9 O14920 O15111	CHEMBL2111328	Kinase	0.0717871625222	0 / 3
4-Hydroxy-3-methoxycinnamaldehyde		Cyclin-dependent kinase 4/cyclin D1	CCND1 CDK4	P24385 P11802	CHEMBL1907601	Kinase	0.0717871625222	12 / 1
4-Hydroxy-3-methoxycinnamaldehyde		Beta-secretase 1	BACE1	P56817	CHEMBL4822	Protease	0.0717871625222	14 / 61
4-Hydroxy-3-methoxycinnamaldehyde		Cytochrome P450 19A1	CYP19A1	P11511	CHEMBL1978	Cytochrome P450	0.0717871625222	48 / 21
4-Hydroxy-3-methoxycinnamaldehyde		Arylamine N-acetyltransferase 1	NAT1	P18440	CHEMBL5101	Enzyme	0.0717871625222	1 / 0
4-Hydroxy-3-methoxycinnamaldehyde		Matrix metalloproteinase 13	MMP13	P45452	CHEMBL280	Protease	0.0717871625222	80 / 0
4-Hydroxy-3-methoxycinnamaldehyde		Transthyretin	TTR	P02766	CHEMBL3194	Secreted protein	0.0717871625222	4 / 5
4-Hydroxy-3-methoxycinnamaldehyde		Histone deacetylase 4	HDAC4	P56524	CHEMBL3524	Eraser	0.0717871625222	10 / 0
4-Hydroxy-3-methoxycinnamaldehyde		Angiotensin-converting enzyme (by homology)	ACE	P12821	CHEMBL1808	Protease	0.0717871625222	1 / 0
4-Hydroxy-3-methoxycinnamaldehyde		Phosphodiesterase 5A	PDE5A	O76074	CHEMBL1827	Phosphodiesterase	0.0717871625222	23 / 0
4-Hydroxy-3-methoxycinnamaldehyde		Myosin light chain kinase, smooth muscle	MYLK	Q15746	CHEMBL2428	Kinase	0.0717871625222	1 / 0
4-Hydroxy-3-methoxycinnamaldehyde		Fructose-1,6-bisphosphatase	FBP1	P09467	CHEMBL3975	Enzyme	0.0717871625222	6 / 0
4-Hydroxy-3-methoxycinnamaldehyde		Cyclooxygenase-2	PTGS2	P35354	CHEMBL230	Oxidoreductase	0.0717871625222	20 / 50
4-Hydroxy-3-methoxycinnamaldehyde		Adenylate cyclase type V	ADCY5	O95622	CHEMBL3189	Enzyme	0.0717871625222	3 / 0
4-Hydroxy-3-methoxycinnamaldehyde		Glycogen synthase kinase-3 beta	GSK3B	P49841	CHEMBL262	Kinase	0.0717871625222	60 / 9
4-Hydroxy-3-methoxycinnamaldehyde		Serine/threonine-protein kinase PIM1	PIM1	P11309	CHEMBL2147	Kinase	0.0717871625222	26 / 0
4-Hydroxy-3-methoxycinnamaldehyde		Poly [ADP-ribose] polymerase-1	PARP1	P09874	CHEMBL3105	Enzyme	0.0717871625222	37 / 0
4-Hydroxy-3-methoxycinnamaldehyde		Serine/threonine-protein kinase PIM2	PIM2	Q9P1W9	CHEMBL4523	Kinase	0.0717871625222	10 / 0
4-Hydroxy-3-methoxycinnamaldehyde		Poly [ADP-ribose] polymerase 2 (by homology)	PARP2	Q9UGN5	CHEMBL5366	Enzyme	0.0717871625222	4 / 0
4-Hydroxy-3-methoxycinnamaldehyde		Serine/threonine-protein kinase PIM3	PIM3	Q86V86	CHEMBL5407	Kinase	0.0717871625222	9 / 0
4-Hydroxy-3-methoxycinnamaldehyde		Toll-like receptor 4 (by homology)	TLR4	O00206	CHEMBL5255	Toll-like and Il-1 receptors	0.0717871625222	0 / 7
4-Hydroxy-3-methoxycinnamaldehyde		Prostaglandin E synthase	PTGES	O14684	CHEMBL5658	Enzyme	0.0717871625222	7 / 17
4-Hydroxy-3-methoxycinnamaldehyde		Matrix metalloproteinase 8	MMP8	P22894	CHEMBL4588	Protease	0.0717871625222	49 / 0
4-Hydroxy-3-methoxycinnamaldehyde		Hepatocyte growth factor receptor	MET	P08581	CHEMBL3717	Kinase	0.0717871625222	53 / 21
4-Hydroxy-3-methoxycinnamaldehyde		ADAM17	ADAM17	P78536	CHEMBL3706	Protease	0.0717871625222	53 / 0
4-Hydroxy-3-methoxycinnamaldehyde		Transient receptor potential cation channel subfamily M member 8 (by homology)	TRPM8	Q7Z2W7	CHEMBL1075319	Voltage-gated ion channel	0.0717871625222	11 / 0
4-Hydroxy-3-methoxycinnamaldehyde		D-amino-acid oxidase	DAO	P14920	CHEMBL5485	Enzyme	0.0717871625222	21 / 0
4-Hydroxy-3-methoxycinnamaldehyde		Toll-like receptor (TLR7/TLR9)	TLR9	Q9NR96	CHEMBL5804	Toll-like and Il-1 receptors	0.0717871625222	8 / 3
4-Hydroxy-3-methoxycinnamaldehyde		Ribosomal protein S6 kinase alpha 5	RPS6KA5	O75582	CHEMBL4237	Kinase	0.0717871625222	10 / 0
4-Hydroxycinnamic acid		Aldose reductase	AKR1B1	P15121	CHEMBL1900	Enzyme	1	8 / 38
4-Hydroxycinnamic acid		Carbonic anhydrase II	CA2	P00918	CHEMBL205	Lyase	1	14 / 14
4-Hydroxycinnamic acid		Carbonic anhydrase VII	CA7	P43166	CHEMBL2326	Lyase	1	6 / 18
4-Hydroxycinnamic acid		Estrogen receptor beta	ESR2	Q92731	CHEMBL242	Nuclear receptor	1	1 / 12
4-Hydroxycinnamic acid		Carbonic anhydrase I	CA1	P00915	CHEMBL261	Lyase	1	13 / 18
4-Hydroxycinnamic acid		Carbonic anhydrase III	CA3	P07451	CHEMBL2885	Lyase	1	4 / 4
4-Hydroxycinnamic acid		Carbonic anhydrase VI	CA6	P23280	CHEMBL3025	Lyase	1	7 / 15
4-Hydroxycinnamic acid		Carbonic anhydrase XII	CA12	O43570	CHEMBL3242	Lyase	1	9 / 14
4-Hydroxycinnamic acid		Carbonic anhydrase XIV	CA14	Q9ULX7	CHEMBL3510	Lyase	1	7 / 18
4-Hydroxycinnamic acid		Carbonic anhydrase IX	CA9	Q16790	CHEMBL3594	Lyase	1	9 / 19
4-Hydroxycinnamic acid		Carbonic anhydrase IV	CA4	P22748	CHEMBL3729	Lyase	1	2 / 7
4-Hydroxycinnamic acid		Carbonic anhydrase VB	CA5B	Q9Y2D0	CHEMBL3969	Lyase	1	5 / 14
4-Hydroxycinnamic acid		Carbonic anhydrase VA	CA5A	P35218	CHEMBL4789	Lyase	1	6 / 15
4-Hydroxycinnamic acid		Macrophage migration inhibitory factor	MIF	P14174	CHEMBL2085	Enzyme	0.25851	1 / 1
4-Hydroxycinnamic acid		Arachidonate 5-lipoxygenase	ALOX5	P09917	CHEMBL215	Oxidoreductase	0.208479	1 / 21
4-Hydroxycinnamic acid		Matrix metalloproteinase 9	MMP9	P14780	CHEMBL321	Protease	0.208479	1 / 19
4-Hydroxycinnamic acid		Matrix metalloproteinase 1	MMP1	P03956	CHEMBL332	Protease	0.208479	1 / 18
4-Hydroxycinnamic acid		Matrix metalloproteinase 2	MMP2	P08253	CHEMBL333	Protease	0.208479	1 / 20
4-Hydroxycinnamic acid		Protein-tyrosine phosphatase 1B	PTPN1	P18031	CHEMBL335	Phosphatase	0.208479	4 / 2
4-Hydroxycinnamic acid		Aldo-keto reductase family 1 member B10	AKR1B10	O60218	CHEMBL5983	Enzyme	0.158398	0 / 18
4-Hydroxycinnamic acid		Hydroxycarboxylic acid receptor 2	HCAR2	Q8TDS4	CHEMBL3785	Family A G protein-coupled receptor	0.150098	0 / 1
4-Hydroxycinnamic acid		Toll-like receptor 4 (by homology)	TLR4	O00206	CHEMBL5255	Toll-like and Il-1 receptors	0.133391	0 / 22
4-Hydroxycinnamic acid		Carbonic anhydrase XIII (by homology)	CA13	Q8N1Q1	CHEMBL3912	Lyase	0.133391	2 / 11
4-Hydroxycinnamic acid		Coagulation factor VII/tissue factor	F3	P13726	CHEMBL4081	Surface antigen	0.125076	0 / 10
4-Hydroxycinnamic acid		11-beta-hydroxysteroid dehydrogenase 1	HSD11B1	P28845	CHEMBL4235	Enzyme	0.125076	0 / 6
4-Hydroxycinnamic acid		Transient receptor potential cation channel subfamily A member 1	TRPA1	O75762	CHEMBL6007	Voltage-gated ion channel	0.116739	0 / 1
4-Hydroxycinnamic acid		Estrogen receptor alpha	ESR1	P03372	CHEMBL206	Nuclear receptor	0.116739	0 / 25
4-Hydroxycinnamic acid		Progesterone receptor	PGR	P06401	CHEMBL208	Nuclear receptor	0.116739	0 / 2
4-Hydroxycinnamic acid		Aldo-keto-reductase family 1 member C3	AKR1C3	P42330	CHEMBL4681	Enzyme	0.116739	0 / 11
4-Hydroxyphenylacetylglycine		N-acylsphingosine-amidohydrolase (by homology)	NAAA	Q02083	CHEMBL4349	Enzyme	0.0619149311119	0 / 8
4-Hydroxyphenylacetylglycine		Neprilysin	MME	P08473	CHEMBL1944	Protease	0.0414702990123	38 / 140
4-Hydroxyphenylacetylglycine		Angiotensin-converting enzyme	ACE	P12821	CHEMBL1808	Protease	0.0414702990123	59 / 157
4-Hydroxyphenylacetylglycine		DNA-(apurinic or apyrimidinic site) lyase	APEX1	P27695	CHEMBL5619	Enzyme	0.0312265582077	18 / 0
4-Hydroxyphenylacetylglycine		G-protein coupled receptor kinase 2	GRK2	P25098	CHEMBL4079	Kinase	0.0312265582077	3 / 0
4-Hydroxyphenylacetylglycine		T1R1/T1R3_UNCURATED	TAS1R3 TAS1R1	Q7RTX0 Q7RTX1	CHEMBL3832641	Family C G protein-coupled receptor	0.0312265582077	1 / 0
4-Hydroxyphenylacetylglycine		Egl nine homolog 3	EGLN3	Q9H6Z9	CHEMBL5705	Enzyme	0.0312265582077	3 / 0
4-Hydroxyphenylacetylglycine		Hydroxycarboxylic acid receptor 2	HCAR2	Q8TDS4	CHEMBL3785	Family A G protein-coupled receptor	0.0312265582077	41 / 0
4-Hydroxyphenylacetylglycine		Protein phosphatase 2C beta	PPM1B	O75688	CHEMBL2845	Phosphatase	0.0312265582077	5 / 0
4-Hydroxyphenylacetylglycine		Serine/threonine protein phosphatase PP1-gamma catalytic subunit	PPP1CC	P36873	CHEMBL4438	Phosphatase	0.0312265582077	3 / 0
4-Hydroxyphenylacetylglycine		Palmitoleoyl-protein carboxylesterase NOTUM	NOTUM	Q6P988	CHEMBL3714531	Hydrolase	0.0312265582077	52 / 0
4-Hydroxyphenylacetylglycine		Aldehyde reductase (by homology)	AKR1A1	P14550	CHEMBL2246	Enzyme	0.0312265582077	2 / 0
4-Hydroxyphenylacetylglycine		Kynurenine 3-monooxygenase	KMO	O15229	CHEMBL2145	Oxidoreductase	0.0312265582077	55 / 0
4-Hydroxyphenylacetylglycine		Carbonic anhydrase III	CA3	P07451	CHEMBL2885	Lyase	0.0312265582077	3 / 0
4-Hydroxyphenylacetylglycine		Carbonic anhydrase XIII (by homology)	CA13	Q8N1Q1	CHEMBL3912	Lyase	0.0312265582077	6 / 0
4-Hydroxyphenylacetylglycine		Thromboxane-A synthase	TBXAS1	P24557	CHEMBL1835	Cytochrome P450	0.0312265582077	100 / 0
4-Hydroxyphenylacetylglycine		Poly [ADP-ribose] polymerase 10	PARP10	Q53GL7	CHEMBL2429708	Enzyme	0.0312265582077	5 / 0
4-Hydroxyphenylacetylglycine		Poly [ADP-ribose] polymerase 2 (by homology)	PARP2	Q9UGN5	CHEMBL5366	Enzyme	0.0312265582077	4 / 0
4-Hydroxyphenylacetylglycine		Leukocyte common antigen	PTPRC	P08575	CHEMBL3243	Enzyme	0.0312265582077	4 / 0
4-Hydroxyphenylacetylglycine		Angiotensin-converting enzyme 2	ACE2	Q9BYF1	CHEMBL3736	Protease	0.0312265582077	2 / 28
4-Hydroxyphenylacetylglycine		Lysine-specific demethylase 2A	KDM2A	Q9Y2K7	CHEMBL1938210	Eraser	0.0312265582077	8 / 0
4-Hydroxyphenylacetylglycine		Histone lysine demethylase PHF8	PHF8	Q9UPP1	CHEMBL1938212	Eraser	0.0312265582077	4 / 0
4-Hydroxyphenylacetylglycine		Lysine-specific demethylase 7A/7B	KDM7A	Q6ZMT4	CHEMBL2163177	Eraser	0.0312265582077	1 / 0
4-Hydroxyphenylacetylglycine		Monocarboxylate transporter 4	SLC16A3	O15427	CHEMBL2073663	Electrochemical transporter	0.0312265582077	7 / 0
4-Hydroxyphenylacetylglycine		Lysine-specific demethylase 3A	KDM3A	Q9Y4C1	CHEMBL1938209	Eraser	0.0312265582077	4 / 0
4-Hydroxyphenylacetylglycine		Lysine-specific demethylase 5C	KDM5C	P41229	CHEMBL2163176	Eraser	0.0312265582077	12 / 0
4-Hydroxyphenylacetylglycine		Lysine-specific demethylase 4A	KDM4A	O75164	CHEMBL5896	Eraser	0.0312265582077	7 / 0
4-Hydroxyphenylacetylglycine		Lysine-specific demethylase 4C	KDM4C	Q9H3R0	CHEMBL6175	Eraser	0.0312265582077	31 / 0
4-Hydroxyphenylacetylglycine		Egl nine homolog 1	EGLN1	Q9GZT9	CHEMBL5697	Oxidoreductase	0.0312265582077	8 / 0
4-Hydroxyphenylacetylglycine		Oxoeicosanoid receptor 1	OXER1	Q8TDS5	CHEMBL1628461	Family A G protein-coupled receptor	0.0312265582077	2 / 0
4-Hydroxyphenylacetylglycine		Casein kinase II alpha	CSNK2A1	P68400	CHEMBL3629	Kinase	0.0312265582077	27 / 0
4-Hydroxyphenylacetylglycine		Acyl coenzyme A:cholesterol acyltransferase	CES1	P23141	CHEMBL2265	Enzyme	0.0312265582077	1 / 0
4-Hydroxyphenylacetylglycine		Carboxylesterase 2	CES2	O00748	CHEMBL3180	Enzyme	0.0312265582077	1 / 0
4-Hydroxyphenylacetylglycine		Prostanoid DP receptor	PTGDR	Q13258	CHEMBL4427	Family A G protein-coupled receptor	0.0312265582077	2 / 0
4-Hydroxyphenylacetylglycine		Mast cell carboxypeptidase A	CPA3	P15088	CHEMBL2645	Protease	0.0312265582077	3 / 0
4-Hydroxyphenylacetylglycine		Oligopeptide transporter small intestine isoform	SLC15A1	P46059	CHEMBL4605	Electrochemical transporter	0.0312265582077	0 / 2
4-Hydroxyphenylacetylglycine		Neuronal acetylcholine receptor; alpha4/beta2	CHRNA4 CHRNB2	P43681 P17787	CHEMBL1907589	Ligand-gated ion channel	0.0312265582077	3 / 0
4-Hydroxyphenylacetylglycine		Lysine-specific demethylase 4D	KDM4D	Q6B0I6	CHEMBL6138	Eraser	0.0312265582077	6 / 0
4-Hydroxyphenylacetylglycine		Lysine-specific demethylase 6B	KDM6B	O15054	CHEMBL1938211	Eraser	0.0312265582077	9 / 0
4-Hydroxyphenylacetylglycine		Fatty acid binding protein adipocyte	FABP4	P15090	CHEMBL2083	Fatty acid binding protein family	0.0312265582077	14 / 0
4-Hydroxyphenylacetylglycine		Estrogen receptor beta	ESR2	Q92731	CHEMBL242	Nuclear receptor	0.0312265582077	5 / 0
4-Hydroxyphenylacetylglycine		Thymidylate synthase	TYMS	P04818	CHEMBL1952	Transferase	0.0312265582077	1 / 0
4-Hydroxyphenylacetylglycine		Lysine-specific demethylase 4B	KDM4B	O94953	CHEMBL3313832	Eraser	0.0312265582077	4 / 0
4-Hydroxyphenylacetylglycine		Lysine-specific demethylase 5B	KDM5B	Q9UGL1	CHEMBL3774295	Eraser	0.0312265582077	7 / 0
4-Hydroxyphenylacetylglycine		HM74 nicotinic acid GPCR	HCAR3	P49019	CHEMBL4421	Family A G protein-coupled receptor	0.0312265582077	1 / 0
4-Hydroxyphenylacetylglycine		Solute carrier family 22 member 6	SLC22A6	Q4U2R8	CHEMBL1641347	Electrochemical transporter	0.0312265582077	2 / 2
4-Hydroxyphenylacetylglycine		Intercellular adhesion molecule (ICAM-1), Integrin alpha-L/beta-2	ITGAL ICAM1 ITGB2	P20701 P05362 P05107	CHEMBL2096661	Membrane receptor	0.0312265582077	27 / 9
4-Hydroxyphenylacetylglycine		Phosphodiesterase 5A	PDE5A	O76074	CHEMBL1827	Phosphodiesterase	0.0312265582077	1 / 0
4-Hydroxyphenylacetylglycine		Peroxisome proliferator-activated receptor alpha (by homology)	PPARA	Q07869	CHEMBL239	Nuclear receptor	0.0312265582077	30 / 0
4-Hydroxyphenylacetylglycine		Carboxypeptidase B2 isoform A	CPB2	Q96IY4	CHEMBL3419	Protease	0.0312265582077	12 / 0
4-Hydroxyphenylacetylglycine		Phosphodiesterase 9A	PDE9A	O76083	CHEMBL3535	Phosphodiesterase	0.0312265582077	2 / 0
4-Hydroxyphenylacetylglycine		Carboxypeptidase N, catalytic subunit	CPN1	P15169	CHEMBL4713	Protease	0.0312265582077	1 / 0
4-Hydroxyphenylacetylglycine		Carboxypeptidase B	CPB1	P15086	CHEMBL2552	Protease	0.0312265582077	3 / 0
4-Hydroxyphenylacetylglycine		Casein kinase II alpha (prime)	CSNK2A2	P19784	CHEMBL4070	Kinase	0.0312265582077	12 / 0
4-Hydroxyphenylacetylglycine		Beta amyloid A4 protein	APP	P05067	CHEMBL2487	Membrane receptor	0.0312265582077	0 / 1
4-Hydroxyphenylacetylglycine		D-amino-acid oxidase	DAO	P14920	CHEMBL5485	Enzyme	0.0312265582077	46 / 0
4-Hydroxyphenylacetylglycine		G protein-coupled receptor kinase 6	GRK6	P43250	CHEMBL6144	Kinase	0.0312265582077	14 / 0
4-Hydroxyproline		Egl nine homolog 1	EGLN1	Q9GZT9	CHEMBL5697	Oxidoreductase	0.0238327432783	1 / 0
4-Hydroxyproline		Gamma-amino-N-butyrate transaminase	ABAT	P80404	CHEMBL2044	Transferase	0.0238327432783	2 / 0
4-Hydroxyproline		GABA-A receptor; alpha-1/beta-2/gamma-2	GABRA1 GABRB2 GABRG2	P14867 P47870 P18507	CHEMBL2095172	Ligand-gated ion channel	0.0238327432783	1 / 0
4-Hydroxyproline		GABA A receptor alpha-3/beta-2/gamma-2	GABRA3 GABRB2 GABRG2	P34903 P47870 P18507	CHEMBL2111339	Ligand-gated ion channel	0.0238327432783	2 / 0
4-Hydroxyproline		GABA A receptor alpha-2/beta-2/gamma-2	GABRA2 GABRB2 GABRG2	P47869 P47870 P18507	CHEMBL2111413	Ligand-gated ion channel	0.0238327432783	2 / 0
4-Hydroxyproline		GABA-B receptor	GABBR2 GABBR1	O75899 Q9UBS5	CHEMBL2111463	Family C G protein-coupled receptor	0.0238327432783	6 / 0
4-Hydroxyproline		GABA receptor rho-1 subunit	GABRR1	P24046	CHEMBL3561	Ligand-gated ion channel	0.0238327432783	2 / 0
4-Hydroxyproline		GABA transporter 3	SLC6A11	P48066	CHEMBL5208	Electrochemical transporter	0.0238327432783	1 / 0
4-Hydroxyproline		GABA transporter 2 (by homology)	SLC6A13	Q9NSD5	CHEMBL4535	Electrochemical transporter	0.0238327432783	1 / 0
4-Hydroxyproline		Angiotensin-converting enzyme (by homology)	ACE	P12821	CHEMBL1808	Protease	0.0238327432783	0 / 44
4-Hydroxyproline		Renin	REN	P00797	CHEMBL286	Protease	0.0238327432783	0 / 4
5-Hydroxypseudobaptigenin		Peroxisome proliferator-activated receptor alpha	PPARA	Q07869	CHEMBL239	Nuclear receptor	0.356368	1 / 1
5-Hydroxypseudobaptigenin		P-glycoprotein 1	ABCB1	P08183	CHEMBL4302	Primary active transporter	0.190502	12 / 28
5-Hydroxypseudobaptigenin		Cytochrome P450 19A1	CYP19A1	P11511	CHEMBL1978	Cytochrome P450	0.127303	5 / 21
5-Hydroxypseudobaptigenin		Carbonic anhydrase VII	CA7	P43166	CHEMBL2326	Lyase	0.127303	8 / 10
5-Hydroxypseudobaptigenin		Estradiol 17-beta-dehydrogenase 2	HSD17B2	P37059	CHEMBL2789	Enzyme	0.127303	11 / 3
5-Hydroxypseudobaptigenin		Carbonic anhydrase XII	CA12	O43570	CHEMBL3242	Lyase	0.127303	10 / 11
5-Hydroxypseudobaptigenin		Carbonic anhydrase IV	CA4	P22748	CHEMBL3729	Lyase	0.127303	7 / 9
5-Hydroxypseudobaptigenin		Carbonyl reductase [NADPH] 1	CBR1	P16152	CHEMBL5586	Enzyme	0.127303	2 / 2
5-Hydroxypseudobaptigenin		Receptor-type tyrosine-protein phosphatase S	PTPRS	Q13332	CHEMBL2396508	Phosphatase	0.119404	5 / 6
5-Hydroxypseudobaptigenin		Tyrosinase (by homology)	TYR	P14679	CHEMBL1973	Oxidoreductase	0.119404	2 / 2
5-Hydroxypseudobaptigenin		Macrophage migration inhibitory factor	MIF	P14174	CHEMBL2085	Enzyme	0.119404	2 / 3
5-Hydroxypseudobaptigenin		Epidermal growth factor receptor erbB1	EGFR	P00533	CHEMBL203	Kinase	0.111502	6 / 6
5-Hydroxypseudobaptigenin		Toll-like receptor (TLR7/TLR9)	TLR9	Q9NR96	CHEMBL5804	Toll-like and Il-1 receptors	0.111502	0 / 1
5-Hydroxypseudobaptigenin		Arachidonate 12-lipoxygenase	ALOX12	P18054	CHEMBL3687	Enzyme	0.111502	9 / 12
5-Hydroxypseudobaptigenin		Carbonic anhydrase II	CA2	P00918	CHEMBL205	Lyase	0.111502	12 / 20
5-Hydroxypseudobaptigenin		Estrogen receptor alpha	ESR1	P03372	CHEMBL206	Nuclear receptor	0.111502	53 / 32
5-Hydroxypseudobaptigenin		Estrogen receptor beta	ESR2	Q92731	CHEMBL242	Nuclear receptor	0.111502	65 / 19
5-Hydroxypseudobaptigenin		Adenosine A1 receptor (by homology)	ADORA1	P30542	CHEMBL226	Family A G protein-coupled receptor	0.111502	7 / 17
5-Hydroxypseudobaptigenin		Adenosine A2a receptor	ADORA2A	P29274	CHEMBL251	Family A G protein-coupled receptor	0.111502	6 / 12
5-Hydroxypseudobaptigenin		Monoamine oxidase B	MAOB	P27338	CHEMBL2039	Oxidoreductase	0.111502	0 / 60
5-Hydroxypseudobaptigenin		Estradiol 17-beta-dehydrogenase 1	HSD17B1	P14061	CHEMBL3181	Enzyme	0.111502	11 / 4
5-Hydroxypseudobaptigenin		Estrogen-related receptor alpha	ESRRA	P11474	CHEMBL3429	Nuclear receptor	0.111502	2 / 2
5-Hydroxypseudobaptigenin		ATP-binding cassette sub-family G member 2	ABCG2	Q9UNQ0	CHEMBL5393	Primary active transporter	0.111502	6 / 33
5-Hydroxypseudobaptigenin		Thromboxane-A synthase	TBXAS1	P24557	CHEMBL1835	Cytochrome P450	0.111502	1 / 1
5-Hydroxypseudobaptigenin		Monoamine oxidase A	MAOA	P21397	CHEMBL1951	Oxidoreductase	0.111502	5 / 18
5-Hydroxypseudobaptigenin		Maltase-glucoamylase	MGAM	O43451	CHEMBL2074	Hydrolase	0.111502	1 / 1
5-Hydroxypseudobaptigenin		Serotonin 2a (5-HT2a) receptor	HTR2A	P28223	CHEMBL224	Family A G protein-coupled receptor	0.111502	1 / 1
5-Hydroxypseudobaptigenin		Serotonin 2c (5-HT2c) receptor	HTR2C	P28335	CHEMBL225	Family A G protein-coupled receptor	0.111502	1 / 2
5-Hydroxypseudobaptigenin		Estrogen-related receptor beta	ESRRB	O95718	CHEMBL3751	Nuclear receptor	0.111502	1 / 1
5-Hydroxypseudobaptigenin		Xanthine dehydrogenase	XDH	P47989	CHEMBL1929	Oxidoreductase	0.111502	11 / 19
5-Hydroxypseudobaptigenin		NADPH oxidase 4	NOX4	Q9NPH5	CHEMBL1250375	Enzyme	0.111502	5 / 7
5-Hydroxypseudobaptigenin		Aldehyde dehydrogenase	ALDH2	P05091	CHEMBL1935	Oxidoreductase	0.111502	1 / 36
5-Hydroxypseudobaptigenin		Carbonic anhydrase I	CA1	P00915	CHEMBL261	Lyase	0.111502	4 / 17
5-Hydroxypseudobaptigenin		Arachidonate 15-lipoxygenase	ALOX15	P16050	CHEMBL2903	Enzyme	0.111502	6 / 8
5-Hydroxypseudobaptigenin		Cyclooxygenase-1	PTGS1	P23219	CHEMBL221	Oxidoreductase	0.111502	0 / 1
5-Hydroxypseudobaptigenin		Norepinephrine transporter	SLC6A2	P23975	CHEMBL222	Electrochemical transporter	0.111502	0 / 1
5-Hydroxypseudobaptigenin		CDC7/DBF4 (Cell division cycle 7-related protein kinase/Activator of S phase kinase)	CDC7	O00311	CHEMBL5443	Kinase	0.111502	1 / 0
5-Hydroxypseudobaptigenin		6-phosphofructo-2-kinase/fructose-2,6-bisphosphatase 3	PFKFB3	Q16875	CHEMBL2331053	Enzyme	0.111502	1 / 2
5-Hydroxypseudobaptigenin		Cytochrome P450 1B1	CYP1B1	Q16678	CHEMBL4878	Cytochrome P450	0.111502	12 / 20
5-Hydroxypseudobaptigenin		Multidrug resistance-associated protein 1	ABCC1	P33527	CHEMBL3004	Primary active transporter	0.111502	7 / 10
5-Hydroxypseudobaptigenin		Acetylcholinesterase	ACHE	P22303	CHEMBL220	Hydrolase	0.111502	4 / 33
5-Hydroxypseudobaptigenin		Insulin-like growth factor binding protein 3	IGFBP3	P17936	CHEMBL3997	Secreted protein	0.111502	2 / 0
5-Hydroxypseudobaptigenin		Interleukin-2	IL2	P60568	CHEMBL5880	Secreted protein	0.111502	1 / 5
5-Hydroxypseudobaptigenin		TNF-alpha	TNF	P01375	CHEMBL1825	Secreted protein	0.111502	0 / 3
5-Hydroxypseudobaptigenin		Alpha-synuclein	SNCA	P37840	CHEMBL6152	Unclassified protein	0.111502	1 / 0
5-Hydroxypseudobaptigenin		Dual specificity protein phosphatase 3	DUSP3	P51452	CHEMBL2635	Phosphatase	0.111502	1 / 0
5-Hydroxypseudobaptigenin		Dual specificity phosphatase Cdc25B	CDC25B	P30305	CHEMBL4804	Phosphatase	0.111502	1 / 0
8-Methoxyalkynurate		High-affinity choline transporter (by homology)	SLC5A7	Q9GZV3	CHEMBL4507	Electrochemical transporter	0.0238327432783	1 / 0
Bergapten		Carbonyl reductase [NADPH] 1	CBR1	P16152	CHEMBL5586	Enzyme	0.0777583259988	0 / 2
Bergapten		Voltage-gated potassium channel subunit Kv1.5	KCNA5	P22460	CHEMBL4306	Voltage-gated ion channel	0.0777583259988	0 / 1
Bergapten		Voltage-gated potassium channel subunit Kv1.3	KCNA3	P22001	CHEMBL4633	Voltage-gated ion channel	0.0777583259988	0 / 13
Bergapten		Carbonic anhydrase XII	CA12	O43570	CHEMBL3242	Lyase	0.0690974435253	7 / 42
Bergapten		Carbonic anhydrase IX	CA9	Q16790	CHEMBL3594	Lyase	0.0690974435253	9 / 58
[truncated: 1,124 more rows]

## Sheet: Remove duplicates from Common n
Common name
TAAR1
MAOA
MAOB
SLC6A2
SLC6A4
SLC6A3
KDM1A
CYP2A6
HTR2A
CYP2D6
CYP2C9
CYP3A4
AOC3
CYP2C19
HTR1D
SIGMAR1
SLC18A2
HTR2C
MPO
ADRA2B
DRD2
CA2
MIF
GSR
CYP11B1
CYP11B2
CA6
CA4
KIF11
HTR3A
CCR1
CCR5
CCR8
NOS1
NOS2
NOS3
NQO2
IDO1
BCL2A1
IL2
CYP19A1
ALDH2
CA12
ADORA1
ADORA2A
TBXAS1
MGAM
ESRRA
ESRRB
ABCG2
CA7
HSD17B2
CBR1
ALOX12
EGFR
TYR
XDH
PFKFB3
ESR2
PTPRS
HSD17B1
ABCB1
ESR1
ALOX15
PPARA
PTGS1
TLR9
CA1
NOX4
PON1
TNKS2
TNKS
ACHE
CA3
CA14
CA13
CA5B
CA5A
DHODH
STS
ERCC5
FEN1
RAF1
CA9
PTPN1
BACE1
ADH1B
ADH1C
HDAC5
HDAC7
HDAC4
HDAC9
PARP1
ADH1A
CTSK
MCL1
HDAC6
TGM2
CAPN1
TPO
HDAC2
RGS4
MCHR1
KDM4C
ALOX5
CDK5R1 CDK5
AKR1B1
FLT3
CCNB3 CDK1 CCNB1 CCNB2
PTGS2
CDK6
SYK
GSK3B
ABCC1
TTR
CSNK2A1
CFTR
CYP1B1
AKR1B10
IGFBP3
SNCA
CRHR1
PLAT
F10
PLAU
PIM1
AURKB
ARG1
IGFBP6
IGFBP4
IGFBP5
IGFBP2
IGFBP1
BAD
GLO1
APP
MMP9
MMP2
MMP12
CD38
TOP1
DRD3
DRD4
DRD1
OPRM1
OPRD1
NMUR2
OPRK1
ADRA2A
ADRA2C
KDM4E
DRD5
MTNR1A
MTNR1B
ADRB2
HRH1
HTR6
CHRNA4
ADRA1D
HTR5A
ADRA1B
CHRNA4 CHRNB2
HRH3
ADRB3
ADRB1
CHRNA7
GAPDH
HTR2B
QDPR
NISCH
PNMT
CHRNB1 CHRNA1 CHRNG CHRND
HTR4
HTR1B
HTR1A
HTR7
HTR1E
ADORA3
LTA4H
FLT4
IGF1R
KDR
PLA2G2A
HRH2
AR
NR3C2
NR3C1
PGR
KAT2B
RCOR1 KDM1A
ADRA1A
ANPEP
CHRNA3 CHRNB4
SCN4A
DPP4
NR4A1
TRPV1
FAAH
AADAT
SCN5A
SCN2A
BCHE
DPP7
PDGFRA PDGFRB
MAP2K1
FLT1
RET
EPHB2
GRIA1
CHEK1
WEE1
EZR
ADAM17
HDAC1
ALPL
CDC25A
CDC25B
MMP1
F3
RPS6KA2
GSK3A
PIM2
MARK1
TRPM8
SLC9A1
ROCK1
ABL1
CDK2 CCNA1 CCNA2
HCK
PI4KB
EPHB4
PLAA
NCOR2 HDAC3
HDAC11
PTK6
HDAC10
MMP8
DYRK1A
GRM4
MMP7
RPS6KB1
AURKA
CCND3 CCND1 CDK4 CCND2
ALPG
BMP1
PDK1
PDPK1
BRAF
CDK4
MMP25
TERT
AMY1A
GRK6
FNTA FNTB
AHR
PLK1
MET
ALK
AXL
CDK2
GPR35
DAPK1
MPG
SLC22A12
FADS1
EGLN1
VEGFA
GPR84
DAO
SRC
SRD5A1
CHRNA3
CXCR2
DCTPP1
METAP2
KCNMA1
HDAC8
PSMB5
TDO2
HSD17B3
CYP17A1
BRD9
GABRB3 GABRG2 GABRA5
PDE7A
ALDH5A1
ABAT
NQO1
LRRK2
PRKDC
TAS2R31
SHBG
AKR1C3
CES2
PLA2G1B
PPARG
MMP13
SLC5A2
GRM5
EDNRA
POLB
PLA2G5
PLA2G10
RXRA
GRM2
CES1
KLK1
KLK2
SERPINE1
PLG
PTGER3
SGK1
CTSL
HNF4A
HPGDS
PTGER1
ERN1
MMP3
CLK1
BCL2L1
DYRK1B
PGF
HSD17B14
KIT
FGFR1
CTSB
INSR
YWHAG
SIRT2
PTGER2
PIK3CB
PIK3CA
VCP
BCL2
LCK
CCNE1 CDK2
CCNE1 CDK3
RPS6KA5
EIF4A1
PRKACA
PIK3CG
AVPR2
F2
PIK3R1
PYGL
PTK2
CDK1
PKN1
NEK2
CXCR1
CAMK2B
AKT1
NEK6
NUAK1
AKR1C2
AKR1C1
AKR1C4
AKR1A1
MAPT
TOP2A
MYLK
APEX1
KCNA3
TUBB1
ODC1
MAPKAPK2
MAPKAPK5
CYSLTR2
NAE1
ST6GAL1
NR1H3
SIRT1
PDE4B
PTGFR
CYP24A1
POLA1
LYPLA1
LYPLA2
MAP2K2
TYK2
MAP3K7
MKNK2
PLK4
CDK5
MAP2K7
RELA
ADCY10
LTB4R
MAP3K14
HSD11B1
PDGFRB
PDGFRA
MAPK3
ADCY1
NUDT1
P2RX7
HSP90AB1
HMGCR
CSF1R
GPER1
CDK1 CCNB1
CDK7 CCNH
CDK9 CCNT1
CSNK1A1
NTRK1
MAPK15
CAMKK2
INSRR
CNR1
CNR2
TTL
MTOR
GPR55
GPR18
ACE
REN
GABRA1 GABRB2 GABRG2
GABRA3 GABRB2 GABRG2
GABRA2 GABRB2 GABRG2
GABBR2 GABBR1
GABRR1
SLC6A11
SLC6A13
MAN1B1
AGL
TRPA1
SRD5A2
RARG
RXRG
RARB
RARA
AMPD2
CPA1
PRKCA
RASGRP3
CTNNB1
ITGAL ICAM1 ITGB2
IMPDH2
FBP1
KDM6B
TYMS
CCR2
HCAR3
KDM5C
KDM4A
KDM4D
KMO
CAPN2
HCAR2
TLR4
KDM3A
FTO
NGFR
TPMT
GLI2
GLI1
PTPN2
EPHX2
CCNC CDK8
CDK8
GRM1
NAAA
ASAH1
BRD4
BRD2
EPHX1
SPHK2
HPGD
DUSP1
TDP2
DNMT1
DNMT3L DNMT3A
PTPRC
TNF
ITGAL
PTGER4
PTGIR
PTGDR
SERPINA6
SLC22A6
GABRB3 GABRG2 GABRA1
ESRRG
KDM4B
KDM5B
RNPEP
GRK2
PARP10
FDPS
PAM
PARP14
PTGDR2
CAD
NOTUM
CSNK2A2
CPB2
CPN1
NFE2L2
CYP1A1
CYP1A2
STAT3
TUBB3
CCNE2 CDK2 CCNE1
IKBKG IKBKB CHUK
CCND1 CDK4
NAT1
PDE5A
ADCY5
PARP2
PIM3
PTGES
MME
TAS1R3 TAS1R1
EGLN3
PPM1B
PPP1CC
ACE2
KDM2A
PHF8
KDM7A
SLC16A3
OXER1
CPA3
SLC15A1
FABP4
PDE9A
CPB1
CDC7
DUSP3
SLC5A7
KCNA5
NFKB1
TEK
MAP3K8
HSPA1A
SQLE
FGR
LYN
ERBB2
TACR1
CACNA2D1
PLAUR
DPP8
HSP90AA1
PTP4A3
SLC7A5
FYN
GABBR1
TH
ENPEP
FOLH1
KYAT3
PTK2B
TNNC1 TNNT2 TNNI3
FDFT1
PGGT1B FNTA
ADORA2B
PRKCE
SLC16A1
AMPD3
DDO
P4HTM
GBA
INMT
CXCL8
GPR17
SLC6A1
HDAC3
GRM7
NR1H4
KYNU
GRIK5
GRIA4
GRIA2
THRA
THRB
GRIK1
SLC1A1
GRM3
GRM8
GRIK2
GRIK3
GRM6
SLC1A2
SLC6A12
BBOX1
ERAP2
EPHA2
EPHA5
EPHA4
EPHA8
EPHA6
EPHA7
EPHB3
EPHA3
EPHB1
EPHA1
EPHB6
CTSC
MC1R
PTPRA
GRB2
YARS
ECE1
SLCO1B1
PIN1
CCR3
PARP15
XIAP
CTSS
HLA-A
PTPN6
FABP1
CREBBP
CASP1
CTSA
LAP3
ACER2
CCKBR
PYGM
PDYN
NAALAD2
BHMT
SLC29A1
MAPK14
UGCG
GBA2
MGMT
PEPD
XPO1
PDE4D
CASR
RIPK2
LDHA
CTSV
MC4R
DHFR
CASP6
AURKC
JAK3
JAK2
BCAT2
TGFBR1
GABRA1
MAPK8
BACE2
MAPK10
MAPK9
MAP3K20
ABL2
TGFBR2
MDM2
ECE2
HAO1
FABP3
FABP5
PPARD
FFAR1
FABP2
G6PD
GPBAR1
VDR
UGT2B7
NPC1L1
ACLY
PRKCB
ROCK2
GHSR
DNM1
IDE
MAPK1
DPP9
KCNH2
CCNA2 CDK2
TTK
SMYD3
TYRO3
PDE3A
PDE3B
KCNJ1
ACACB
MELK
CHRM4
CHRM5
CHRM2
CHRM1
CHRM3
MGLL
KCNN4
SLC7A11
KISS1R
PABPC1
ADK
ADA
PNP
JAK1
MPI
