# Supplementary material for: Seasonal Metabolic Profiling and Anti-Inflammatory Potential of Spatholobus suberectus Leaves Based on Metabolomics and Network Pharmacology
Source: Plants (Basel). 2026 May 15;15(10):1509. doi: 10.3390/plants15101509 (PMC13210576; doi:10.3390/plants15101509)
Supplement: Supplementary file 1 [file plants-15-01509-s001.zip › Table S5_Target Collection Results of Inflammation.xlsx]

## Sheet: Remove duplicates 
NLRP3
IL6
TNF
CRP
IL10
TLR4
IL1B
CXCL8
NOD2
SYK
MEFV
TGFB1
CCL2
NFKB1
IFNG
PTGS2
IL17A
IL1RN
STAT3
ELANE
IL4
TNFRSF1A
HLA-DRB1
TLR2
IL13
CTLA4
LINC02605
IL1A
HLA-B
HMGB1
IL18
PRTN3
BDNF-AS
ICAM1
ALB
SOD2-OT1
FASLG
MIR146A
NFKBIA
FOXP3
CFTR
MPO
FAS
TNFAIP3
ADIPOQ
MMP9
MIR155
MIR21
PPARG
CERNA3
IL5
TLR3
VCAM1
MIF
ILRUN
IL10RA
APOE
THBD
IRAK1
CD40LG
STAT1
IL2
RNASE3
MVK
SAA1
CCR1
PTPN22
JAK1
SELE
MMP1
MIR146B
MROCKI
TLR7
RIPK1
ITGAM
CCL5
STING1
PSTPIP1
CCL11
INS
RELA
IL37
AMANZI
IL10RB
IL2RA
MIR223
CSF2
OTULIN
IKBKG
IL23R
CXCL10
H19
AKT1
PIK3CD
IL1R1
MIR125A
NOS2
PTX3
PLG
ITGB2
NLRP12
PGR-AS1
IRF5
NLRP1
HMOX1
STAT4
CYBB
RETN
EGFR
SPP1
NFE2L2
CASP1
LTA
PIK3CG
LEP
S100A9
NLRC4
IL33
PDCD1
TBK1
CCL3
SELP
TP53
CD4
MAD1L1
IKBKB
AGER
MYD88
IFNGR1
CARD8
SERPINE1
CYBA
IL12B
ADA2
TLR9
IL22
KNG1
CHI3L1
PSMB8
C3
ALOX5
S100A8
MAPK14
IL12A
ADAM17
C4A
CCR5
F2
IFIH1
TEK
HLA-DQB1
SERPINA1
XIAP
IL36RN
CASP8
HLA-DPB1
TSLP
UBA1
SPINK1
NFKB2
FLG
LTF
VEGFA
CP
MTOR
LCN2
CXCL2
NCF2
TREX1
CD40
CD14
CXCL1
PIK3CA
HP
CTNNB1
MIR34A
CIITA
MIR126
DEFB4A
TLR8
MMP3
CXCR2
ABCB1
TNIP1
NCF4
CXCR3
SELL
MIR452
IRGM
MIR122
CSF3
PPARA
TRAF6
ACE
PTGS1
NOD1
MMP2
IL12RB1
ADA
SOCS1
EDN1
PRSS1
CBS
RBCK1
FCGR2A
SLPI
MIR17
MIR142
TTR
ERAP1
LMNA
MIR221
TMEM67
NR1H4
HLA-DQA1
MBL2
NCF1
SRC
MIR7-3HG
WAS
MALAT1
TNFRSF1B
CYBC1
SHARPIN
SCGB1A1
DOCK8
CASP3
PRF1
IL17RA
LPIN2
IL21
VDR
IL4R
TIMP1
IL6R
CCL4
GAS5
ABCD1
PLCG2
PTEN
FCGR3B
GPT
LPL
TNFRSF11B
MIR199A1
PAX6
CD274
TNFAIP6
ANGPT1
VWF
CXCL12
CXCR4
MIR214
IL1RAPL2
TLR1
BDNF
CD163
GGT1
CTRC
ANXA1
IL15
CDKN2B-AS1
GPIHBP1
NAMPT
DSP
BTK
ADAR
TNNT2
IFNA1
TNFSF11
MIR150
ACE2
FPR2
ATG16L1
LOC126862264
SLC37A4
CD8A
DNASE1
RIGI
ENG
MIR30A
F2RL1
AIRE
F3
IL2RB
C4B
CREBBP
MIR222
NR3C1
IRAK3
IFNB1
PWAR1
HIF1A
PTPN6
IRAK4
MST1
CX3CR1
JUN
APOC2
HLA-DPA1
SLC22A4
TGFB2
DOCK11
MIR483
ACVR1
CD44
NOS3
PLA2G7
SAMHD1
BRAF
CASR
MIR494
MIR132
FPR1
MIR20A
EPX
OPTN
IL17F
PLA2G2A
TLR6
MIR125B1
CXCL9
GZMB
MIR210
GPR35
APP
MAPK1
TTC7A
TAC1
TNFSF4
HSPD1
CD19
CTSG
HFE
CCR7
CCR3
ELN
S100A12
IGF1
TRPV1
PIK3R1
IGHE
NEAT1
APOA5
ETS1
COL7A1
MALT1
MIRLET7C
PLAT
CPA1
ZEB1
CHUK
CR2
MMP8
TF
SOD1
IRF1
ELF4
ARPC1B
IL6ST
BCL2
TNNI3
PADI4
JAK2
FERMT1
COL4A1
BMP6
PYCARD
TNFSF15
HAMP
ANGPT2
TLR5
NGF
MIR145
CD79A
RET
MIRLET7B
COX5A
PON1
CCL20
APOA1
IL7R
CGAS
MIR27A
LCK
CD55
UNC13D
SERPINC1
IL9
SMAD3
SPINK5
CAT
THBS1
SIRT1
DNASE1L3
RBP4
CARD14
MTHFR
KRAS
GPBAR1
PTGDR2
REG3A
LBP
RNASEH2B
IL7
SAA4
GDF15
LACC1
NR1H2
PITX2
STXBP2
CX3CL1
CCL17
FCGR2B
MIR199B
DKC1
C5AR1
TREM1
POLA1
SOCS3
CDH1
TGFBR2
LTB4R
TBX21
COL18A1
UBE2L3
TNFSF12
CAV1
SLC10A2
F5
GSK3B
ZAP70
CSF1
MIR197
MIR140
LGALS3
ADRB2
CD28
SLC29A3
STAT6
HGF
APOB
IL3
MAPK8
IRF3
MIR22
SOD2
TCF4
RAC1
RARRES2
REL
HAVCR2
LRBA
CAMP
FN1
TTN
PVT1
C5
TERT
BTNL2
SFTPC
SFTPD
RNASEH2A
FLNA
IL23A
CD36
IL1RL1
GRN
LMX1B
EPO
BACH2
COL1A1
ITK
MECP2
GHRL
IL21R
GSTM1
ITGAL
EPCAM
NR1H3
INAVA
POMC
TGFB3
RNF31
GUSB
MUC1
EGF
XDH
MIR23A
DPP4
CASP10
IL16
PGM3
FADD
MIR133B
MIR451A
SELPLG
ESR1
TRAF3
MAF
CCR2
WIPF1
SLC17A5
IKZF1
MIR381
ABCB4
IL2RG
LYST
FGF2
ACKR2
ALOX15
PRKCD
TGFBR1
RTEL1
PDE4A
CYP1B1
P2RX7
IDO1
MIR130A
CNTNAP2
HSPA4
KLRC4
CALCA
BPI
TUG1
SLC9A3
TRA-TGC7-1
SEMA4D
CXCL5
RNASEH2C
RHOA
CLDN2
IL11
CD80
MUC5B
CCL13
CCDST
ALPK1
CLEC7A
CARMIL2
SERPINF1
PSMB4
MAP3K7
FOS
RIPK2
SIRT6
RAG1
MIR195
AICDA
SNCA
STAT5A
FOXC1
TREM2
CCL7
FGF10
HPGD
AHR
FBN1
TGM2
OPA1
ICOS
GC
OSM
SERPINB1
LOXL1
CARD11
AP3B1
G6PD
PTGER4
ACP5
GFAP
KDR
TACR1
MUC5AC
SQSTM1
CXCR1
HOTAIR
GATA3
SMAD4
HPS1
IGHG1
ITCH
ISG15
SH2D1A
LRP1
MYH7
IFNAR2
CCR6
NPPB
SERPINA3
ITGA4
TAP2
MMP13
MIR486-1
PRSS2
KRT18
SFTPB
MIR127
TNFAIP8L2
MIR335
CD86
VTN
RAC2
RAB27A
IL12A-AS1
CRH
CCL22
CFH
KL
MIR143
AIM2
BCL2L1
B2M
STAT5B
TERC
FGF23
SKIC3
FGFR2
ARG1
TRPV4
WDR36
PLEC
UBAC2
CYLD-AS1
F2R
BLK
BEST1
CYLD
RSPH4A
VEGFC
LYN
STAT2
CCDC40
GDNF
PLA2G6
TFRC
TRIM21
SLC7A7
BDKRB1
MIR320A
IFNG-AS1
UBR1
NTF4
MUC2
GAPDH
SKIC2
MASP2
HLA-A
ABCG8
TXN
RAG2
CANT1
CREB1
CD27
C1S
CXCL13
JAK3
DCLRE1C
CCR4
SREBF1
BANK1
MYOC
MIR93
GNE
MMP12
COL2A1
NOTCH1
IL18R1
RIPK3
PARP1
TYK2
HBB
COL5A1
CD69
GUCY2C
SAA2
CTSB
APOH
GATA2
FCGR3A
PIK3CB
G6PC1
DNAH11
FGF7
MIR148A
BAG3
FCGR1A
MYO5B
COL3A1
MAPT
AP1S3
CDKN2A
TNFRSF13B
CD68
DNAH5
HYDIN
PWAR4
LRRK2
PDGFRA
BGLAP
ACTB
AZU1
RELN
RSPH9
MIR199A2
PTPRC
TAP1
OFD1
SFTPA1
CMKLR1
MAPK3
PRKCQ
ABCA1
MIR200C
SMAD2
CXCL11
NLRP2
CYP27B1
CCN2
PECAM1
SPI1
RSPH1
RPGR
ABCB11
FLT1
MEG3
CEP290
SCNN1A
CLC
SLC39A4
IFNGR2
TICAM1
NF1
ERBB2
STX11
CYP19A1
MIR125B2
TIMP3
EDNRA
MIR29A
CAPN5
MIR409
PF4
ABCA3
C1R
DUOX2
SLC26A3
COL1A2
CD81
HNF1A-AS1
LTBP2
STUB1
PPARD
TRPA1
SCARNA5
PRKCA
BMP4
DNAL1
TYROBP
CCL24
VIP
PITX3
G6PC3
ECM1
MYC
NLRP6
LIPA
MIR423
CLDN1
ZC3H12A
FLT4
FOXE3
PTGES
MIAT
SLC11A1
TIMP2
PTPN11
GSTP1
CASP6
SAT1
DNAAF1
SST
ANXA5
HLA-G
PLAU
CASP4
HLA-DRA
RELB
NR1I2
PXK
CCL26
TJP1
MIR10B
MET
ATRIP
ATRIP-TREX1
ATM
CYP2E1
F13A1
TNFSF13B
FGFR1
GPR84
DCN
NPHP1
MIR379
CD59
AGT
PROCR
DNAAF11
DNAAF4
KIAA0319L
FCHO1
MIR31
TSHR
MIR99B
MIR151A
PTPN2
FMNL2
TLR8-AS1
ENPP2
HPSE
IL32
IL5RA
ITGB1
CXCL3
CCL8
DNAI1
OCRL
PSEN1
MIR10A
HSPA5
AXL
TRB
PLCG1
TCIRG1
GJA1
CEBPB
IL1R2
WG
LAMB3
DSG1
PAPPA
MOG
PTGDR
LTA4H
CTSC
DEF6
COMP
AIF1
IL1RAP
STIM1
AGTR1
NLRX1
MIR203A
DNAAF3
BRCA1
TMEM126A
OPA3
SBF2
MBP
LAMC2
FBLN5
MMP7
CSF1R
FGFR3
NOP10
TPO
CD247
CYP3A4
BMPR2
EP300
IL36G
AR
ADGRE5
TSC2
ACKR1
NLRP9
CCL27
GJB2
HSPA1B
MRTFA
MIR501
BMP2
JAZF1
TNFRSF11A
MIR301A
PRKACA
SHBG
ARRB2
MIR215
DNAI2
CCDC39
ZMYND10
TSC1
WDR1
MME
LGALS1
CD47
THRIL
SPINT2
COL17A1
PGF
IGFBP3
TRNT1
CCNO
HMGCR
ITGB4
MIR9-1
MIR495
CFTR-AS1
VCAN
GNAS
EPHX1
NOX1
CD244
ENO1
PLAUR
AP4B1-AS1
HLA-C
NME8
LDLR
IRF8
NCF4-AS1
NPY
MIR362
HSPB1
COPA
IL18BP
APC
MC1R
SNORD15A
GSTT1
SNHG29
ALPL
CYP27A1
ASB10
ABCC2
KLF2
EPRS1
PPARGC1A
ODAD2
SIGIRR
PTH
LOC126863253
MYO5A
MIR98
STX3
RUNX1
UNC45A
PPBP
IFNA2
MIR216A
HSPA1A
CHEK2
LIG4
FUT2
TRAF2
DRC1
PRKN
CD209
KLF4
NFAT5
ORM1
TXNIP
TNC
SCNN1B
ABCG2
TJP2
ODAD3
PTGER2
HRH1
MIR144
MUC16
PI3
MIR124-1
MT-TP
CCDC65
IL6-AS1
PSENEN
MIR15B
FERMT3
CHIT1
MGP
GFI1
IL25
BCL10
CD34
POLG
GBA1
DNAAF2
HSD11B1
NCSTN
CYCS
IKBKE
MIR92A1
CNR1
ADAMTS13
TYR
FOXJ1
EDNRB
LOC126859963
DCDC2
RSPH3
ODAD1
NR4A1
MIR29B1
FCN3
YAP1
SAG
SPG7
IL27
CCK
ADM
CASP9
TINF2
KITLG
CARD9
ALPP
GAS8
AMBP
S100B
SERPINB2
SULT1A3
REN
MIR128-2
ATP8B1
UGT1A1
SLC22A5
POSTN
ITPKC
SMARCA4
KRT16
NCAM1
PRG2
CCN1
GATA1
CLU
ZFAS1
ALOX5AP
CST3
MIR328
TNFSF14
TRC-GCA24-1
SLC2A1
MKS1
NINJ1
MKKS
LOC111674472
DNAAF5
BAX
PSMB9
MYH14
MIR16-1
HDAC2
SDCCAG8
CXCL16
CFI
MIR497
ASAH1
LMNB1
SERPING1
UMOD
NR4A2
MIR191
CYP7A1
LOC106029312
CHD7
FRG2C
RFX5
KEAP1
SPAG1
MIR192
BIRC3
TCN2
INVS
KIT
CDX2
CCL18
MYH11
MIR181A1
EREG
MIR141
CCND1
MIR200B
CLEC12A
ITGB3
SLC10A1
OLR1
TNFRSF18
LPO
NTRK1
NLRP10
TRIM22
TOM1
MBTPS2
BRCA2
SMPD1
MIR590
PI4KA
TRAF3IP2
PROC
MIR200A
PLA2G4A
HTR1A
ZNF354A
MCIDAS
TIRAP
NFKBIL1
PCSK9
MIR130B
ATP4A
ARPC5
SNHG14
CALR
ABCG5
MIR34C
ALMS1
SBDS
NOS1
BANCR
MIRLET7D
HBEGF
CPT2
BCL6
TET2
CR1
CMA1
NKX2-1
KRT7
GJB6
HSP90AA1
CYP1A1
SI
IFNAR2-IL10RB
CEACAM5
ARG2
GSN
MEN1
MIR212
MIR19B1
P4HA2
LTBR
FXN
MIR326
LMF1
FLNC
DEFB1
PRL
TNFRSF25
SLC5A1
GCG
MC4R
NAGLU
F8
CFAP298
SLC25A13
UCN
UCP2
MIR18A
VCP
PDE3B
COMT
ATP12A
KRT10
PNPLA3
PIEZO1
TNFSF10
TGFA
LOC111674475
ESR2
GLA
CLEC5A
BBS9
LIF
BIRC2
JAGN1
LPA
LACTB
FGB
LMBRD1
ABCA4
ADAMTS5
TARDBP
LAMA3
CETP
DNAH1
MIR671
BSG
CCL15-CCL14
DNAH8
APOC3
ACTA2
AOC3
XBP1
CDC42
MIR149
UCA1
FOXO3
IRF4
CXCL6
COL5A2
F10
MIR30D
DUSP1
SNHG16
ELF3
SGK1
CHRNA7
FOXD2-AS1
NLRP11
SLC39A8
MIR99A
GAST
ITGA3
SCNN1G
HCK
MIR324
IDUA
PSMG2
LIN54
USP50
NR3C2
HULC
AIMP1
IL31
MDK
AREG
GNA11
GNAQ
NLRP13
MSR1
HPX
MKI67
MIR24-1
MIR382
CD38
DGAT1
EGR1
MAGT1
RMRP
RFXANK
SMAD7
ITGA6
MIR25
ADORA2A
ABCC6
NLRP14
LIPG
EIF2AK2
ATP7B
CLEC4A
CA2
MFN2
C1QA
IFT172
HDAC9
S100A7
HRH4
NPC1
MIR369
GBP5
CYSLTR1
MIR383
HNF1A
AFP
TNFRSF13C
PRG4
DOCK2
RFXAP
RNU7-1
APOL1
LOC126859861
SAMD9
SCLT1
IL1RL2
NHERF1
SFTPA2
CCR10
HDAC1
AP3D1
MIR26A1
BRD4
LSM11
MIR186
MIR361
KRT5
CEACAM6
UBD
MPZ
MIR204
MIR27B
CARD16
PAX1
MADCAM1
BDKRB2
SMARCD2
CFD
USB1
ATF3
PRKDC
PLA2G10
AHSG
XIST
IFI16
SNHG1
TRE-TTC3-1
FAM111B
CCR9
CHIA
F12
DNAAF19
MAP2K1
TNPO3
C15orf48
FGA
CENPF
CASP5
GLB1
MIR339
RPE65
MIR185
NOX4
IL22RA2
MIRLET7E
AMACR
STXBP3
MLH1
FOXO1
PLA2G2D
CDH5
TPT1
SLC40A1
LEPR
MMEL1
GPR65
CASP7
DEFB4B
TSPO
WNT5A
MIR196A1
PNPLA2
PTK2
MAP3K14
TNFRSF12A
IL19
CNR2
NOTCH3
MEP1B
FMR1
NEUROG3
PROKR1
CNTF
HSPA8
SOX9
GPX3
ADORA2A-AS1
SLC30A4-AS1
CD44-AS1
NRP2-AS1
MX1-AS1
MAVS
NEFL
MIR296
NKX2-3
KLRK1
CORO1A
CCRL2
CLEC4E
SPTAN1
LOC111674477
LOC113664106
RORC
RBP3
CKB
HSP90AB1
MX1
MMP14
SLC26A9
PARN
FFAR4
SIK2
LCT
HSD3B7
CD1D
VIM
DDX3X
LY96
CSF2RA
ITGAX
CYP2C19
TNFRSF10A
IL17C
IL26
MIR342
FKBP5
NOTCH2
PDE7A
OTOP1
PSMA3
PINK1
TNFRSF4
USP25
TMPRSS2
YWHAZ
LEPQTL1
SLC6A4
MIR378A
ASS1
GPS2
ACAN
DNAH9
IL13RA2
KRT19
MASP1
TOR1A
MLKL
PCSK1
MIR7-3
HJV
TMSB4X
RTN4
F7
NEU1
CAVIN1
MIR96
MIR187
MIR31HG
DYSF
SERPINA6
ORM2
COL4A4
PDGFRB
MC3R
RLBP1
TRAF1
BIRC5
ATP7A
PIGA
DARS2
LOX
NCKAP1L
WDR19
CYP7B1
HADHA
HPS4
PSMB8-AS1
C9orf72
CFLAR
KARS1
CCR8
RN7SL1
EBI3
GSDMD
TP63
PRDX1
MAP3K1
DNAAF6
LOC113633877
LOC130058479
LOC126860303
PRSS3
RC3H1
THBS4
PCAT1
DVL1
DST
THY1
SOD3
FABP5
TRD-GTC9-1
CRNDE
HSPG2
MIR148B
ARL6
SDC1
SEMA7A
MIR338
ANKH
KIR3DL1
GHR
ZMPSTE24
SERPINH1
PTGES2
CYP4F3
ENTPD1
PKHD1
CCL21
MIR154
NLRP4
ITPR1
MIR485
CFAP300
ZFP36
CXCR6
NT5E
CKM
GALNS
MIR152
AKR1D1
PANX1
RUNX2
CLPB
BRINP3
ACHE
IL17D
SH3BP2
NPHP4
RO60
MITF
LGALS9
SCARB1
CDKN1B
FOXC2
IFNL3
LBR
CCN6
CEBPE
TH
PLVAP
MLX
IGFBP1
FYN
EPHB2
TG
ECE1
POU2AF1
MIR345
EPHB4
CXCR5
SRP72
CYP2D6
SELENOS
TRIM65
CDKN1A
MIR198
MIR211
GPHN
NRAS
AQP5
C1QBP
MIR455
MIRLET7I
PIAS1
IGF1R
GCH1
FUS
IFNAR1
MAP3K5
PRKAA1
NQO1
MGST1
RASGRP1
PLIN1
CPOX
TRAPPC11
S1PR2
CYP4F2
CPB2
ERBB3
ENPP1
TOLLIP
IRAK2
SNHG12
KRT1
PIK3C2A
SRP19
NTRK2
IRF2BP2
LAMP1
LST1
RCVRN
FABP2
CTSL
NR4A3
CD83
SRP68
CD3G
EXTL3
IGES
AKT2
MIR92A2
CRHR2
ACO2
ERBB4
FZD4
SLC35C1
MIR424
HSD11B2
P2RY2
DKK1
ELAVL1
BGN
GPX2
UTP4
MAP3K3
KRT8
DAPK1
HAX1
IL1F10
MIR133A1
WFS1
NPPA
SAR1B
KDM6B
DNMT3A
GJB1
MMP10
MRC1
ABCF1
RNASEL
C1QB
PARK7
GNAI3
GAS6
TNFRSF9
RHO
CRYAA
VSIG4
MIR106A
MIR663A
C2
IL17RC
HAVCR1
ALPI
TKT
FBXO11
CTNNA1
RARB
IGF2
PPIA
AGTR2
MIR373
AEBP1
NPHP3
MIR181B1
SIK3
CSN1S1
CYSLTR2
SMO
PDK1
MMUT
FABP4
DMD
FSTL1
MIR29C
CD1A
DNM1L
HPS6
DHFR
TRIM33
CUBN
PTGER3
CCL1
PLP1
MIR184
STK11
IQCB1
COL11A1
MIR100
TGM1
GH1
MIR532
TRL-TAG1-1
FLCN
MIR299
F2RL3
MSN
ZEB2
BSCL2
TYRP1
CYP24A1
PKM
IRF7
PTK2B
IL17RB
KRT14
DEFB103B
MUC6
EFEMP2
IFNL1
MIR346
NGFR
S1PR1
MS4A2
MIR26B
HNF4A
MIR134
RPGRIP1L
GAS2L2
NPC2
SNORD44
MIR30E
MIR181C
MAOA
ADORA3
ANKZF1
EZH2
TREML1
PNP
DPP9
ITIH4
CC2D2A
MIR106B
PERCC1
A2M
ITLN1
MYH9
GPX4
ALDH2
TP73
PPP1CA
SPIB
ZNRF1
AQP1
NLRC5
CD70
NFATC1
DGUOK
HRAS
SERPINB4
SERPIND1
FCER1A
PSIP1
HRG
SERPINA7
BRWD1
MB
SNHG22
ALDOA
ANPEP
PAX2
DDX41
DEFA1
LOC100287329
PSC
A2ML1
IARS1
CISH
CTPS1
SRP54
TNFRSF6B
RAB8A
LTB
IVL
PON2
MIR20B
SGSH
NR2E3
NBN
TAB1
FTO
CD46
HNF1B
SUCNR1
IL12RB2
KRT17
SPARC
APLN
NRG1
ENO2
SERPINF2
CFP
MAPKAPK2
LTC4S
CDH26
MIR208A
ATOH1
MCL1
KCNJ11
SPHK1
PHGDH
KLF6
INSR
CLEC1A
ACVRL1
MTHFD1
CCL19
CIDEC
BECN1
MIR511
TAFAZZIN
CD58
RPS27A
ARID1A
KIR2DL4
FAS-AS1
ACADVL
SIGLEC8
IL15RA
CHGA
CEACAM3
DEFA5
SCT
MAP3K8
KRT6A
MERTK
CD5L
CYP1A2
TRAF3IP1
RPL11
F13B
ADORA2B
MIR23B
ADAM33
CD200R1
MIR500A
PRMT5
AXIN1
AKR1B1
WT1
MIRLET7A1
MIR487B
DPEP1
PHEX
DNAH7
KCNQ1OT1
MIR208B
NRIR
VPS33B
MIR193B
PIN1
DHCR7
FASN
PRKRA
ERAP2
SP1
ITGAV
DMBT1
HNMT
BBS5
NAIP
CLCA1
PGR
MIR147B
ANGPTL2
ADH1B
ERG
ORMDL3
CEP164
MARS1
SUMF1
MAP2K2
CBR3-AS1
PTGDS
PXDN
TBX4
SCGB3A2
LTBP4
LAMP2
MSH2
FLNB
GZMA
MAP1B
DCTN1
ATG5
SLC34A1
ODAD4
FAP
TFF1
SLCO1B1
NR1D1
P2RY12
GRK1
LTBP1
MIR503
SERPINA4
MIR365A
KLKB1
HPS3
CTSS
BCHE
IL20
TRIM32
PTPN1
TFR2
LIPE
SNHG7
MIR193A
MYSM1
OCA2
ALOX12
MIR33A
ITGA2
CFB
MC2R
CKMT2
GLP1R
FIP1L1
MARCKS
PPIB
HPRT1
ICAM2
TPMT
CLEC4C
TTC8
CFAP418
DNASE2
ENPP7
MAT2A
UCHL1
IL22RA1
CD226
MAZ
MIR30B
SNHG5
MIR107
AGPAT2
SHC1
LPAR1
TFF2
TPP2
DSG2
LRRC56
TBC1D4
TBX5
SDHA
CSF3R
F11
SETD2
BBS7
MACIR
IFT140
CRHR1
ICAM3
HSP90B1
MIR519D
PDE5A
IL18RAP
STK4
MIR15A
ATOD1
UBC
SNHG8
PDPN
CGA
AAAS
BBS4
UNC93B1
MIR155HG
OPRM1
NAT2
KLRB1
FXR1
CXCL14
ITGA5
DNAH6
PSAP
WDPCP
MRGPRX2
AHI1
ACTN4
SEC61A1
PEPD
SCARB2
SDHB
CD93
CDKN3
BBS10
CLCN5
ANGPTL4
JAG1
SIRPA
LYVE1
FGF21
TFPI
LDHA
GAL
HDAC4
PLA2G1B
AK2
LOC110806263
AMH
TNFRSF8
SCD
CD151
RORA
KIR2DL3
STK36
PCNA
EZR
ATXN2
NLRP8
FAM13A
EPAS1
PTAFR
CCL23
TOP1
DNMT1
FEM1A
ODC1
GPR32
NR1I3
LRG1
BBS2
BBS12
SOX2
MIR19A
MIR518B
VPS13B
CKMT1B
[truncated: 527 more rows]

## Sheet: Genecards
NLRP3
IL6
TNF
CRP
IL10
TLR4
IL1B
CXCL8
NOD2
SYK
MEFV
TGFB1
CCL2
NFKB1
IFNG
PTGS2
IL17A
IL1RN
STAT3
ELANE
IL4
TNFRSF1A
HLA-DRB1
TLR2
IL13
CTLA4
LINC02605
IL1A
HLA-B
HMGB1
IL18
PRTN3
BDNF-AS
ICAM1
ALB
SOD2-OT1
FASLG
MIR146A
NFKBIA
FOXP3
CFTR
MPO
FAS
TNFAIP3
ADIPOQ
MMP9
MIR155
MIR21
PPARG
CERNA3
IL5
TLR3
VCAM1
MIF
ILRUN
IL10RA
APOE
THBD
IRAK1
CD40LG
STAT1
IL2
RNASE3
MVK
SAA1
CCR1
PTPN22
JAK1
SELE
MMP1
MIR146B
MROCKI
TLR7
RIPK1
ITGAM
CCL5
STING1
PSTPIP1
CCL11
INS
RELA
IL37
AMANZI
IL10RB
IL2RA
MIR223
CSF2
OTULIN
IKBKG
IL23R
CXCL10
H19
AKT1
PIK3CD
IL1R1
MIR125A
NOS2
PTX3
PLG
ITGB2
NLRP12
PGR-AS1
IRF5
NLRP1
HMOX1
STAT4
CYBB
RETN
EGFR
SPP1
NFE2L2
CASP1
LTA
PIK3CG
LEP
S100A9
NLRC4
IL33
PDCD1
TBK1
CCL3
SELP
TP53
CD4
MAD1L1
IKBKB
AGER
MYD88
IFNGR1
CARD8
SERPINE1
CYBA
IL12B
ADA2
TLR9
IL22
KNG1
CHI3L1
PSMB8
C3
ALOX5
S100A8
MAPK14
IL12A
ADAM17
C4A
CCR5
F2
IFIH1
TEK
HLA-DQB1
SERPINA1
XIAP
IL36RN
CASP8
HLA-DPB1
TSLP
UBA1
SPINK1
NFKB2
FLG
LTF
VEGFA
CP
MTOR
LCN2
CXCL2
NCF2
TREX1
CD40
CD14
CXCL1
PIK3CA
HP
CTNNB1
MIR34A
CIITA
MIR126
DEFB4A
TLR8
MMP3
CXCR2
ABCB1
TNIP1
NCF4
CXCR3
SELL
MIR452
IRGM
MIR122
CSF3
PPARA
TRAF6
ACE
PTGS1
NOD1
MMP2
IL12RB1
ADA
SOCS1
EDN1
PRSS1
CBS
RBCK1
FCGR2A
SLPI
MIR17
MIR142
TTR
ERAP1
LMNA
MIR221
TMEM67
NR1H4
HLA-DQA1
MBL2
NCF1
SRC
MIR7-3HG
WAS
MALAT1
TNFRSF1B
CYBC1
SHARPIN
SCGB1A1
DOCK8
CASP3
PRF1
IL17RA
LPIN2
IL21
VDR
IL4R
TIMP1
IL6R
CCL4
GAS5
ABCD1
PLCG2
PTEN
FCGR3B
GPT
LPL
TNFRSF11B
MIR199A1
PAX6
CD274
TNFAIP6
ANGPT1
VWF
CXCL12
CXCR4
MIR214
IL1RAPL2
TLR1
BDNF
CD163
GGT1
CTRC
ANXA1
IL15
CDKN2B-AS1
GPIHBP1
NAMPT
DSP
BTK
ADAR
TNNT2
IFNA1
TNFSF11
MIR150
ACE2
FPR2
ATG16L1
LOC126862264
SLC37A4
CD8A
DNASE1
RIGI
ENG
MIR30A
F2RL1
AIRE
F3
IL2RB
C4B
CREBBP
MIR222
NR3C1
IRAK3
IFNB1
PWAR1
HIF1A
PTPN6
IRAK4
MST1
CX3CR1
JUN
APOC2
HLA-DPA1
SLC22A4
TGFB2
DOCK11
MIR483
ACVR1
CD44
NOS3
PLA2G7
SAMHD1
BRAF
CASR
MIR494
MIR132
FPR1
MIR20A
EPX
OPTN
IL17F
PLA2G2A
TLR6
MIR125B1
CXCL9
GZMB
MIR210
GPR35
APP
MAPK1
TTC7A
TAC1
TNFSF4
HSPD1
CD19
CTSG
HFE
CCR7
CCR3
ELN
S100A12
IGF1
TRPV1
PIK3R1
IGHE
NEAT1
APOA5
ETS1
COL7A1
MALT1
MIRLET7C
PLAT
CPA1
ZEB1
CHUK
CR2
MMP8
TF
SOD1
IRF1
ELF4
ARPC1B
IL6ST
BCL2
TNNI3
PADI4
JAK2
FERMT1
COL4A1
BMP6
PYCARD
TNFSF15
HAMP
ANGPT2
TLR5
NGF
MIR145
CD79A
RET
MIRLET7B
COX5A
PON1
CCL20
APOA1
IL7R
CGAS
MIR27A
LCK
CD55
UNC13D
SERPINC1
IL9
SMAD3
SPINK5
CAT
THBS1
SIRT1
DNASE1L3
RBP4
CARD14
MTHFR
KRAS
GPBAR1
PTGDR2
REG3A
LBP
RNASEH2B
IL7
SAA4
GDF15
LACC1
NR1H2
PITX2
STXBP2
CX3CL1
CCL17
FCGR2B
MIR199B
DKC1
C5AR1
TREM1
POLA1
SOCS3
CDH1
TGFBR2
LTB4R
TBX21
COL18A1
UBE2L3
TNFSF12
CAV1
SLC10A2
F5
GSK3B
ZAP70
CSF1
MIR197
MIR140
LGALS3
ADRB2
CD28
SLC29A3
STAT6
HGF
APOB
IL3
MAPK8
IRF3
MIR22
SOD2
TCF4
RAC1
RARRES2
REL
HAVCR2
LRBA
CAMP
FN1
TTN
PVT1
C5
TERT
BTNL2
SFTPC
SFTPD
RNASEH2A
FLNA
IL23A
CD36
IL1RL1
GRN
LMX1B
EPO
BACH2
COL1A1
ITK
MECP2
GHRL
IL21R
GSTM1
ITGAL
EPCAM
NR1H3
INAVA
POMC
TGFB3
RNF31
GUSB
MUC1
EGF
XDH
MIR23A
DPP4
CASP10
IL16
PGM3
FADD
MIR133B
MIR451A
SELPLG
ESR1
TRAF3
MAF
CCR2
WIPF1
SLC17A5
IKZF1
MIR381
ABCB4
IL2RG
LYST
FGF2
ACKR2
ALOX15
PRKCD
TGFBR1
RTEL1
PDE4A
CYP1B1
P2RX7
IDO1
MIR130A
CNTNAP2
HSPA4
KLRC4
CALCA
BPI
TUG1
SLC9A3
TRA-TGC7-1
SEMA4D
CXCL5
RNASEH2C
RHOA
CLDN2
IL11
CD80
MUC5B
CCL13
CCDST
ALPK1
CLEC7A
CARMIL2
SERPINF1
PSMB4
MAP3K7
FOS
RIPK2
SIRT6
RAG1
MIR195
AICDA
SNCA
STAT5A
FOXC1
TREM2
CCL7
FGF10
HPGD
AHR
FBN1
TGM2
OPA1
ICOS
GC
OSM
SERPINB1
LOXL1
CARD11
AP3B1
G6PD
PTGER4
ACP5
GFAP
KDR
TACR1
MUC5AC
SQSTM1
CXCR1
HOTAIR
GATA3
SMAD4
HPS1
IGHG1
ITCH
ISG15
SH2D1A
LRP1
MYH7
IFNAR2
CCR6
NPPB
SERPINA3
ITGA4
TAP2
MMP13
MIR486-1
PRSS2
KRT18
SFTPB
MIR127
TNFAIP8L2
MIR335
CD86
VTN
RAC2
RAB27A
IL12A-AS1
CRH
CCL22
CFH
KL
MIR143
AIM2
BCL2L1
B2M
STAT5B
TERC
FGF23
SKIC3
FGFR2
ARG1
TRPV4
WDR36
PLEC
UBAC2
CYLD-AS1
F2R
BLK
BEST1
CYLD
RSPH4A
VEGFC
LYN
STAT2
CCDC40
GDNF
PLA2G6
TFRC
TRIM21
SLC7A7
BDKRB1
MIR320A
IFNG-AS1
UBR1
NTF4
MUC2
GAPDH
SKIC2
MASP2
HLA-A
ABCG8
TXN
RAG2
CANT1
CREB1
CD27
C1S
CXCL13
JAK3
DCLRE1C
CCR4
SREBF1
BANK1
MYOC
MIR93
GNE
MMP12
COL2A1
NOTCH1
IL18R1
RIPK3
PARP1
TYK2
HBB
COL5A1
CD69
GUCY2C
SAA2
CTSB
APOH
GATA2
FCGR3A
PIK3CB
G6PC1
DNAH11
FGF7
MIR148A
BAG3
FCGR1A
MYO5B
COL3A1
MAPT
AP1S3
CDKN2A
TNFRSF13B
CD68
DNAH5
HYDIN
PWAR4
LRRK2
PDGFRA
BGLAP
ACTB
AZU1
RELN
RSPH9
MIR199A2
PTPRC
TAP1
OFD1
SFTPA1
CMKLR1
MAPK3
PRKCQ
ABCA1
MIR200C
SMAD2
CXCL11
NLRP2
CYP27B1
CCN2
PECAM1
SPI1
RSPH1
RPGR
ABCB11
FLT1
MEG3
CEP290
SCNN1A
CLC
SLC39A4
IFNGR2
TICAM1
NF1
ERBB2
STX11
CYP19A1
MIR125B2
TIMP3
EDNRA
MIR29A
CAPN5
MIR409
PF4
ABCA3
C1R
DUOX2
SLC26A3
COL1A2
CD81
HNF1A-AS1
LTBP2
STUB1
PPARD
TRPA1
SCARNA5
PRKCA
BMP4
DNAL1
TYROBP
CCL24
VIP
PITX3
G6PC3
ECM1
MYC
NLRP6
LIPA
MIR423
CLDN1
ZC3H12A
FLT4
FOXE3
PTGES
MIAT
SLC11A1
TIMP2
PTPN11
GSTP1
CASP6
SAT1
DNAAF1
SST
ANXA5
HLA-G
PLAU
CASP4
HLA-DRA
RELB
NR1I2
PXK
CCL26
TJP1
MIR10B
MET
ATRIP
ATRIP-TREX1
ATM
CYP2E1
F13A1
TNFSF13B
FGFR1
GPR84
DCN
NPHP1
MIR379
CD59
AGT
PROCR
DNAAF11
DNAAF4
KIAA0319L
FCHO1
MIR31
TSHR
MIR99B
MIR151A
PTPN2
FMNL2
TLR8-AS1
ENPP2
HPSE
IL32
IL5RA
ITGB1
CXCL3
CCL8
DNAI1
OCRL
PSEN1
MIR10A
HSPA5
AXL
TRB
PLCG1
TCIRG1
GJA1
CEBPB
IL1R2
WG
LAMB3
DSG1
PAPPA
MOG
PTGDR
LTA4H
CTSC
DEF6
COMP
AIF1
IL1RAP
STIM1
AGTR1
NLRX1
MIR203A
DNAAF3
BRCA1
TMEM126A
OPA3
SBF2
MBP
LAMC2
FBLN5
MMP7
CSF1R
FGFR3
NOP10
TPO
CD247
CYP3A4
BMPR2
EP300
IL36G
AR
ADGRE5
TSC2
ACKR1
NLRP9
CCL27
GJB2
HSPA1B
MRTFA
MIR501
BMP2
JAZF1
TNFRSF11A
MIR301A
PRKACA
SHBG
ARRB2
MIR215
DNAI2
CCDC39
ZMYND10
TSC1
WDR1
MME
LGALS1
CD47
THRIL
SPINT2
COL17A1
PGF
IGFBP3
TRNT1
CCNO
HMGCR
ITGB4
MIR9-1
MIR495
CFTR-AS1
VCAN
GNAS
EPHX1
NOX1
CD244
ENO1
PLAUR
AP4B1-AS1
HLA-C
NME8
LDLR
IRF8
NCF4-AS1
NPY
MIR362
HSPB1
COPA
IL18BP
APC
MC1R
SNORD15A
GSTT1
SNHG29
ALPL
CYP27A1
ASB10
ABCC2
KLF2
EPRS1
PPARGC1A
ODAD2
SIGIRR
PTH
LOC126863253
MYO5A
MIR98
STX3
RUNX1
UNC45A
PPBP
IFNA2
MIR216A
HSPA1A
CHEK2
LIG4
FUT2
TRAF2
DRC1
PRKN
CD209
KLF4
NFAT5
ORM1
TXNIP
TNC
SCNN1B
ABCG2
TJP2
ODAD3
PTGER2
HRH1
MIR144
MUC16
PI3
MIR124-1
MT-TP
CCDC65
IL6-AS1
PSENEN
MIR15B
FERMT3
CHIT1
MGP
GFI1
IL25
BCL10
CD34
POLG
GBA1
DNAAF2
HSD11B1
NCSTN
CYCS
IKBKE
MIR92A1
CNR1
ADAMTS13
TYR
FOXJ1
EDNRB
LOC126859963
DCDC2
RSPH3
ODAD1
NR4A1
MIR29B1
FCN3
YAP1
SAG
SPG7
IL27
CCK
ADM
CASP9
TINF2
KITLG
CARD9
ALPP
GAS8
AMBP
S100B
SERPINB2
SULT1A3
REN
MIR128-2
ATP8B1
UGT1A1
SLC22A5
POSTN
ITPKC
SMARCA4
KRT16
NCAM1
PRG2
CCN1
GATA1
CLU
ZFAS1
ALOX5AP
CST3
MIR328
TNFSF14
TRC-GCA24-1
SLC2A1
MKS1
NINJ1
MKKS
LOC111674472
DNAAF5
BAX
PSMB9
MYH14
MIR16-1
HDAC2
SDCCAG8
CXCL16
CFI
MIR497
ASAH1
LMNB1
SERPING1
UMOD
NR4A2
MIR191
CYP7A1
LOC106029312
CHD7
FRG2C
RFX5
KEAP1
SPAG1
MIR192
BIRC3
TCN2
INVS
KIT
CDX2
CCL18
MYH11
MIR181A1
EREG
MIR141
CCND1
MIR200B
CLEC12A
ITGB3
SLC10A1
OLR1
TNFRSF18
LPO
NTRK1
NLRP10
TRIM22
TOM1
MBTPS2
BRCA2
SMPD1
MIR590
PI4KA
TRAF3IP2
PROC
MIR200A
PLA2G4A
HTR1A
ZNF354A
MCIDAS
TIRAP
NFKBIL1
PCSK9
MIR130B
ATP4A
ARPC5
SNHG14
CALR
ABCG5
MIR34C
ALMS1
SBDS
NOS1
BANCR
MIRLET7D
HBEGF
CPT2
BCL6
TET2
CR1
CMA1
NKX2-1
KRT7
GJB6
HSP90AA1
CYP1A1
SI
IFNAR2-IL10RB
CEACAM5
ARG2
GSN
MEN1
MIR212
MIR19B1
P4HA2
LTBR
FXN
MIR326
LMF1
FLNC
DEFB1
PRL
TNFRSF25
SLC5A1
GCG
MC4R
NAGLU
F8
CFAP298
SLC25A13
UCN
UCP2
MIR18A
VCP
PDE3B
COMT
ATP12A
KRT10
PNPLA3
PIEZO1
TNFSF10
TGFA
LOC111674475
ESR2
GLA
CLEC5A
BBS9
LIF
BIRC2
JAGN1
LPA
LACTB
FGB
LMBRD1
ABCA4
ADAMTS5
TARDBP
LAMA3
CETP
DNAH1
MIR671
BSG
CCL15-CCL14
DNAH8
APOC3
ACTA2
AOC3
XBP1
CDC42
MIR149
UCA1
FOXO3
IRF4
CXCL6
COL5A2
F10
MIR30D
DUSP1
SNHG16
ELF3
SGK1
CHRNA7
FOXD2-AS1
NLRP11
SLC39A8
MIR99A
GAST
ITGA3
SCNN1G
HCK
MIR324
IDUA
PSMG2
LIN54
USP50
NR3C2
HULC
AIMP1
IL31
MDK
AREG
GNA11
GNAQ
NLRP13
MSR1
HPX
MKI67
MIR24-1
MIR382
CD38
DGAT1
EGR1
MAGT1
RMRP
RFXANK
SMAD7
ITGA6
MIR25
ADORA2A
ABCC6
NLRP14
LIPG
EIF2AK2
ATP7B
CLEC4A
CA2
MFN2
C1QA
IFT172
HDAC9
S100A7
HRH4
NPC1
MIR369
GBP5
CYSLTR1
MIR383
HNF1A
AFP
TNFRSF13C
PRG4
DOCK2
RFXAP
RNU7-1
APOL1
LOC126859861
SAMD9
SCLT1
IL1RL2
NHERF1
SFTPA2
CCR10
HDAC1
AP3D1
MIR26A1
BRD4
LSM11
MIR186
MIR361
KRT5
CEACAM6
UBD
MPZ
MIR204
MIR27B
CARD16
PAX1
MADCAM1
BDKRB2
SMARCD2
CFD
USB1
ATF3
PRKDC
PLA2G10
AHSG
XIST
IFI16
SNHG1
TRE-TTC3-1
FAM111B
CCR9
CHIA
F12
DNAAF19
MAP2K1
TNPO3
C15orf48
FGA
CENPF
CASP5
GLB1
MIR339
RPE65
MIR185
NOX4
IL22RA2
MIRLET7E
AMACR
STXBP3
MLH1
FOXO1
PLA2G2D
CDH5
TPT1
SLC40A1
LEPR
MMEL1
GPR65
CASP7
DEFB4B
TSPO
WNT5A
MIR196A1
PNPLA2
PTK2
MAP3K14
TNFRSF12A
IL19
CNR2
NOTCH3
MEP1B
FMR1
NEUROG3
PROKR1
CNTF
HSPA8
SOX9
GPX3
ADORA2A-AS1
SLC30A4-AS1
CD44-AS1
NRP2-AS1
MX1-AS1
MAVS
NEFL
MIR296
NKX2-3
KLRK1
CORO1A
CCRL2
CLEC4E
SPTAN1
LOC111674477
LOC113664106
RORC
RBP3
CKB
HSP90AB1
MX1
MMP14
SLC26A9
PARN
FFAR4
SIK2
LCT
HSD3B7
CD1D
VIM
DDX3X
LY96
CSF2RA
ITGAX
CYP2C19
TNFRSF10A
IL17C
IL26
MIR342
FKBP5
NOTCH2
PDE7A
OTOP1
PSMA3
PINK1
TNFRSF4
USP25
TMPRSS2
YWHAZ
LEPQTL1
SLC6A4
MIR378A
ASS1
GPS2
ACAN
DNAH9
IL13RA2
KRT19
MASP1
TOR1A
MLKL
PCSK1
MIR7-3
HJV
TMSB4X
RTN4
F7
NEU1
CAVIN1
MIR96
MIR187
MIR31HG
DYSF
SERPINA6
ORM2
COL4A4
PDGFRB
MC3R
RLBP1
TRAF1
BIRC5
ATP7A
PIGA
DARS2
LOX
NCKAP1L
WDR19
CYP7B1
HADHA
HPS4
PSMB8-AS1
C9orf72
CFLAR
KARS1
CCR8
RN7SL1
EBI3
GSDMD
TP63
PRDX1
MAP3K1
DNAAF6
LOC113633877
LOC130058479
LOC126860303
PRSS3
RC3H1
THBS4
PCAT1
DVL1
DST
THY1
SOD3
FABP5
TRD-GTC9-1
CRNDE
HSPG2
MIR148B
ARL6
SDC1
SEMA7A
MIR338
ANKH
KIR3DL1
GHR
ZMPSTE24
SERPINH1
PTGES2
CYP4F3
ENTPD1
PKHD1
CCL21
MIR154
NLRP4
ITPR1
MIR485
CFAP300
ZFP36
CXCR6
NT5E
CKM
GALNS
MIR152
AKR1D1
PANX1
RUNX2
CLPB
BRINP3
ACHE
IL17D
SH3BP2
NPHP4
RO60
MITF
LGALS9
SCARB1
CDKN1B
FOXC2
IFNL3
LBR
CCN6
CEBPE
TH
PLVAP
MLX
IGFBP1
FYN
EPHB2
TG
ECE1
POU2AF1
MIR345
EPHB4
CXCR5
SRP72
CYP2D6
SELENOS
TRIM65
CDKN1A
MIR198
MIR211
GPHN
NRAS
AQP5
C1QBP
MIR455
MIRLET7I
PIAS1
IGF1R
GCH1
FUS
IFNAR1
MAP3K5
PRKAA1
NQO1
MGST1
RASGRP1
PLIN1
CPOX
TRAPPC11
S1PR2
CYP4F2
CPB2
ERBB3
ENPP1
TOLLIP
IRAK2
SNHG12
KRT1
PIK3C2A
SRP19
NTRK2
IRF2BP2
LAMP1
LST1
RCVRN
FABP2
CTSL
NR4A3
CD83
SRP68
CD3G
EXTL3
IGES
AKT2
MIR92A2
CRHR2
ACO2
ERBB4
FZD4
SLC35C1
MIR424
HSD11B2
P2RY2
DKK1
ELAVL1
BGN
GPX2
UTP4
MAP3K3
KRT8
DAPK1
HAX1
IL1F10
MIR133A1
WFS1
NPPA
SAR1B
KDM6B
DNMT3A
GJB1
MMP10
MRC1
ABCF1
RNASEL
C1QB
PARK7
GNAI3
GAS6
TNFRSF9
RHO
CRYAA
VSIG4
MIR106A
MIR663A
C2
IL17RC
HAVCR1
ALPI
TKT
FBXO11
CTNNA1
RARB
IGF2
PPIA
AGTR2
MIR373
AEBP1
NPHP3
MIR181B1
SIK3
CSN1S1
CYSLTR2
SMO
PDK1
MMUT
FABP4
DMD
FSTL1
MIR29C
CD1A
DNM1L
HPS6
DHFR
TRIM33
CUBN
PTGER3
CCL1
PLP1
MIR184
STK11
IQCB1
COL11A1
MIR100
TGM1
GH1
MIR532
TRL-TAG1-1
FLCN
MIR299
F2RL3
MSN
ZEB2
BSCL2
TYRP1
CYP24A1
PKM
IRF7
PTK2B
IL17RB
KRT14
DEFB103B
MUC6
EFEMP2
IFNL1
MIR346
NGFR
S1PR1
MS4A2
MIR26B
HNF4A
MIR134
RPGRIP1L
GAS2L2
NPC2
SNORD44
MIR30E
MIR181C
MAOA
ADORA3
ANKZF1
EZH2
TREML1
PNP
DPP9
ITIH4
CC2D2A
MIR106B
PERCC1
A2M
ITLN1
MYH9
GPX4
ALDH2
TP73
PPP1CA
SPIB
ZNRF1
AQP1
NLRC5
CD70
NFATC1
DGUOK
HRAS
SERPINB4
SERPIND1
FCER1A
PSIP1
HRG
SERPINA7
BRWD1
MB
SNHG22
ALDOA
ANPEP
PAX2
DDX41
DEFA1
LOC100287329
PSC
A2ML1
IARS1
CISH
CTPS1
SRP54
TNFRSF6B
RAB8A
LTB
IVL
PON2
MIR20B
SGSH
NR2E3
NBN
TAB1
FTO
CD46
HNF1B
SUCNR1
IL12RB2
KRT17
SPARC
APLN
NRG1
ENO2
SERPINF2
CFP
MAPKAPK2
LTC4S
CDH26
MIR208A
ATOH1
MCL1
KCNJ11
SPHK1
PHGDH
KLF6
INSR
CLEC1A
ACVRL1
MTHFD1
CCL19
CIDEC
BECN1
MIR511
TAFAZZIN
CD58
RPS27A
ARID1A
KIR2DL4
FAS-AS1
ACADVL
SIGLEC8
IL15RA
CHGA
CEACAM3
DEFA5
SCT
MAP3K8
KRT6A
MERTK
CD5L
CYP1A2
TRAF3IP1
RPL11
F13B
ADORA2B
MIR23B
ADAM33
CD200R1
MIR500A
PRMT5
AXIN1
AKR1B1
WT1
MIRLET7A1
MIR487B
DPEP1
PHEX
DNAH7
KCNQ1OT1
MIR208B
NRIR
VPS33B
MIR193B
PIN1
DHCR7
FASN
PRKRA
ERAP2
SP1
ITGAV
DMBT1
HNMT
BBS5
NAIP
CLCA1
PGR
MIR147B
ANGPTL2
ADH1B
ERG
ORMDL3
CEP164
MARS1
SUMF1
MAP2K2
CBR3-AS1
PTGDS
PXDN
TBX4
SCGB3A2
LTBP4
LAMP2
MSH2
FLNB
GZMA
MAP1B
DCTN1
ATG5
SLC34A1
ODAD4
FAP
TFF1
SLCO1B1
NR1D1
P2RY12
GRK1
LTBP1
MIR503
SERPINA4
MIR365A
KLKB1
HPS3
CTSS
BCHE
IL20
TRIM32
PTPN1
TFR2
LIPE
SNHG7
MIR193A
MYSM1
OCA2
ALOX12
MIR33A
ITGA2
CFB
MC2R
CKMT2
GLP1R
FIP1L1
MARCKS
PPIB
HPRT1
ICAM2
TPMT
CLEC4C
TTC8
CFAP418
DNASE2
ENPP7
MAT2A
UCHL1
IL22RA1
CD226
MAZ
MIR30B
SNHG5
MIR107
AGPAT2
SHC1
LPAR1
TFF2
TPP2
DSG2
LRRC56
TBC1D4
TBX5
SDHA
CSF3R
F11
SETD2
BBS7
MACIR
IFT140
CRHR1
ICAM3
HSP90B1
MIR519D
PDE5A
IL18RAP
STK4
MIR15A
ATOD1
UBC
SNHG8
PDPN
CGA
AAAS
BBS4
UNC93B1
MIR155HG
OPRM1
NAT2
KLRB1
FXR1
CXCL14
ITGA5
DNAH6
PSAP
WDPCP
MRGPRX2
AHI1
ACTN4
SEC61A1
PEPD
SCARB2
SDHB
CD93
CDKN3
BBS10
CLCN5
ANGPTL4
JAG1
SIRPA
LYVE1
FGF21
TFPI
LDHA
GAL
HDAC4
PLA2G1B
AK2
LOC110806263
AMH
TNFRSF8
SCD
CD151
RORA
KIR2DL3
STK36
PCNA
EZR
ATXN2
NLRP8
FAM13A
EPAS1
PTAFR
CCL23
TOP1
DNMT1
FEM1A
ODC1
GPR32
NR1I3
LRG1
BBS2
BBS12
SOX2
MIR19A
MIR518B
VPS13B
CKMT1B

## Sheet: OMIM
CMM
ISG15
TNFRSF4
FAM132A
TNFRSF14
TP73
TNFRSF25
TNFRSF9
PIK3CD
MTOR
TNFRSF8
TNFRSF1B
PDPN
CTRC
PLA2G2E
PLA2G2A
PLA2G2F
PINK1
C1QB
CNR2
IL22RA1
RUNX3
MATN1
CCDC28B
LCK
YARS1
TRIM62
ZC3H12A
HPCAL4
MYCL
CAP1
GUCA2B
TIE
MUTYH
RAD54L
TAL1
MYSM1
JUN
JAK1
IL23R
IL12RB2
WLS
PTGER3
ASB17
PTGFR
CCN1
GFI1
F3
S1PR1
GSTM1
CSF1
CHIA
RAP1A
PTPN22
NRAS
IGSF3
ZNF697
REG4
HJV
FCGR1A
CTSK
SETDB1
TNFAIP8L2
SELENBP1
PSMB4
RORC
FLG
FLG2
SPRR2A
SPRR2B
S100A9
S100A12
S100A8
IL6R
ADAR
MUC1
GBA1
LMNA
TMEM79
GLMP
CD1D
AIM2
ACKR1
FCER1A
CRP
COPA
NCSTN
CD244
NECTIN4
FCER1G
FCGR2A
FCGR3A
FCGR3B
FCGR2B
DDR2
F5
SELP
SELL
SELE
FASLG
TNFSF4
RC3H1
STX6
ARPC5
HMCN1
PTGS2
PLA2G4A
KCNT2
CFH
CFHR3
CFHR1
NR5A2
ZNF281
ADIPOR1
ADORA1
CHI3L1
CNTN2
IKBKE
IL10
IL24
CD55
CR2
CR1
MCP
LAMB3
TRAF5
SLC30A10
TLR5
PARP1
AGT
EGLN1
NLRP3
TRIM58
LYPD8
PXDN
CMPK2
ADAM17
SLC5A6
MPV17
FNDC4
ALK
NLRC4
EIF2AK2
SIX2
TTC7A
EPCAM
CCDC88A
GKN2
DYSF
MTHFD2
REG1A
VAMP8
CD8A
FABP1
CELIAC8
COPD
STARD7
NEURL3
MAP4K4
IL1R1
IL1RL1
BUB1
MIR4435-2HG
MERTK
IL1A
IL1B
IL37
IL36G
IL36A
IL36B
IL36RN
IL1RN
MARCO
PROC
CXCR4
HNMT
NR4A2
GPD2
ACVR1
ITGB6
DPP4
GCG
IFIH1
SCN1A
SCN9A
G6PC2
NFE2L2
TTN
NEUROD1
ARVD4
ITGAV
GULP1
STAT1
STAT4
C2orf69
CASP10
CASP8
CTLA4
ICOS
IDDM13
BARD1
CXCR2
CXCR1
NRAMP1
IRS1
CCL20
SP110
NMUR1
ATG16L1
TRPM8
ACKR3
PDCD1
SUMF1
EGOT
EMC3
GHRL
HRH1
PPARG
EOMES
TGFBR2
CCR4
MYD88
SCN10A
SCN11A
CX3CR1
CCR8
CTNNB1
ACKR2
PSC
CCR9
CXCR6
CCR1
CCR3
CCR2
CCR5
CAMP
TREX1
P4HTM
MST1R
CISH
MANF
TLR9
SEMA3G
PRKCD
ACOX2
FEZF2
MITF
PROK2
PROS1
ARL6
GPR15
NFKBIZ
CBLB
RETNLB
C3orf52
BTLA
CD80
ATOD1
CSTA
MCM2
A4GNT
DBR1
ATR
WWTR1
IL12A
SLC2A2
GHSR
TNFSF10
PIK3CA
IGF2BP2
FETUB
ADIPOQ
SST
BCL6
TP63
IL1RAP
TFRC
TM4SF19
NRROS
FGFR3
SH3BP2
WFS1
WDR1
TLR1
TEC
PSORS3
KDR
NMU
MUC7
CXCL8
PF4
CXCL2
EREG
AREG
CXCL10
CXCL11
CXCL13
SPARCL1
SPP1
ABCG2
HPGDS
TSPAN5
ADH1C
SLC39A8
NFKB1
TET2
PPA2
AIMP1
ALPK1
IL2
IL21
IL15
LRBA
FBXW7
TLR2
FGA
TDO2
NPY1R
HPGD
GLRA3
TRAPPC11
IRF2
TLR3
TRIML2
AHRR
TENT4A
OTULIN
ADAMTS12
AMACR
OSMR
PTGER4
PRKAA1
ITGA1
ITGA2
IL31RA
IL6ST
HTR1A
SGTB
OCLN
BIRC1
HEXB
HMGCR
F2R
F2RL1
HOMER1
EDIL3
MACIR
TSLP
APC
MCC
LMNB1
IGES
SM1
IL3
CSF2
SLC22A4
SLC22A5
IRF1
IL5
IL13
IL4
CXCL14
IL9
STING1
CD14
DND1
HDAC3
NDFIP1
NR3C1
SPINK1
SCGB3A2
SPINK5
PDGFRB
IRGM
TNIP1
HAVCR1
HAVCR2
IL12B
MIR146A
NIDDM4
HMMR
RARS1
FGF18
DUSP1
HRH2
TSPAN17
F12
GRK6
LTC4S
SQSTM1
MAPK9
NQO2
RIPK1
BMP6
EDN1
CAP2
DCDC2
HFE
TRIM27
HLA-G
ATPLS
CTEPH1
GPA
IDDM1
PBLT
DHX16
IER3
HLA-C
HLA-B
DDX39B
NFKBIL1
TNF
LST1
NCR3
HSPA1A
C2
CFB
SKIC2
AGER
HLA-DRB1
HLA-DQA1
HLA-DQB1
TAP2
PSMB8
PSMB9
ITPR3
HMGA1
C6orf106
DEF6
PPARD
MAPK14
TREM2
TREM1
VEGF
PLA2G7
ADGRF5
TNFRSF21
DEFB114
IL17A
IL17F
CGAS
EEF1A1
CNR1
BACH2
PRDM1
ATG5
OSTM1
FOXO3A
TRAF3IP2
IGAN1
SM2
FAM26F
GJA1
LAMA2
ARG1
ENPP1
VNN1
SGK1
IFNGR1
TNFAIP3
SUMO4
ESR1
PLG
PRKN
CCR6
TBP
FAM20C
MAD1L1
RAC1
AHR
TWIST1
IL6
HOXAAS3
MTURN
NOD1
NPSR1
GCK
EGFR
TPST1
RABGEF1
BUD23
ELN
LAT2
NCF1
HSPB1
PTPN12
ABCB4
ABCB1
SAMD9
PON1
PON3
TAC1
AUTS1
IBD11
NPTX2
ARPC1B
EPO
NAMPT
PIK3CG
PNPLA8
IFRD1
PPP1R3A
CAV1
CFTR
PTPRZ1
WASL
PAX4
LEP
FLNC
IRF5
MIR29A
MIR29B1
BRAF
CLEC5A
PRSS1
PRSS2
PDIA4
GIMAP5
NOS3
CDK5
CSMD1
ANGPT2
DEFB1
DEFA5
DEFB4A
MIR124-1
GATA4
CTSB
DLC1
MSR1
FGF20
SLC7A2
PDGFRL
FGF17
FHIP2B
SFTPC
SLC39A14
TNFRSF10B
TNFRSF10A
CLU
PNOC
IDO1
IKBKB
MCM4
RB1CC1
LYN
CYP7B1
CRH
TRPA1
FABP4
RAD54B
ANGPT1
SLC30A8
TNFRSF11B
SHARPIN
HSF1
SLC39A4
LRRC14
VLDLR
IL33
FOCAD
CDKN2A
LRRC19
C9orf72
IL11RA
CCL27
CCL19
CCL21
RMRP
GNE
FXN
TRPM3
ANXA1
S1PR3
SYK
NFIL3
CARD19
FKTN
TNFSF15
TNFSF8
TNC
TLR4
TRAF1
C5
GSN
PTGS1
RC3H2
HSPA5
ENG
LCN2
SLC27A4
DOLK
PRDM12
ADAMTS13
LCN1
CARD9
NOTCH1
MIR126
FUT7
KLF6
IL2RA
UPF2
LPRS
CCDC3
OPTN
MRC1
RAB18
MAP3K8
ITGB1
CXCL12
ALOX5
MAPK8
TFAM
EGR2
ATFB1
COL13A1
SLC29A3
ASCC1
DDIT4
PLAU
SFTPA2
SFTPA1
SFTPD
FAM213A
PTEN
FAS
CH25H
MYOF
FFAR4
SORBS1
ENTPD1
HOGA1
CHUK
TCF7L2
NHLRC2
ENDO1
FGFR2
NLRP6
SIGIRR
RNH1
MUC5AC
MUC5B
SLC22A1L
STIM1
NLRP1
NLRP10
LYVE1
TEAD1
ARNTL
ABCC8
SLC17A6
BDNF
PAX6
CD44
TRAF6
SLC35C1
MAPK8IP1
F2
NR1H3
SPI1
C1QTNF4
PTPRJ
P2RX3
PRG2
CTNND1
PTGDR2
FEN1
SCGB1A1
PLAAT3
MARK2
VEGFB
CCDC88B
RASGRP2
SCYL1
RELA
BBS1
GSTP1
GAL
CCND1
FADD
P2RY6
CAPN5
CTSC
MTNR1B
YAP1
MMP12
CASP4
CASP1
ATM
CRYAB
IL18
DRD2
IL10RA
KMT2A
NLRX1
TIRAP
ETS1
TMEM45B
ST14
JAM3
ADIPOR2
CACNA1C
TNFRSF1A
SCNN1A
LTBR
CD4
PTPN6
C1R
CD163
CLEC4D
CLEC4E
KLRB1
CD69
CLEC2A
CLEC9A
CLEC1A
CLEC7A
KLRK1
TRB2
TRB1
TAS2R31
GUCY2C
MGP
KRAS
YARS2
IRAK4
EPAC
VDR
CACNB3
LMBR1L
ACCN2
SLC11A2
KRT5
KRT76
KRT8
CSAD
NCKAP1L
ERBB3
IL23A
PRIM1
STAT6
LRP1
ARHGAP9
DDIT3
PIP4K2C
TBK1
HMGA2
IRAK3
IFNG
IL22
RAP1B
LGR5
PACD
LTA4H
SLC17A8
IGF1
CMKLR1
TMEM119
SELPLG
UBE3B
MVK
ATXN2
PTPN11
OAS1
RNFT2
KSR2
HSPB8
HNF1A
P2RX7
IL31
HCAR2
TMED2
PDX1
FLT1
HMGB1
ALOX5AP
HSPH1
BRCA2
COG6
TNFSF11
LACC1
SNORA31
CPB2
RB1
CYSLTR2
ATXN8OS
DACH1
PIBF1
EDNRB
HS6ST3
GPR18
TPP2
IRS2
NAXD
F10
ANG
CEBPE
EFS
IL25
RNF31
LTB4R2
LTB4R
RIPK3
CMA1
CTSG
COCH
PSMA6
NFKBIA
MGEA
FANCM
ARF6
PTGER2
GCH1
LGALS3
PSMA3
SIX1
PRKCH
HIF1A
MTHFD1
SLC10A1
PGF
MLH3
SPTLC2
ATXN3
SERPINA1
BDKRB2
BDKRB1
TECPR2
XRCC3
AKT1
PLD4
CHRNA7
EIF2AK4
BUB1B
RAD51
LTK
TYRO3
MYZAP
LIPC
C2CD4A
C2CD4B
DAPK2
TRIP4
SLC51B
PIAS1
HEXA
BBS4
SEMA7A
PSTPIP1
CHRNA3
IL16
PDE8A
ACAN
POLG
UNC45A
SELENOS
SRRM2
IL32
MEFV
DNASE1
NMRAL1
CIITA
SOCS1
MIR365A
MYH11
ABCC6
UMOD
SCNN1G
SCNN1B
IL4R
IL21R
IL27
MAZ
TMEM219
HSD3B7
PYCARD
ITGAM
N4BP1
TENT4B
NOD2
RPGRIP1L
MMP2
BBS2
CCL22
CX3CL1
CDH11
CDH1
FCSK
HP
MLKL
PLCG2
NECAB2
ZCCHC14
SLC7A5
PIEZO1
APRT
TRPV3
TRPV1
GLTPD2
C1QBP
NLRP1
CLEC10A
SLC2A4
TNFSF13
TP53
ALOXE3
COX10
FLCN
KSR
NOS2A
CDK5R1
CCL2
CCL7
CCL11
CCL13
CCL5
CCL18
CCL3
HNF1B
ERBB2
GSDMA
GAST
HCRT
STAT3
CCR10
AOC3
GRN
MAP3K14
CRHR1
MAPT
TBX21
NFE2L1
MIR196A1
PHB1
TOB1
MPO
VMP1
PPM1D
BRIP1
MAP3K3
SMARCD2
ICAM2
ERN1
PECAM1
AXIN2
CD300LF
FDXR
OTOP2
FOXJ1
SPHK1
CYGB
SOCS3
CARD14
SGSH
MAFG
NOTUM
FASN
YES1
ADCYAP1
TGIF1
RALBP1
ROCK1
GATA6
NPC1
TTR
MEP1B
PSTPIP2
SMAD4
DCC
ATP8B1
CCBE1
TNFRSF11A
SERPINB4
SERPINB3
SERPINB7
SERPINB2
LINC00305
C2CD4C
HCN2
PRTN3
ELANE
GPX4
STK11
MBD3
EBI3
STAP2
TICAM1
TNFSF14
C3
MCOLN1
RETN
CD209
ELAVL1
CCL25
PIN1
ICAM5
ICAM3
KEAP1
ACP5
DNASE2
MIR27
TCCR
PALM3
ADGRE2
CYP4F3
CYP4F2
KLF2
ABHD8
PLVAP
JUND
GDF15
AAA1
FXYD5
HAMP
FFAR2
TYROBP
ZFP14
SPINT2
KCNK6
IFNL3
IFNL2
ZFP36
DYRK1B
AKT2
PLD3
SPTBN4
AXL
TGFB1
LIPE
APOE
RELB
PPP1R13L
RTN2
PTGIR
C5AR1
C5AR2
CARD8
CYTH2
SPHK2
BAX
RPL13A
FCGRT
RCN3
NR1H2
KIR2DS2
KLK5
KLK11
FPR1
FPR2
NLRP12
VSTM1
NLRP7
NLRP2
GP6
IL11
NLRP9
NLRP11
NLRP4
NLRP13
NLRP8
NLRP5
RBCK1
MAVS
FERMT1
BMP2
MKKS
JAG1
MGME1
LINC00261
C1QR1
CST9
HCK
BPIFA1
ITCH
SAMHD1
SRC
LBP
HNF4A
ADA
WFDC2
ZSWIM3
MMP9
NCOA5
CD40
ZNFX1
RNF114
PTPN1
AURKA
PCK1
ZBP1
CDH26
OPRL1
USP25
JAM2
APP
ADAMTS1
IFNAR2
IL10RB
ETS2
RIPK4
CBS
ICOSLG
AIRE
TRPM2
ITGB2
LRE1
IL17RA
ADA2
BID
MIF
ADORA2A
CRYBB1
XBP1
PLA2G3
TIMP3
HMOX1
NCF4
IL2RB
FLD1
LGALS2
EP300
PPARA
TRMU
CERK
CRLF2
IL3RA
CD99
TLR7
TLR8
ACE2
PDHA1
MBTPS2
PRDX4
POLA1
DMD
CYBB
AGSPX
NDP
UBA1
OTUD5
FOXP3
MIR223
IL2RG
MED12
CXCR3
FGF16
CYSLTR1
NOX1
BTK
TSC22D3
DOCK11
C1GALT1C1
GRIA3
ELF4
HS6ST2
FHL1
EOLA1
CD99L2
VMA21
ABCD1
IKBKG
IL9R

## Sheet: DISNEGET
IL1B
PTGS2
CRP
CCL2
PPARG
IL1A
AGER
MMP9
ICAM1
IL10
TNF
IL6
MPO
HMGB1
AGT
TLR4
HMOX1
STAT3
IFNG
TGFB1
LEP
NOS2
NLRP3
IL13
LCN2
VEGFA
EPO
ADIPOQ
PPARA
IL17A
TAC1
AKT1
TRPV1
BDNF
NGF
CALCA
FGF2
MIF
IL1RN
TLR2
ACE2
STS
ANGPT1
SOD1
CCL3
FNDC5
F2R
CYP3A4
CCL11
TNFAIP3
LTF
TNFRSF11B
TF
CASP1
TIMP1
CXCR3
MIR21
NPPB
TLR9
PTPN1
TSLP
CCL4
MMP2
CSF2
EDN1
APOA1
PTGES
BDKRB2
TFRC
AHR
COL2A1
F2RL1
TNFSF15
OXT
TBX21
EGR1
LTB4R
CD3E
TGFA
MBP
MYD88
TRPA1
IKBKB
CXCL2
CCK
EIF4EBP1
PLAUR
PROCR
SCGB1A1
SELENOS
IFNL3
IDO1
PARP1
BDKRB1
PTGER4
NR1H4
GATA3
ZFP36
MIR34A
JAK2
GAL
ASIC3
TREX1
IL17RA
MVK
ATP7B
UCN
KYNU
SLC22A5
IRF7
SH2B3
TSC2
MASP2
CRHR2
ABCB4
ASIC2
MIR217
ASIC1
MIR22
DUSP10
TP73
PLAA
RORC
UCN3
MIR30C1
IL4I1
EFNB1
CHRNB2
TRPC1
SULT2B1
WDR1
GALNS
CHRNA4
CLN6
